# Supplementary material for: Mucosal sugars delineate pyrazine vs pyrazinone autoinducer signaling in Klebsiella oxytoca
Source: Nat Commun. 2024 Oct 16;15:8902. doi: 10.1038/s41467-024-53185-6 (PMC11480411; doi:10.1038/s41467-024-53185-6)
Supplement: Supplementary file 4 — Source Data [file 41467_2024_53185_MOESM4_ESM.zip]

Archive with 13 entries (12 files):
- Source_Data_Fig6.xlsx
- __MACOSX/
- __MACOSX/._Source_Data_Fig6.xlsx
- Source_Data_Fig1.xlsx
- __MACOSX/._Source_Data_Fig1.xlsx
- Source_Data_Fig3.xlsx
- __MACOSX/._Source_Data_Fig3.xlsx
- Source_Data_Fig2.xlsx
- __MACOSX/._Source_Data_Fig2.xlsx
- Source_Data_Fig5.xlsx
- __MACOSX/._Source_Data_Fig5.xlsx
- Source_Data_Fig4.xlsx
- __MACOSX/._Source_Data_Fig4.xlsx
