# Supplementary material for: Mucosal sugars delineate pyrazine vs pyrazinone autoinducer signaling in Klebsiella oxytoca
Source: Nat Commun. 2024 Oct 16;15:8902. doi: 10.1038/s41467-024-53185-6 (PMC11480411; doi:10.1038/s41467-024-53185-6)
Supplement: Supplementary file 4 — Source Data [file 41467_2024_53185_MOESM4_ESM.zip › Source_Data_Fig6.xlsx]

## Sheet: Fig. 6c
		K. oxytoca pyr			K. pneumoniae pyr			F. tularenesis pyr			E. coli STEC pyr
	5	31668236	34601956	35702482	26266014	29525245	22740216	0	0	0	32393401	30459503	33943324
	6	83016580	85593537	86259204	72567523	76866717	79744929	0	0	0	71308226	68043425	72964829
	7	40967565	42444605	41814002	37393330	42882515	37829554	4489099	5313998	5748030	34378294	34522003	37944253
	8	102063277	103374462	100598522	98474496	101462902	109247249	0	0	0	76269373	77895523	80626840
	9	53938027	50956072	46215060	59152651	61256842	78085758	56286	75772	75090	24855191	27247371	26208673
	12	266930790	270470985	265704371	298856389	295844925	378696196	50088867	57384537	56472296	243963542	259880609	268143035
	13	224853258	207706425	211153544	210007617	203448353	259232581	0	0	0	197858102	200656204	208588574
