# Supplementary material for: Mucosal sugars delineate pyrazine vs pyrazinone autoinducer signaling in Klebsiella oxytoca
Source: Nat Commun. 2024 Oct 16;15:8902. doi: 10.1038/s41467-024-53185-6 (PMC11480411; doi:10.1038/s41467-024-53185-6)
Supplement: Supplementary file 4 — Source Data [file 41467_2024_53185_MOESM4_ESM.zip › Source_Data_Fig1.xlsx]

## Sheet: Fig 1b
Top
		LB	Yeast	GAM	Horse Liver	Malt	Meat	YPD	BHI	Mucin	Clostrial	TSB	M9+CAS
	Media only	3426	14682	27695	28774	15353	15739	15406	3693	29501	3662	28601	3525
	WT + Media	10774	16921	22600	23497	16868	16828	16957	11417	21295	11850	23044	11403
	GFP Strain + Media	12392	15484	23995	23344	17379	16450	15490	12147	72080	11491	24093	11968
Bottom		Lactose	Galactose	Glucose	IPTG	Arabinose	Sorbital	Fructose	GalNAc	GlcNAc	Glucosamine	Neu5Ac	Xylose
	Media only	3365	3607	3487	3548	3768	3666	3483	3591	3805	3619	3670	3712
	WT + Media	4982	6849	8596	8873	6365	6226	6828	8779	5235	5479	8846	5418
	GFP Strain + Media	5276	9159	9593	9918	9484	10051	9618	9643	9678	9974	85763	9892

## Sheet: Fig 1e
	Retention Time (min)	WTK. oxytoca M9+Neu5Ac	ΔnanA K. oxytoca M9+Neu5Ac	M9+Neu5Ac
	0.063	0	0	0
	0.079	0	0	0
	0.096	0	0	0
	0.113	0	0	0
	0.129	0	0	0
	0.146	0	0	0
	0.163	0	0	0
	0.179	0	0	0
	0.196	0	0	0
	0.212	0	0	0
	0.229	0	0	0
	0.246	0	0	0
	0.262	0	0	0
	0.279	0	0	0
	0.296	0	0	0
	0.312	0	0	0
	0.329	0	0	0
	0.346	0	0	0
	0.362	0	0	0
	0.379	0	0	0
	0.396	0	0	0
	0.412	0	0	0
	0.429	0	0	0
	0.446	0	0	0
	0.462	0	0	0
	0.479	0	0	0
	0.496	0	0	0
	0.512	0	0	0
	0.529	0	0	0
	0.546	0	0	0
	0.562	0	0	0
	0.579	0	0	0
	0.595	0	0	0
	0.612	0	0	0
	0.629	0	0	0
	0.645	0	0	0
	0.662	0	0	0
	0.679	0	0	0
	0.695	0	0	0
	0.712	0	0	0
	0.729	0	0	0
	0.745	0	0	0
	0.762	0	0	0
	0.779	0	0	0
	0.795	0	0	0
	0.812	0	0	0
	0.829	0	0	0
	0.845	0	0	0
	0.862	0	0	0
	0.879	0	0	0
	0.895	0	0	0
	0.912	0	0	0
	0.928	0	0	0
	0.945	0	0	0
	0.962	0	0	0
	0.978	0	0	0
	0.995	0	0	0
	1.012	0	0	0
	1.028	0	0	0
	1.045	0	0	0
	1.062	0	0	0
	1.078	0	0	0
	1.095	0	0	0
	1.112	0	0	0
	1.128	0	0	0
	1.145	0	0	0
	1.162	0	0	0
	1.178	0	0	0
	1.195	0	0	0
	1.212	0	0	0
	1.228	0	0	0
	1.245	0	0	0
	1.261	0	0	0
	1.278	0	0	0
	1.295	0	0	0
	1.311	0	0	0
	1.328	0	0	0
	1.345	0	0	0
	1.361	0	0	0
	1.378	0	0	0
	1.395	0	0	0
	1.411	0	0	0
	1.428	0	0	0
	1.445	0	0	0
	1.461	0	0	0
	1.478	0	0	0
	1.495	0	0	0
	1.511	0	0	0
	1.528	0	0	0
	1.545	0	0	0
	1.561	0	0	0
	1.578	0	0	0
	1.594	0	0	0
	1.611	0	0	0
	1.628	0	0	0
	1.644	0	0	0
	1.661	0	0	0
	1.678	0	0	0
	1.694	0	0	0
	1.711	0	0	0
	1.728	0	0	0
	1.744	0	0	0
	1.761	0	0	0
	1.778	0	0	0
	1.794	0	0	0
	1.811	0	0	0
	1.828	0	0	0
	1.844	0	0	0
	1.861	0	0	0
	1.878	0	0	0
	1.894	0	0	0
	1.911	0	0	0
	1.927	0	0	0
	1.944	0	0	0
	1.961	0	0	0
	1.977	0	0	0
	1.994	0	0	0
	2.011	0	0	0
	2.027	0	0	0
	2.044	0	0	0
	2.061	0	0	0
	2.077	0	0	0
	2.094	0	0	0
	2.111	0	0	0
	2.127	0	0	0
	2.144	0	0	0
	2.161	0	0	0
	2.177	0	0	0
	2.194	0	0	0
	2.211	0	0	0
	2.227	0	0	0
	2.244	0	0	0
	2.261	0	0	0
	2.277	0	0	0
	2.294	0	0	0
	2.31	0	0	0
	2.327	0	0	0
	2.344	0	0	0
	2.36	0	0	0
	2.377	0	0	0
	2.394	0	0	0
	2.41	0	0	0
	2.427	0	0	0
	2.444	0	0	0
	2.46	0	0	0
	2.477	0	0	0
	2.494	0	0	0
	2.51	0	0	0
	2.527	0	0	0
	2.544	0	0	0
	2.56	0	0	0
	2.577	0	0	0
	2.594	0	0	0
	2.61	0	0	0
	2.627	0	0	0
	2.643	0	0	0
	2.66	0	0	0
	2.677	0	0	0
	2.694	0	0	0
	2.71	0	0	0
	2.727	0	0	0
	2.743	0	0	0
	2.76	0	0	0
	2.777	0	0	0
	2.793	0	0	0
	2.81	0	0	0
	2.827	0	0	0
	2.843	0	0	0
	2.86	0	0	0
	2.877	0	0	0
	2.893	0	0	0
	2.91	0	0	0
	2.927	0	0	0
	2.943	0	0	0
	2.96	0	0	0
	2.977	0	0	0
	2.993	0	0	0
	3.01	0	0	0
	3.027	0	0	0
	3.043	0	0	0
	3.06	0	0	0
	3.076	0	0	0
	3.093	0	0	0
	3.11	0	0	0
	3.126	0	0	0
	3.143	0	0	0
	3.16	0	0	0
	3.176	0	0	0
	3.193	0	0	0
	3.21	0	0	0
	3.226	0	0	0
	3.243	0	0	0
	3.26	0	0	0
	3.276	0	0	0
	3.293	0	0	0
	3.31	0	0	0
	3.326	0	0	0
	3.343	0	0	0
	3.36	0	0	0
	3.376	0	0	0
	3.393	0	0	0
	3.409	0	0	0
	3.426	0	0	0
	3.443	0	0	0
	3.459	0	0	0
	3.476	0	0	0
	3.493	0	0	0
	3.509	0	0	0
	3.526	0	0	0
	3.543	0	0	0
	3.559	0	0	0
	3.576	0	0	0
	3.593	0	0	0
	3.609	0	0	0
	3.626	0	0	0
	3.643	0	0	0
	3.659	0	0	0
	3.676	0	0	0
	3.693	0	0	0
	3.709	0	0	0
	3.726	0	0	0
	3.742	0	0	0
	3.759	0	0	0
	3.776	0	0	0
	3.792	0	0	0
	3.809	0	0	0
	3.826	0	0	0
	3.842	0	0	0
	3.859	0	0	0
	3.876	0	0	0
	3.892	0	0	0
	3.909	0	0	0
	3.926	0	0	0
	3.942	0	0	0
	3.959	0	0	0
	3.976	0	0	0
	3.992	0	0	0
	4.009	0	0	0
	4.026	0	0	0
	4.042	0	0	0
	4.059	0	0	0
	4.076	0	0	0
	4.092	0	0	0
	4.109	0	0	0
	4.125	0	0	0
	4.142	0	0	0
	4.159	0	0	0
	4.175	0	0	0
	4.192	0	0	0
	4.209	0	0	0
	4.225	0	0	0
	4.242	0	0	0
	4.259	0	0	0
	4.275	0	0	0
	4.292	0	0	0
	4.309	0	0	0
	4.325	0	0	0
	4.342	0	0	0
	4.359	0	0	0
	4.375	0	0	0
	4.392	0	0	0
	4.409	248.099	0	0
	4.425	0	0	0
	4.442	249.173	0	0
	4.458	0	0	0
	4.475	0	0	0
	4.492	0	0	0
	4.508	0	0	0
	4.525	0	0	0
	4.542	0	0	0
	4.558	0	0	0
	4.575	0	0	0
	4.592	0	0	0
	4.608	0	0	0
	4.625	0	0	0
	4.642	0	0	0
	4.658	0	0	0
	4.675	0	0	0
	4.692	0	0	0
	4.708	0	0	0
	4.725	0	0	0
	4.742	215.535	0	0
	4.758	0	0	0
	4.775	206.71	0	0
	4.791	0	0	0
	4.808	287.707	0	0
	4.825	0	0	0
	4.841	0	0	0
	4.858	0	0	0
	4.875	0	0	0
	4.891	0	0	0
	4.908	0	0	0
	4.925	0	0	0
	4.941	0	0	0
	4.958	0	0	0
	4.975	0	0	0
	4.991	0	0	0
	5.008	0	0	0
	5.025	244.129	0	0
	5.041	0	0	0
	5.058	0	0	0
	5.075	0	0	0
	5.091	224.456	0	0
	5.108	0	0	0
	5.124	0	0	0
	5.141	0	0	0
	5.158	0	0	0
	5.174	0	0	0
	5.191	0	0	0
	5.208	0	0	0
	5.224	0	0	0
	5.241	0	0	0
	5.258	0	0	0
	5.274	0	0	0
	5.291	0	0	0
	5.308	0	0	0
	5.324	0	0	0
	5.341	0	0	0
	5.358	0	0	0
	5.374	209.985	0	0
	5.391	0	0	0
	5.408	0	0	0
	5.424	0	0	0
	5.441	0	0	0
	5.457	0	0	0
	5.474	0	0	0
	5.491	228.781	0	0
	5.507	0	0	0
	5.524	0	0	0
	5.541	0	0	0
	5.557	0	0	0
	5.574	0	0	0
	5.591	0	0	0
	5.607	0	0	0
	5.624	0	0	0
	5.641	0	0	0
	5.657	0	0	0
	5.674	0	0	0
	5.691	0	0	0
	5.707	0	0	0
	5.724	0	0	0
	5.741	0	0	0
	5.757	0	0	0
	5.774	0	0	0
	5.791	0	0	0
	5.807	0	0	0
	5.824	0	0	0
	5.84	0	0	0
	5.857	213.213	0	0
	5.874	0	0	0
	5.89	0	0	0
	5.907	256.367	0	0
	5.924	0	0	0
	5.94	0	0	0
	5.957	236.56	0	0
	5.974	0	0	0
	5.99	0	0	0
	6.007	0	0	0
	6.024	0	0	0
	6.04	0	0	0
	6.057	0	0	0
	6.074	0	0	0
	6.09	0	0	0
	6.107	0	0	0
	6.124	0	0	0
	6.14	0	0	0
	6.157	0	0	0
	6.173	0	0	0
	6.19	0	0	0
	6.207	0	0	0
	6.223	0	0	0
	6.24	0	0	0
	6.257	0	0	0
	6.273	0	0	0
	6.29	0	0	0
	6.307	0	0	0
	6.323	0	0	0
	6.34	0	0	0
	6.357	0	0	0
	6.373	0	0	0
	6.39	0	0	0
	6.407	0	0	0
	6.423	0	0	0
	6.44	0	0	0
	6.457	0	0	0
	6.473	0	0	0
	6.49	0	0	0
	6.506	0	0	0
	6.523	0	0	0
	6.54	0	0	0
	6.556	0	0	0
	6.573	0	0	0
	6.59	0	0	0
	6.606	0	0	0
	6.623	0	0	0
	6.64	0	0	0
	6.656	0	0	0
	6.673	0	0	0
	6.69	0	0	0
	6.706	0	0	0
	6.723	0	0	0
	6.74	0	0	0
	6.756	0	0	0
	6.773	0	0	0
	6.79	0	0	0
	6.806	0	0	0
	6.823	0	0	0
	6.839	0	0	0
	6.856	0	0	0
	6.873	0	0	0
	6.889	0	0	0
	6.906	609.73	0	0
	6.923	1141.1	0	0
	6.939	1494.63	0	0
	6.956	0	0	0
	6.973	3018.32	0	0
	6.989	4250.33	0	0
	7.006	5267.82	0	0
	7.023	5051.88	0	0
	7.039	0	0	0
	7.056	4747.49	0	0
	7.073	3988.39	0	0
	7.089	3273.07	0	0
	7.106	2589.88	0	0
	7.123	2768.54	0	0
	7.139	1938.79	0	0
	7.156	2184.87	0	0
	7.173	1934.86	0	0
	7.189	1410.29	0	0
	7.206	1393.03	0	0
	7.222	988.116	0	0
	7.239	896.001	0	0
	7.256	676.359	0	0
	7.272	594.05	0	0
	7.289	519.408	0	0
	7.306	453.599	0	0
	7.322	376.149	0	0
	7.339	384	0	0
	7.356	441.298	0	0
	7.372	339.205	0	0
	7.389	444.75	0	0
	7.406	365.41	0	0
	7.422	465.015	0	0
	7.439	541.457	0	0
	7.456	435.321	0	0
	7.472	373.481	0	0
	7.489	515.651	0	0
	7.506	535.087	0	0
	7.522	638.038	0	0
	7.539	669.034	0	0
	7.555	940.696	0	0
	7.572	1500.64	0	0
	7.589	1701.08	0	0
	7.605	1757.57	0	0
	7.622	2820.09	0	0
	7.639	3252.3	0	0
	7.655	3547.76	0	0
	7.672	4553.46	0	0
	7.689	5352.25	0	0
	7.705	4929.77	0	0
	7.722	4599.92	0	0
	7.739	4899.78	0	0
	7.755	4295.87	0	0
	7.772	4080.44	0	0
	7.789	4913.14	0	0
	7.805	5127.33	0	0
	7.822	6028.22	0	0
	7.839	7785.26	0	0
	7.855	8643.67	0	0
	7.872	9062.74	0	0
	7.888	9277.41	0	0
	7.905	8928.46	0	0
	7.922	8272.59	0	0
	7.938	7897.88	0	0
	7.955	6006.01	0	0
	7.972	4225.85	0	0
	7.988	3220.86	0	0
	8.005	2998.92	0	0
	8.022	2956.01	0	0
	8.038	3981.34	0	0
	8.055	4078.34	0	0
	8.072	4459.05	0	0
	8.088	5474.18	0	0
	8.105	5954.47	0	0
	8.122	6294.8	0	0
	8.138	7300.06	0	0
	8.155	7495.56	0	0
	8.172	7733.73	0	0
	8.188	6394.88	0	0
	8.205	4952.07	0	0
	8.221	4162.75	0	0
	8.238	3381.87	0	0
	8.255	3782.72	0	0
	8.271	2748	0	0
	8.288	3274.42	0	0
	8.305	3527.55	0	0
	8.321	4540.19	0	0
	8.338	5770.18	0	0
	8.355	7322.57	0	0
	8.371	8046.53	0	0
	8.388	7931.73	0	0
	8.405	7255.16	0	0
	8.421	6002.31	0	0
	8.438	0	0	0
	8.455	0	0	0
	8.471	0	0	0
	8.488	5213.49	0	0
	8.505	6656.34	0	0
	8.521	6915.91	0	0
	8.538	7820.78	0	0
	8.555	9663.67	0	0
	8.571	8817.37	0	0
	8.588	7992.71	0	0
	8.604	8541.58	0	0
	8.621	7399.26	0	0
	8.638	7562.04	0	0
	8.654	7365.56	0	0
	8.671	6989.43	0	0
	8.688	6800.93	0	0
	8.704	6935.69	0	0
	8.721	0	0	0
	8.738	0	0	0
	8.754	0	0	0
	8.771	0	0	0
	8.788	0	0	0
	8.804	0	0	0
	8.821	0	0	0
	8.838	8204.81	0	0
	8.854	7407.35	0	0
	8.871	6489.19	0	0
	8.888	5815.07	0	0
	8.904	5749.02	0	0
	8.921	5289.21	0	0
	8.937	5525.32	0	0
	8.954	5302.65	0	0
	8.971	5572.73	0	0
	8.987	5922.98	0	0
	9.004	5836.38	0	0
	9.021	5166.17	0	0
	9.037	5552.73	0	0
	9.054	5359.61	0	0
	9.071	6070.72	0	0
	9.087	0	0	0
	9.104	0	0	0
	9.121	0	0	0
	9.137	0	0	0
	9.154	0	0	0
	9.171	0	0	0
	9.187	5199.94	0	0
	9.204	4803.74	0	0
	9.221	4321.91	0	0
	9.237	4245.67	0	0
	9.254	4220.72	0	0
	9.27	3976.59	0	0
	9.287	4070.04	0	0
	9.304	0	0	0
	9.32	3983.32	0	0
	9.337	3543.09	0	0
	9.354	3665.72	0	0
	9.37	2927.72	0	0
	9.387	2829.05	0	0
	9.404	2602.45	0	0
	9.42	2834.57	0	0
	9.437	2378.72	0	0
	9.454	2686.61	0	0
	9.47	2448.23	0	0
	9.487	0	0	0
	9.504	0	0	0
	9.52	0	0	0
	9.537	0	0	0
	9.554	0	0	0
	9.57	0	0	0
	9.587	0	0	0
	9.603	0	0	0
	9.62	0	0	0
	9.637	0	0	0
	9.653	0	0	0
	9.67	0	0	0
	9.687	0	0	0
	9.703	0	0	0
	9.72	670.151	0	0
	9.737	952.86	0	0
	9.753	1201.01	0	0
	9.77	1523.36	0	0
	9.787	1803.54	0	0
	9.803	2507.89	0	0
	9.82	3565.95	0	0
	9.837	4895.34	0	0
	9.853	6422.61	0	0
	9.87	6519.78	0	0
	9.887	6822.31	0	0
	9.903	7252.01	0	0
	9.92	7298.78	0	0
	9.937	7833.76	0	0
	9.953	8037.88	0	0
	9.97	9759.02	0	0
	9.986	10878.1	0	0
	10.003	10920.9	0	0
	10.02	9115	0	0
	10.036	5158.81	0	0
	10.053	2869.22	0	0
	10.07	2376.01	0	0
	10.086	1653.39	0	0
	10.103	1867.94	0	0
	10.12	1619.68	0	0
	10.136	2274.52	0	0
	10.153	3137.01	0	0
	10.17	5273.14	0	0
	10.186	7660.13	0	0
	10.203	9817.84	0	0
	10.22	12347.8	0	0
	10.236	13986.5	0	0
	10.253	15752.4	0	0
	10.27	14009.5	0	0
	10.286	16715.3	0	0
	10.303	16937.6	0	0
	10.319	15575.2	0	0
	10.336	18253.7	0	0
	10.353	18580.3	0	0
	10.369	18098.4	0	0
	10.386	20928	0	0
	10.403	22255.2	0	0
	10.419	23802.1	0	0
	10.436	27333.7	0	0
	10.453	28391.8	0	0
	10.469	31793.3	0	0
	10.486	32894.2	0	0
	10.503	33521	0	0
	10.519	32977.9	0	0
	10.536	32785	0	0
	10.553	31457.6	0	0
	10.569	28633.7	0	0
	10.586	24738.5	0	0
	10.603	23331.5	0	0
	10.619	21679.8	0	0
	10.636	17584.5	0	0
	10.652	16802.4	0	0
	10.669	16522.8	0	0
	10.686	14973.6	0	0
	10.702	13644.5	0	0
	10.719	12242.2	0	0
	10.736	12043.2	0	0
	10.752	11504.7	0	0
	10.769	10149.2	0	0
	10.786	9844.47	0	0
	10.802	9156.35	0	0
	10.819	9215.07	0	0
	10.836	10224.7	0	0
	10.852	9535.26	0	0
	10.869	10374.8	0	0
	10.886	10032.7	0	0
	10.902	10182.9	0	0
	10.919	10317	0	0
	10.936	10956.6	0	0
	10.952	9914.35	0	0
	10.969	10011	0	0
	10.985	9896.95	0	0
	11.002	9133.57	0	0
	11.019	9846.07	0	0
	11.035	8736.08	0	0
	11.052	7208.74	0	0
	11.069	5760.23	0	0
	11.085	4926.76	0	0
	11.102	4221.48	0	0
	11.119	4103.94	0	0
	11.135	4028.69	0	0
	11.152	4552.73	0	0
	11.169	5274.84	0	0
	11.185	4936.35	0	0
	11.202	5423	0	0
	11.219	5418.25	0	0
	11.235	5316.69	0	0
	11.252	5792.98	0	0
	11.269	5785.09	0	0
	11.285	5210.25	0	0
	11.302	4139.76	0	0
	11.319	3022.93	0	0
	11.335	2135.41	0	0
	11.352	1833.64	0	0
	11.368	1864.13	0	0
	11.385	1951.07	0	0
	11.402	1930.01	0	0
	11.418	1996.71	0	0
	11.435	2240.34	0	0
	11.452	2499.72	0	0
	11.468	2172.59	0	0
	11.485	2635.55	0	0
	11.502	2261.28	0	0
	11.518	2492.69	0	0
	11.535	1917.08	0	0
	11.552	1786.79	0	0
	11.568	1190.45	0	0
	11.585	854.722	0	0
	11.602	806.493	0	0
	11.618	812.235	0	0
	11.635	820.084	0	0
	11.652	733.864	0	0
	11.668	780.182	0	0
	11.685	922.45	0	0
	11.701	800.852	0	0
	11.718	727.925	0	0
	11.735	1036.22	0	0
	11.751	1102.89	0	0
	11.768	1381.25	0	0
	11.785	1753.6	0	0
	11.801	1857.44	0	0
	11.818	2088.72	0	0
	11.835	2018.85	0	0
	11.851	1822.53	0	0
	11.868	1267.14	0	0
	11.885	1414	0	0
	11.901	1187.47	0	0
	11.918	1014.3	0	0
	11.935	936.754	0	0
	11.951	1111.64	0	0
	11.968	1128.2	0	0
	11.985	889.887	0	0
	12.001	1012.01	0	0
	12.018	1743.6	0	0
	12.034	2217.16	0	0
	12.051	3070.33	0	0
	12.068	3928.41	0	0
	12.084	4771.27	0	0
	12.101	6384.31	0	0
	12.118	7134.9	0	0
	12.134	7573.73	0	0
	12.151	7135.77	0	0
	12.168	7343.32	0	0
	12.184	6894.38	0	0
	12.201	5959.57	0	0
	12.218	4107.42	0	0
	12.234	3267.63	0	0
	12.251	2777.05	0	0
	12.268	1794.31	0	0
	12.284	2712.04	0	0
	12.301	2478.69	0	0
	12.318	2643.03	0	0
	12.334	1401.6	0	0
	12.351	3268.29	0	0
	12.367	2779.51	0	0
	12.384	4485	0	0
	12.401	7448.49	0	0
	12.417	11273.4	0	0
	12.434	17357	0	0
	12.451	23816.9	0	0
	12.467	32386.7	0	0
	12.484	41996.2	0	0
	12.501	51609	0	0
	12.517	64956.8	0	0
	12.534	77620.2	0	0
	12.551	87910.8	0	0
	12.567	98997.7	0	0
	12.584	121380	0	0
	12.601	128781	0	0
	12.617	141944	0	0
	12.634	150770	0	0
	12.651	155928	0	0
	12.667	163983	0	0
	12.684	165959	0	0
	12.701	175336	0	0
	12.717	170340	0	0
	12.734	177687	0	0
	12.75	176924	0	0
	12.767	173341	0	0
	12.784	188690	0	0
	12.8	189640	0	0
	12.817	195316	0	0
	12.834	224349	0	0
	12.85	231103	0	0
	12.867	249616	0	0
	12.884	284798	0	0
	12.9	314886	0	0
	12.917	330751	0	0
	12.934	369512	0	0
	12.95	397140	0	0
	12.967	445491	0	0
	12.984	467526	0	0
	13	497242	0	0
	13.017	535220	0	0
	13.034	539488	0	0
	13.05	561457	0	0
	13.067	564428	0	0
	13.083	596522	0	0
	13.1	610434	0	0
	13.117	601588	0	0
	13.133	628099	0	0
	13.15	608069	0	0
	13.167	630978	0	0
	13.183	666841	0	0
	13.2	684422	0	0
	13.217	756806	0	0
	13.233	809536	0	0
	13.25	880743	0	0
	13.267	900706	0	0
	13.283	857070	0	0
	13.3	827233	0	0
	13.317	785145	0	0
	13.333	730661	0	0
	13.35	669340	0	0
	13.367	601503	0	0
	13.383	475629	0	0
	13.4	333303	0	0
	13.416	261802	0	0
	13.433	215228	0	0
	13.45	191103	0	0
	13.466	173778	0	0
	13.483	165427	0	0
	13.5	170509	0	0
	13.516	173992	0	0
	13.533	178126	0	0
	13.55	200624	0	0
	13.566	214990	0	0
	13.583	231521	0	0
	13.6	276789	0	0
	13.616	304250	0	0
	13.633	325733	0	0
	13.65	313127	0	0
	13.666	284186	0	0
	13.683	264278	0	0
	13.7	235260	0	0
	13.716	218416	0	0
	13.733	212722	0	0
	13.749	197298	0	0
	13.766	192944	0	0
	13.783	183687	0	0
	13.799	184468	0	0
	13.816	188859	0	0
	13.833	187199	0	0
	13.849	201251	0	0
	13.866	221786	0	0
	13.883	262177	0	0
	13.899	289784	0	0
	13.916	351211	0	0
	13.933	405380	0	0
	13.949	444276	0	0
	13.966	479276	0	0
	13.983	469942	0	0
	13.999	471601	0	0
	14.016	451395	0	0
	14.033	427451	0	0
	14.049	412455	0	0
	14.066	409304	0	0
	14.082	430523	0	0
	14.099	459822	0	0
	14.116	492230	0	0
	14.132	498481	0	0
	14.149	488999	0	0
	14.166	484094	0	0
	14.182	493405	0	0
	14.199	477285	0	0
	14.216	490720	0	0
	14.232	493864	0	0
	14.249	494581	0	0
	14.266	484906	0	0
	14.282	469458	0	0
	14.299	463232	0	0
	14.316	458408	0	0
	14.332	437958	0	0
	14.349	437225	0	0
	14.366	438218	0	0
	14.382	441982	0	0
	14.399	441724	0	0
	14.416	447799	0	0
	14.432	459268	0	0
	14.449	444956	0	0
	14.465	436285	0	0
	14.482	466608	0	0
	14.499	558572	0	0
	14.515	699836	0	0
	14.532	914722	0	0
	14.549	1227823	0	0
	14.565	1498639	0	0
	14.582	1791321	0	0
	14.599	1892043	0	0
	14.615	1869095	0	0
	14.632	1715930	0	0
	14.649	1532537	0	0
	14.665	1348313	0	0
	14.682	1158915	0	0
	14.699	956194	0	0
	14.715	795790	0	0
	14.732	657476	0	0
	14.749	533161	0	0
	14.765	435676	0	0
	14.782	381492	0	0
	14.798	354973	0	0
	14.815	332816	0	0
	14.832	306798	0	0
	14.848	315156	0	0
	14.865	299040	0	0
	14.882	313853	0	0
	14.898	312140	0	0
	14.915	289762	0	0
	14.932	281717	0	0
	14.948	261069	0	0
	14.965	268477	0	0
	14.982	262496	0	0
	14.998	255934	0	0
	15.015	243634	0	0
	15.032	237019	0	0
	15.048	224307	0	0
	15.065	213419	0	0
	15.082	201668	0	0
	15.098	188984	0	0
	15.115	188478	0	0
	15.131	183076	0	0
	15.148	176920	0	0
	15.165	174739	0	0
	15.181	167267	0	0
	15.198	163451	0	0
	15.215	165328	0	0
	15.231	165374	0	0
	15.248	157034	0	0
	15.265	152828	0	0
	15.281	135153	0	0
	15.298	123827	0	0
	15.315	114646	0	0
	15.331	97155.8	0	0
	15.348	84750.2	0	0
	15.365	67992.2	0	0
	15.381	57056.6	0	0
	15.398	44157.5	0	0
	15.415	37320.4	0	0
	15.431	31662.1	0	0
	15.448	25887.6	0	0
	15.464	24227.3	0	0
	15.481	20215.1	0	0
	15.498	18474.3	0	0
	15.514	17199.9	0	0
	15.531	17831.5	0	0
	15.548	16576.3	0	0
	15.564	19088.6	0	0
	15.581	20489	0	0
	15.598	26748.7	0	0
	15.614	39343.1	0	0
	15.631	59365.8	0	0
	15.648	93326.9	0	0
	15.664	150415	0	0
	15.681	255238	0	0
	15.698	410778	0	0
	15.714	622611	0	0
	15.731	801840	0	0
	15.748	925090	0	0
	15.764	1044069	0	0
	15.781	1065216	0	0
	15.798	1038642	0	0
	15.814	1021548	0	0
	15.831	952452	0	0
	15.847	871257	0	0
	15.864	819883	0	0
	15.881	791368	0	0
	15.897	789169	0	0
	15.914	781698	0	0
	15.931	747427	0	0
	15.947	679271	0	0
	15.964	664212	0	0
	15.981	630435	0	0
	15.997	553940	0	0
	16.014	478299	0	0
	16.031	401744	0	0
	16.047	323254	0	0
	16.064	251004	0	0
	16.081	180891	0	0
	16.097	116771	0	0
	16.114	66861	0	0
	16.131	45367.5	0	0
	16.147	35563.9	0	0
	16.164	44066.4	0	0
	16.18	66755.1	0	0
	16.197	112994	0	0
	16.214	195489	0	0
	16.23	344058	0	0
	16.247	572063	0	0
	16.264	842592	0	0
	16.28	1142774	0	0
	16.297	1373831	0	0
	16.314	1558370	0	0
	16.33	1580204	0	0
	16.347	1571236	0	0
	16.364	1617412	0	0
	16.38	1503300	0	0
	16.397	1363980	0	0
	16.414	1257984	0	0
	16.43	1133754	0	0
	16.447	944549	0	0
	16.464	767153	0	0
	16.48	579488	0	0
	16.497	431673	0	0
	16.513	305177	0	0
	16.53	222895	0	0
	16.547	158886	0	0
	16.563	106404	0	0
	16.58	66971.7	0	0
	16.597	44610.5	0	0
	16.613	27190.7	0	0
	16.63	16836.5	0	0
	16.647	11440.4	0	0
	16.663	8754.02	0	0
	16.68	7243.75	0	0
	16.697	6843.31	0	0
	16.713	8111.28	0	0
	16.73	10016.6	0	0
	16.747	16155.4	0	0
	16.763	28883	0	0
	16.78	44739.3	0	0
	16.797	78410.1	0	0
	16.813	143657	0	0
	16.83	248394	0	0
	16.846	418286	0	0
	16.863	602775	0	0
	16.88	762261	0	0
	16.896	872901	0	0
	16.913	910870	0	0
	16.93	928744	0	0
	16.946	924664	0	0
	16.963	878868	0	0
	16.98	825276	0	0
	16.996	711588	0	0
	17.013	573793	0	0
	17.03	475549	0	0
	17.046	377959	0	0
	17.063	260308	0	0
	17.08	167743	0	0
	17.096	97760.7	0	0
	17.113	46215.3	0	0
	17.13	22577.1	0	0
	17.146	11080.2	0	0
	17.163	6371.86	0	0
	17.18	4265.97	0	0
	17.196	3556.61	0	0
	17.213	2580.81	0	0
	17.229	2005.71	0	0
	17.246	1680.11	0	0
	17.263	1555.26	0	0
	17.279	1462.12	0	0
	17.296	1293.98	0	0
	17.313	1423.95	0	0
	17.329	1547.45	0	0
	17.346	2092.32	0	0
	17.363	2410.3	0	0
	17.379	2291.84	0	0
	17.396	2599.64	0	0
	17.413	2305.61	0	0
	17.429	2681.84	0	0
	17.446	2535.69	0	0
	17.463	2544.61	0	0
	17.479	2728.31	0	0
	17.496	2456.45	0	0
	17.513	2409.53	0	0
	17.529	2322.35	0	0
	17.546	2449.8	0	0
	17.563	2501.16	0	0
	17.579	2281.83	0	0
	17.596	2265.84	0	0
	17.612	1823.47	0	0
	17.629	2316.83	0	0
	17.646	2089.29	0	0
	17.662	1961.8	0	0
	17.679	2043.43	0	0
	17.696	2139.17	0	0
	17.712	2396.46	0	0
	17.729	1837.17	0	0
	17.746	1859.13	0	0
	17.762	1900.66	0	0
	17.779	1832.52	0	0
	17.796	1867.37	0	0
	17.812	1866.43	0	0
	17.829	1665.46	0	0
	17.846	1877.61	0	0
	17.862	1791.71	0	0
	17.879	1535.75	0	0
	17.896	1651.4	0	0
	17.912	1523.21	0	0
	17.929	1530.62	0	0
	17.945	1609.44	0	0
	17.962	1613.92	0	0
	17.979	1792.3	0	0
	17.995	1423.58	0	0
	18.012	1505.98	0	0
	18.029	1576.17	0	0
	18.045	1404.36	0	0
	18.062	1715.17	0	0
	18.079	1486.12	0	0
	18.095	1601.39	0	0
	18.112	1313	0	0
	18.129	1331.73	0	0
	18.145	1496.34	0	0
	18.162	1475.3	0	0
	18.179	1395.33	0	0
	18.195	1696.64	0	0
	18.212	1218.61	0	0
	18.229	1162.96	0	0
	18.245	1352	0	0
	18.262	1341.51	0	0
	18.278	1409.49	0	0
	18.295	1258.04	0	0
	18.312	1456.03	0	0
	18.328	1279.11	0	0
	18.345	1108	0	0
	18.362	1216.04	0	0
	18.378	1422.13	0	0
	18.395	1487.82	0	0
	18.412	1307.81	0	0
	18.428	1377.77	0	0
	18.445	1233.14	0	0
	18.462	1020.48	0	0
	18.478	1480.46	0	0
	18.495	1136.25	0	0
	18.512	1304.28	0	0
	18.528	1059.53	0	0
	18.545	1243.62	0	0
	18.562	957.129	0	0
	18.578	1261.29	0	0
	18.595	1253.73	0	0
	18.611	1427.3	0	0
	18.628	1085.49	0	0
	18.645	1012.6	0	0
	18.661	1150.02	0	0
	18.678	1873.94	0	0
	18.695	1132.31	0	0
	18.711	1175.23	0	0
	18.728	1224.34	0	0
	18.745	1478.76	0	0
	18.761	1463.12	0	0
	18.778	1623.39	0	0
	18.795	1532.74	0	0
	18.811	1613.04	0	0
	18.828	1281.21	0	0
	18.845	1256.81	0	0
	18.861	1376.98	0	0
	18.878	1090.77	0	0
	18.895	1025.01	0	0
	18.911	965.707	0	0
	18.928	740.21	0	0
	18.945	801.815	0	0
	18.961	625.869	0	0
	18.978	723.723	0	0
	18.994	889.404	0	0
	19.011	610.942	0	0
	19.028	622.604	0	0
	19.044	739.294	0	0
	19.061	948.283	0	0
	19.078	675.67	0	0
	19.094	669.36	0	0
	19.111	819.689	0	0
	19.128	902.663	0	0
	19.144	937.194	0	0
	19.161	833.6	0	0
	19.178	1025.6	0	0
	19.194	883.898	0	0
	19.211	812.753	0	0
	19.228	925.082	0	0
	19.244	1202.43	0	0
	19.261	861.191	0	0
	19.278	904.495	0	0
	19.294	878.756	0	0
	19.311	802.289	0	0
	19.327	838.878	0	0
	19.344	909.93	0	0
	19.361	762.205	0	0
	19.377	644.942	0	0
	19.394	0	0	0
	19.411	0	0	0
	19.427	0	0	0
	19.444	0	0	0
	19.461	0	0	0
	19.477	0	0	0
	19.494	0	0	0
	19.511	0	0	0
	19.527	0	0	0
	19.544	0	0	0
	19.561	793.216	0	0
	19.577	0	0	0
	19.594	600.67	0	0
	19.611	715.784	0	0
	19.627	576.911	0	0
	19.644	676.149	0	0
	19.66	759.723	0	0
	19.677	755.829	0	0
	19.694	625.125	0	0
	19.71	766.96	0	0
	19.727	504.408	0	0
	19.744	575.312	0	0
	19.76	630.122	0	0
	19.777	562.801	0	0
	19.794	466	0	0
	19.81	575.488	0	0
	19.827	659.333	0	0
	19.844	712.312	0	0
	19.86	615.082	0	0
	19.877	826.416	0	0
	19.894	772.784	0	0
	19.91	834.778	0	0
	19.927	793.446	0	0
	19.944	688.696	0	0
	19.96	763.333	0	0
	19.977	894	0	0
	19.993	708.446	0	0
	20.01	712.614	0	0
	20.027	622.225	0	0
	20.043	715.004	0	0
	20.06	702.951	0	0
	20.077	613.482	0	0
	20.093	708.041	0	0
	20.11	741.868	0	0
	20.127	724.369	0	0
	20.143	975.629	0	0
	20.16	814.062	0	0
	20.177	785.29	0	0
	20.193	584.963	0	0
	20.21	775.011	0	0
	20.227	608.287	0	0
	20.243	603.603	0	0
	20.26	448.161	0	0
	20.277	340.889	0	0
	20.293	0	0	0
	20.31	303.511	0	0
	20.327	381.93	0	0
	20.343	378.2	0	0
	20.36	336.556	0	0
	20.376	371.112	0	0
	20.393	375.895	0	0
	20.41	470.197	0	0
	20.426	548.512	0	0
	20.443	741.7	0	0
	20.46	538.006	0	0
	20.476	599.166	0	0
	20.493	888.135	0	0
	20.51	919.112	0	0
	20.526	654.103	0	0
	20.543	704.002	0	0
	20.56	475.111	0	0
	20.576	580.166	0	0
	20.593	618.025	0	0
	20.61	664.12	0	0
	20.626	665.01	0	0
	20.643	754.308	0	0
	20.66	666.25	0	0
	20.676	591.84	0	0
	20.693	691.143	0	0
	20.709	522.274	0	0
	20.726	582.778	0	0
	20.743	701.078	0	0
	20.759	693.903	0	0
	20.776	370.196	0	0
	20.793	492.565	0	0
	20.809	341.564	0	0
	20.826	401.026	0	0
	20.843	262.823	0	0
	20.859	345.927	0	0
	20.876	438.546	0	0
	20.893	381.989	0	0
	20.909	456.498	0	0
	20.926	569.045	0	0
	20.943	532.029	0	0
	20.959	516.306	0	0
	20.976	396.721	0	0
	20.993	387.641	0	0
	21.009	0	0	0
	21.026	377.26	0	0
	21.042	0	0	0
	21.059	320.615	0	0
	21.076	369.426	0	0
	21.092	397.445	0	0
	21.109	444.327	0	0
	21.126	571.159	0	0
	21.142	696.028	0	0
	21.159	599.646	0	0
	21.176	475.893	0	0
	21.192	500.062	0	0
	21.209	614.002	0	0
	21.226	597.318	0	0
	21.242	642.1	0	0
	21.259	503.265	0	0
	21.276	493.651	0	0
	21.292	547.276	0	0
	21.309	0	0	0
	21.326	0	0	0
	21.342	579.669	0	0
	21.359	0	0	0
	21.375	0	0	0
	21.392	582.76	0	0
	21.409	0	0	0
	21.425	563.818	0	0
	21.442	580.025	0	0
	21.459	485.728	0	0
	21.475	380.645	0	0
	21.492	367.564	0	0
	21.509	644.696	0	0
	21.525	419.84	0	0
	21.542	563.844	0	0
	21.559	501.255	0	0
	21.575	496.274	0	0
	21.592	492.538	0	0
	21.609	519.408	0	0
	21.625	514.812	0	0
	21.642	617.57	0	0
	21.659	525.435	0	0
	21.675	797.732	0	0
	21.692	531.629	0	0
	21.709	477.346	0	0
	21.725	527.939	0	0
	21.742	634.089	0	0
	21.758	685.797	0	0
	21.775	482.82	0	0
	21.792	564.664	0	0
	21.808	609.92	0	0
	21.825	384.239	0	0
	21.842	468.628	0	0
	21.858	638.25	0	0
	21.875	594.088	0	0
	21.892	508.546	0	0
	21.908	680.471	0	0
	21.925	413.379	0	0
	21.942	528.433	0	0
	21.958	577.697	0	0
	21.975	525.455	0	0
	21.992	502.365	0	0
	22.008	520.422	0	0
	22.025	599.308	0	0
	22.042	534.403	0	0
	22.058	534.174	0	0
	22.075	449.807	0	0
	22.091	571.687	0	0
	22.108	479.574	0	0
	22.125	459.074	0	0
	22.141	520.761	0	0
	22.158	476.92	0	0
	22.175	515.528	0	0
	22.191	477.959	0	0
	22.208	587.499	0	0
	22.225	379.942	0	0
	22.241	505.248	0	0
	22.258	695.231	0	0
	22.275	548.18	0	0
	22.291	445.289	0	0
	22.308	589.072	0	0
	22.325	488.023	0	0
	22.341	486.124	0	0
	22.358	417.772	0	0
	22.375	408.409	0	0
	22.391	405.473	0	0
	22.408	465.532	0	0
	22.424	0	0	0
	22.441	0	0	0
	22.458	0	0	0
	22.474	0	0	0
	22.491	430.129	0	0
	22.508	474.988	0	0
	22.524	0	0	0
	22.541	0	0	0
	22.558	469.002	0	0
	22.574	359.497	0	0
	22.591	377.67	0	0
	22.608	442.007	0	0
	22.624	366.456	0	0
	22.641	379.49	0	0
	22.658	351.303	0	0
	22.674	418.836	0	0
	22.691	251.026	0	0
	22.708	336.817	0	0
	22.724	305.045	0	0
	22.741	262.174	0	0
	22.757	422.19	0	0
	22.774	345.528	0	0
	22.791	340.282	0	0
	22.807	424.605	0	0
	22.824	423.038	0	0
	22.841	346.286	0	0
	22.857	399.726	0	0
	22.874	838.854	0	0
	22.891	428.568	0	0
	22.907	409.061	0	0
	22.924	511.979	0	0
	22.941	560.664	0	0
	22.957	345.156	0	0
	22.974	398.566	0	0
	22.991	393.055	0	0
	23.007	414.494	0	0
	23.024	378.375	0	0
	23.041	472.532	0	0
	23.057	418.4	0	0
	23.074	304.806	0	0
	23.091	419.445	0	0
	23.107	407.089	0	0
	23.124	0	0	0
	23.14	0	0	0
	23.157	0	0	0
	23.174	0	0	0
	23.19	0	0	0
	23.207	0	0	0
	23.224	0	0	0
	23.24	0	0	0
	23.257	0	0	0
	23.274	0	0	0
	23.29	436.884	0	0
	23.307	390.016	0	0
	23.324	466.502	0	0
	23.34	444.322	0	0
	23.357	369.625	0	0
	23.374	367.455	0	0
	23.39	244.087	0	0
	23.407	301.364	0	0
	23.424	492.408	0	0
	23.44	367.476	0	0
	23.457	276.469	0	0
	23.473	299.55	0	0
	23.49	279.017	0	0
	23.507	452.274	0	0
	23.523	350.486	0	0
	23.54	343.01	0	0
	23.557	397.273	0	0
	23.573	314.989	0	0
	23.59	348.089	0	0
	23.607	403.001	0	0
	23.623	467.218	0	0
	23.64	351.118	0	0
	23.657	333.327	0	0
	23.673	376.465	0	0
	23.69	245.017	0	0
	23.707	446.779	0	0
	23.723	249.598	0	0
	23.74	361.576	0	0
	23.757	288.008	0	0
	23.773	318.797	0	0
	23.79	322.125	0	0
	23.806	315.259	0	0
	23.823	340.87	0	0
	23.84	301.16	0	0
	23.856	378.44	0	0
	23.873	293.099	0	0
	23.89	347.786	0	0
	23.906	430.007	0	0
	23.923	276.001	0	0
	23.94	308.756	0	0
	23.956	372.054	0	0
	23.973	211	0	0
	23.99	349.603	0	0
	24.006	359.728	0	0
	24.023	384.344	0	0
	24.04	290.691	0	0
	24.056	314.497	0	0
	24.073	342.388	0	0
	24.09	438.009	0	0
	24.106	344.445	0	0
	24.123	240.72	0	0
	24.139	278.69	0	0
	24.156	304.391	0	0
	24.173	266.642	0	0
	24.189	304.308	0	0
	24.206	350.333	0	0
	24.223	284.675	0	0
	24.239	273.067	0	0
	24.256	276.794	0	0
	24.273	303.388	0	0
	24.289	418.231	0	0
	24.306	388.734	0	0
	24.323	318.774	0	0
	24.339	283.704	0	0
	24.356	636.103	0	0
	24.373	262.755	0	0
	24.389	274.92	0	0
	24.406	398.074	0	0
	24.423	243.267	0	0
	24.439	257.076	0	0
	24.456	256	0	0
	24.473	276.012	0	0
	24.489	219.129	0	0
	24.506	214.463	0	0
	24.523	465.54	0	0
	24.539	258.282	0	0
	24.556	216.918	0	0
	24.572	273.68	0	0
	24.589	357.287	0	0
	24.606	0	0	0
	24.622	0	0	0
	24.639	0	0	0
	24.656	0	0	0
	24.672	0	0	0
	24.689	0	0	0
	24.706	229.92	0	0
	24.722	0	0	0
	24.739	413.424	0	0
	24.756	202.431	0	0
	24.772	257.827	0	0
	24.789	0	0	0
	24.806	224.373	0	0
	24.822	246.215	0	0
	24.839	302.449	0	0
	24.856	243.594	0	0
	24.872	0	0	0
	24.889	0	0	0
	24.905	0	0	0
	24.922	325.761	0	0
	24.939	0	0	0
	24.955	202.875	0	0
	24.972	0	0	0
	24.989	0	0	0
	25.005	281.339	0	0
	25.022	0	0	0
	25.039	261.195	0	0
	25.055	273.633	0	0
	25.072	273.114	0	0
	25.089	246.479	0	0
	25.105	518.033	0	0
	25.122	254.272	0	0
	25.139	220.803	0	0
	25.155	224.799	0	0
	25.172	274.22	0	0
	25.189	263.97	0	0
	25.205	212	0	0
	25.222	203.001	0	0
	25.238	262.047	0	0
	25.255	0	0	0
	25.272	247.803	0	0
	25.288	0	0	0
	25.305	242.208	0	0
	25.322	244.201	0	0
	25.338	240.339	0	0
	25.355	281.327	0	0
	25.372	200.005	0	0
	25.388	256.521	0	0
	25.405	310.448	0	0
	25.422	274.449	0	0
	25.438	247.614	0	0
	25.455	0	0	0
	25.472	247.491	0	0
	25.488	0	0	0
	25.505	227.565	0	0
	25.522	245.635	0	0
	25.538	0	0	0
	25.555	217.256	0	0
	25.571	218.366	0	0
	25.588	0	0	0
	25.605	224.427	0	0
	25.621	0	0	0
	25.638	236.504	0	0
	25.655	0	0	0
	25.671	288.347	0	0
	25.688	244.446	0	0
	25.705	0	0	0
	25.721	309.654	0	0
	25.738	0	0	0
	25.755	0	0	0
	25.771	0	0	0
	25.788	221.375	0	0
	25.805	263.681	0	0
	25.821	0	0	0
	25.838	0	0	0
	25.855	0	0	0
	25.871	0	0	0
	25.888	0	0	0
	25.905	0	0	0
	25.921	0	0	0
	25.938	0	0	0
	25.954	0	0	0
	25.971	249.066	0	0
	25.988	277.248	0	0
	26.004	201.67	0	0
	26.021	0	0	0
	26.038	213.023	0	0
	26.054	268.657	0	0
	26.071	0	0	0
	26.088	282.628	0	0
	26.104	209.017	0	0
	26.121	212.461	0	0
	26.138	205.758	0	0
	26.154	0	0	0
	26.171	0	0	0
	26.188	0	0	0
	26.204	232.785	0	0
	26.221	217.002	0	0
	26.238	231.127	0	0
	26.254	273.413	0	0
	26.271	233.63	0	0
	26.287	0	0	0
	26.304	0	0	0
	26.321	0	0	0
	26.337	234.22	0	0
	26.354	257.01	0	0
	26.371	0	0	0
	26.387	0	0	0
	26.404	0	0	0
	26.421	219.861	0	0
	26.437	0	0	0
	26.454	236.39	0	0
	26.471	221.37	0	0
	26.487	0	0	0
	26.504	0	0	0
	26.521	0	0	0
	26.537	0	0	0
	26.554	0	0	0
	26.571	0	0	0
	26.587	234.868	0	0
	26.604	0	0	0
	26.62	0	0	0
	26.637	0	0	0
	26.654	0	0	0
	26.67	0	0	0
	26.687	257.254	0	0
	26.704	0	0	0
	26.72	308.096	0	0
	26.737	0	0	0
	26.754	0	0	0
	26.77	0	0	0
	26.787	203.618	0	0
	26.804	206.208	0	0
	26.82	204.008	0	0
	26.837	270.163	0	0
	26.854	0	0	0
	26.87	0	0	0
	26.887	262.063	0	0
	26.904	0	0	0
	26.92	205.942	0	0
	26.937	0	0	0
	26.953	0	0	0
	26.97	238.75	0	0
	26.987	237.914	0	0
	27.003	0	0	0
	27.02	0	0	0
	27.037	229.803	0	0
	27.053	0	0	0
	27.07	0	0	0
	27.087	204.179	0	0
	27.103	0	0	0
	27.12	250.064	0	0
	27.137	0	0	0
	27.153	0	0	0
	27.17	0	0	0
	27.187	284.26	0	0
	27.203	0	0	0
	27.22	0	0	0
	27.237	0	0	0
	27.253	0	0	0
	27.27	0	0	0
	27.287	0	0	0
	27.303	205.409	0	0
	27.32	0	0	0
	27.336	0	0	0
	27.353	266.04	0	0
	27.37	232.372	0	0
	27.386	0	0	0
	27.403	0	0	0
	27.42	215.264	0	0
	27.436	0	0	0
	27.453	0	0	0
	27.47	0	0	0
	27.486	0	0	0
	27.503	212.166	0	0
	27.52	0	0	0
	27.536	0	0	0
	27.553	205.868	0	0
	27.57	0	0	0
	27.586	0	0	0
	27.603	0	0	0
	27.62	0	0	0
	27.636	0	0	0
	27.653	0	0	0
	27.669	0	0	0
	27.686	0	0	0
	27.703	0	0	0
	27.719	0	0	0
	27.736	0	0	0
	27.753	0	0	0
	27.769	0	0	0
	27.786	0	0	0
	27.803	0	0	0
	27.819	0	0	0
	27.836	0	0	0
	27.853	0	0	0
	27.869	0	0	0
	27.886	0	0	0
	27.903	0	0	0
	27.919	0	0	0
	27.936	0	0	0
	27.953	0	0	0
	27.969	0	0	0
	27.986	0	0	0
	28.002	0	0	0
	28.019	0	0	0
	28.036	0	0	0
	28.052	214.556	0	0
	28.069	0	0	0
	28.086	0	0	0
	28.102	0	0	0
	28.119	0	0	0
	28.136	0	0	0
	28.152	0	0	0
	28.169	0	0	0
	28.186	0	0	0
	28.202	0	0	0
	28.219	0	0	0
	28.236	0	0	0
	28.252	0	0	0
	28.269	0	0	0
	28.286	0	0	0
	28.302	0	0	0
	28.319	0	0	0
	28.335	0	0	0
	28.352	0	0	0
	28.369	0	0	0
	28.385	214.05	0	0
	28.402	0	0	0
	28.419	0	0	0
	28.435	0	0	0
	28.452	0	0	0
	28.469	0	0	0
	28.485	230.043	0	0
	28.502	0	0	0
	28.519	0	0	0
	28.535	0	0	0
	28.552	0	0	0
	28.569	0	0	0
	28.585	0	0	0
	28.602	0	0	0
	28.619	0	0	0
	28.635	0	0	0
	28.652	0	0	0
	28.669	235.552	0	0
	28.685	0	0	0
	28.702	0	0	0
	28.718	0	0	0
	28.735	0	0	0
	28.752	0	0	0
	28.768	0	0	0
	28.785	0	0	0
	28.802	0	0	0
	28.818	0	0	0
	28.835	0	0	0
	28.852	0	0	0
	28.868	0	0	0
	28.885	0	0	0
	28.902	0	0	0
	28.918	0	0	0
	28.935	0	0	0
	28.952	0	0	0
	28.968	0	0	0
	28.985	0	0	0
	29.002	0	0	0
	29.018	0	0	0
	29.035	0	0	0
	29.051	0	0	0
	29.068	0	0	0
	29.085	0	0	0
	29.101	0	0	0
	29.118	0	0	0
	29.135	0	0	0
	29.151	0	0	0
	29.168	0	0	0
	29.185	0	0	0
	29.201	0	0	0
	29.218	0	0	0
	29.235	0	0	0
	29.251	0	0	0
	29.268	0	0	0
	29.285	0	0	0
	29.301	0	0	0
	29.318	0	0	0
	29.335	0	0	0
	29.351	0	0	0
	29.368	0	0	0
	29.384	0	0	0
	29.401	0	0	0
	29.418	0	0	0
	29.434	0	0	0
	29.451	0	0	0
	29.468	0	0	0
	29.484	0	0	0
	29.501	0	0	0
	29.518	0	0	0
	29.534	0	0	0
	29.551	0	0	0
	29.568	0	0	0
	29.584	0	0	0
	29.601	0	0	0
	29.618	0	0	0
	29.634	0	0	0
	29.651	0	0	0
	29.668	0	0	0
	29.684	0	0	0
	29.701	0	0	0
	29.717	0	0	0
	29.734	0	0	0
	29.751	0	0	0
	29.767	200.05	0	0
	29.784	203.074	0	0
	29.801	0	0	0
	29.817	0	0	0
	29.834	0	0	0
	29.851	0	0	0
	29.867	0	0	0
	29.884	0	0	0
	29.901	0	0	0
	29.917	0	0	0
	29.934	0	0	0
	29.951	0	0	0
	29.967	0	0	0
	29.984	0	0	0
	30.001	0	0	0
	30.017	0	0	0
	30.034	0	0	0
	30.051	0	0	0
	30.067	0	0	0
	30.084	0	0	0
	30.1	0	0	0
	30.117	0	0	0
	30.134	0	0	0
	30.15	0	0	0
	30.167	0	0	0
	30.184	0	0	0
	30.2	0	0	0
	30.217	0	0	0
	30.234	214.878	0	0
	30.25	0	0	0
	30.267	0	0	0
	30.284	0	0	0
	30.3	0	0	0
	30.317	0	0	0
	30.334	0	0	0
	30.35	0	0	0
	30.367	0	0	0
	30.384	0	0	0
	30.4	0	0	0
	30.417	0	0	0
	30.433	0	0	0
	30.45	0	0	0
	30.467	0	0	0
	30.483	0	0	0
	30.5	0	0	0
	30.517	0	0	0
	30.533	0	0	0
	30.55	0	0	0
	30.567	0	0	0
	30.583	0	0	0
	30.6	0	0	0
	30.617	0	0	0
	30.633	0	0	0
	30.65	0	0	0
	30.667	0	0	0
	30.683	0	0	0
	30.7	0	0	0
	30.717	0	0	0
	30.733	0	0	0
	30.75	0	0	0
	30.766	0	0	0
	30.783	0	0	0
	30.8	0	0	0
	30.816	0	0	0
	30.833	0	0	0
	30.85	0	0	0
	30.866	0	0	0
	30.883	0	0	0
	30.9	0	0	0
	30.916	0	0	0
	30.933	0	0	0
	30.95	0	0	0
	30.966	0	0	0
	30.983	0	0	0
	31	0	0	0

## Sheet: Fig 1g
	Retention Time (min)	m/z252.1819 Standard	K. oxytocaM9+Neu5Ac	K. oxytocaM9+Neu5Ac+Standard
	5.013	0	0	0
	5.029	0	0	0
	5.046	2.24e-05	0	0
	5.063	2.13e-05	0	0
	5.079	0	0	0
	5.096	1.82e-05	0	0
	5.113	0	0	0
	5.129	0	0	0
	5.146	0	0	0
	5.163	0	0	0
	5.179	0	0	0
	5.196	2.1e-05	0	0
	5.213	0	0	0
	5.229	0	0	0
	5.246	1.18e-05	0	0
	5.263	2.19e-05	0	0
	5.279	0	0	0
	5.296	0	0	0
	5.313	0	0	0
	5.329	0	0	0
	5.346	2.71e-05	0	0
	5.363	1.89e-05	0	0
	5.379	1.52e-05	0	0
	5.396	1.98e-05	0	0
	5.412	1.56e-05	0	0
	5.429	1.71e-05	0	0
	5.446	0	0	0
	5.462	1.75e-05	0	0
	5.479	2.01e-05	0	0
	5.496	9.61e-06	0	0
	5.512	1.52e-05	0	0
	5.529	0	0	0
	5.546	0	0	0
	5.562	0	0	0
	5.579	0	0	0
	5.596	2.88e-05	0	0
	5.612	2.76e-05	0	0
	5.629	0	0	0
	5.646	2.28e-05	0	0
	5.662	2.02e-05	0	0
	5.679	2.96e-05	0	0
	5.696	0	0	0
	5.712	1.82e-05	0	0
	5.729	0	0	0
	5.746	2.12e-05	0	0
	5.762	0	0	0
	5.779	0	0	0
	5.796	0	0	0
	5.812	0	0	0
	5.829	2.37e-05	0	0
	5.846	0	0	0
	5.862	0	0	0
	5.879	0	0	0
	5.895	0	0	0
	5.912	2.18e-05	0	0
	5.929	0	0	0
	5.945	0	0	0
	5.962	0	0	0
	5.979	3.25e-05	0	0
	5.995	0	0	0
	6.012	0	0	0
	6.029	2.72e-05	0	0
	6.045	1.48e-05	0	0
	6.062	0	0	0
	6.079	2.15e-05	0	0
	6.095	2.6e-05	0	0
	6.112	4.4e-05	0	0
	6.129	0	0	0
	6.145	0	0	0
	6.162	1.23e-05	0	0
	6.179	2.84e-05	0	0
	6.195	0	0	0
	6.212	0	0	0
	6.229	4.55e-05	0	0
	6.245	3.57e-05	0	0
	6.262	2.31e-05	0	0
	6.279	0	0	0
	6.295	4.08e-05	0	0
	6.312	1.91e-05	0	0
	6.329	3.67e-05	0	0
	6.345	0	0	0
	6.362	1.71e-05	0	0
	6.378	2.74e-05	0	0
	6.395	4.38e-05	0	0
	6.412	3.18e-05	0	0
	6.428	5.14e-05	0	0
	6.445	4.26e-05	0	0
	6.462	8.67e-05	0	0
	6.478	0.000106	0	0
	6.495	0.000121	0	0
	6.512	9.28e-05	0	0
	6.528	0.000105	0	0
	6.545	0.000117	0.006541	0
	6.562	9.92e-05	0.006607	0
	6.578	7.88e-05	0	0
	6.595	9.98e-05	0	0
	6.612	8.46e-05	0.010503	0
	6.628	8.85e-05	0	0
	6.645	7.74e-05	0.010735	0
	6.662	8.62e-05	0	0
	6.678	5.82e-05	0.011755	0
	6.695	0	0.012169	0
	6.712	0	0.014509	0
	6.728	0	0.014935	0
	6.745	3.33e-05	0.014616	0
	6.762	3.55e-05	0.016569	0
	6.778	0	0.019866	0
	6.795	0.000101	0.024023	0.019131
	6.812	0.000118	0	0
	6.828	0.000239	0.032741	0.024053
	6.845	0.000269	0	0
	6.861	0.000358	0	0
	6.878	0.000412	0	0.025716
	6.895	0.000446	0	0.028132
	6.911	0.00047	0	0
	6.928	0.000436	0	0
	6.945	0.000403	0	0
	6.961	0.000479	0	0
	6.978	0.000308	0	0
	6.995	0.000245	0	0
	7.011	0.00013	0	0
	7.028	0.000114	0	0
	7.045	9.36e-05	0	0
	7.061	7.38e-05	0	0
	7.078	5.02e-05	0	0
	7.095	6.15e-05	0	0
	7.111	6.03e-05	0	0
	7.128	0	0	0
	7.145	3.49e-05	0	0
	7.161	0	0	0
	7.178	0	0	0
	7.195	5.03e-05	0	0
	7.211	0	0	0
	7.228	4.12e-05	0	0
	7.245	2.8e-05	0	0
	7.261	4.54e-05	0	0
	7.278	0	0	0
	7.295	0	0	0
	7.311	2.36e-05	0	0
	7.328	0	0	0
	7.345	4.63e-05	0	0
	7.361	4.22e-05	0	0
	7.378	3.28e-05	0	0
	7.395	4.16e-05	0	0
	7.411	3.67e-05	0	0
	7.428	0	0	0
	7.445	4.4e-05	0	0
	7.461	0	0	0
	7.478	4.59e-05	0	0
	7.495	0	0	0
	7.511	0	0	0
	7.528	3.3e-05	0	0
	7.545	3.77e-05	0	0
	7.561	4.55e-05	0	0
	7.578	2.63e-05	0	0
	7.595	4.6e-05	0	0
	7.611	0	0	0
	7.628	4.48e-05	0	0
	7.645	4.97e-05	0	0
	7.661	1.78e-05	0	0
	7.678	2.98e-05	0	0
	7.695	3.99e-05	0	0
	7.711	2.13e-05	0	0
	7.728	0	0	0
	7.745	4.31e-05	0	0
	7.761	1.92e-05	0	0
	7.778	3.31e-05	0	0
	7.795	4.54e-05	0	0
	7.811	0	0	0
	7.828	0	0	0
	7.845	0	0	0
	7.861	3.73e-05	0	0
	7.878	3.37e-05	0	0
	7.895	0	0	0
	7.911	2.55e-05	0	0
	7.928	5.78e-05	0	0
	7.945	5.39e-05	0	0
	7.961	9.93e-05	0	0
	7.978	0.000129	0	0
	7.995	0.000157	0	0
	8.011	0.000162	0	0
	8.028	0.000214	0.004973	0
	8.045	0.000272	0	0
	8.061	0.000338	0	0.003075
	8.078	0.000376	0	0
	8.095	0.000399	0.004274	0.003253
	8.111	0.000421	0.005802	0.004939
	8.128	0.000356	0.009576	0.007867
	8.145	0.000359	0.019737	0.016998
	8.161	0.000409	0.040075	0.032867
	8.178	0.000502	0.069319	0.054956
	8.194	0.000542	0.115065	0.084259
	8.211	0.000704	0.169951	0.126759
	8.228	0.000807	0.225542	0.170302
	8.244	0.000941	0.307769	0.229921
	8.261	0.000919	0.4122	0.304991
	8.278	0.000923	0.513662	0.36827
	8.294	0.000743	0.539465	0.38495
	8.311	0.000574	0.520635	0.359328
	8.328	0.00033	0.409869	0.279511
	8.344	0.000251	0.264789	0.175348
	8.361	0.000173	0.152951	0.098677
	8.378	0.000131	0.08599	0.056194
	8.394	9.81e-05	0.049438	0.032682
	8.411	0.000112	0.039022	0.027519
	8.428	8.57e-05	0.04009	0.032428
	8.444	0.000105	0.067322	0.04826
	8.461	0.000119	0.09694	0.072652
	8.478	8.98e-05	0.147096	0.110131
	8.494	0.000112	0.214052	0.156151
	8.511	9.83e-05	0.302968	0.216638
	8.528	8.65e-05	0.409331	0.281454
	8.544	5.3e-05	0.517911	0.359704
	8.561	6.64e-05	0.605526	0.438963
	8.578	5.5e-05	0.620996	0.442458
	8.594	6.96e-05	0.554026	0.367091
	8.611	6.65e-05	0.414615	0.26842
	8.628	4.84e-05	0.26082	0.167896
	8.644	9.67e-05	0.148044	0.090571
	8.661	9.32e-05	0.079891	0.050316
	8.677	9.96e-05	0.045602	0.03003
	8.694	0.000122	0.028321	0.018433
	8.711	0.000139	0.021366	0.013817
	8.727	0.000102	0.015542	0.009818
	8.744	7.82e-05	0.012048	0.008791
	8.761	7.82e-05	0.012346	0.007768
	8.777	6.7e-05	0.01127	0.00737
	8.794	5.24e-05	0.009189	0.006332
	8.811	4.83e-05	0.008663	0.0052
	8.827	0	0	0
	8.844	3.55e-05	0	0.005728
	8.861	0	0.007197	0.004762
	8.877	0	0	0.004866
	8.894	3.28e-05	0.007666	0.004752
	8.911	6.81e-05	0.006259	0.004532
	8.927	0	0.006498	0.003542
	8.944	5.71e-05	0.006323	0.003961
	8.961	6.25e-05	0.005241	0.003361
	8.977	5.38e-05	0.005046	0.003664
	8.994	0	0.004971	0.003692
	9.011	3.45e-05	0.005325	0.002733
	9.027	6.34e-05	0.004857	0
	9.044	5.27e-05	0.004219	0
	9.061	6.84e-05	0.003649	0.002819
	9.077	5.04e-05	0.004589	0.001854
	9.094	5.38e-05	0.003514	0
	9.111	5.09e-05	0.003762	0.002103
	9.127	0	0.003492	0
	9.144	6.03e-05	0.003002	0.002244
	9.16	4.01e-05	0.003541	0.002415
	9.177	5.32e-05	0.004322	0.002494
	9.194	4.66e-05	0.003395	0.002534
	9.21	8.14e-05	0.003618	0.00308
	9.227	4.13e-05	0	0
	9.244	5.22e-05	0.004398	0.002537
	9.26	4.28e-05	0.00397	0.00284
	9.277	4.58e-05	0.0041	0
	9.294	2.79e-05	0.004942	0
	9.31	5.21e-05	0.005377	0
	9.327	5.34e-05	0	0
	9.344	7.42e-05	0	0
	9.36	4.24e-05	0.004588	0
	9.377	0	0	0.002796
	9.394	7.41e-05	0	0
	9.41	0	0	0
	9.427	6.14e-05	0	0
	9.444	3.2e-05	0	0
	9.46	5.22e-05	0	0
	9.477	0	0	0
	9.494	0	0	0
	9.51	0	0	0
	9.527	5.37e-05	0	0
	9.544	6.48e-05	0	0
	9.56	0	0	0.00232
	9.577	7.64e-05	0.003078	0
	9.594	8.1e-05	0.003369	0.002212
	9.61	8.18e-05	0.003762	0.00318
	9.627	6.86e-05	0.004258	0
	9.643	8.43e-05	0	0.003234
	9.66	8.83e-05	0.004184	0
	9.677	7.41e-05	0.004561	0.002845
	9.693	8.47e-05	0.004809	0.003318
	9.71	8.11e-05	0.004132	0.002922
	9.727	6.73e-05	0.00379	0
	9.743	6.9e-05	0.00506	0
	9.76	7.06e-05	0	0
	9.777	6.12e-05	0	0
	9.793	5.3e-05	0	0
	9.81	0	0	0
	9.827	0	0	0
	9.843	4.04e-05	0	0
	9.86	3.18e-05	0	0
	9.877	4.73e-05	0	0
	9.893	7.07e-05	0	0
	9.91	6.37e-05	0	0
	9.927	6.37e-05	0	0
	9.943	8.3e-05	0	0
	9.96	7.34e-05	0	0
	9.977	4.99e-05	0	0.00272
	9.993	4.45e-05	0.004266	0.002111
	10.01	0	0	0
	10.027	6.11e-05	0.001702	0
	10.043	0	0	0
	10.06	4.3e-05	0	0
	10.077	4.94e-05	0	0
	10.093	0	0.00204	0
	10.11	6.15e-05	0	0.0019
	10.126	7.84e-05	0	0
	10.143	6.3e-05	0	0
	10.16	9.1e-05	0.003585	0
	10.176	8.69e-05	0.004781	0.003096
	10.193	0.00014	0.004356	0.003822
	10.21	0.00017	0.005291	0.003885
	10.226	0.000221	0.006558	0.004299
	10.243	0.00034	0.00662	0.004246
	10.26	0.0004	0.005538	0.00423
	10.276	0.000513	0.004533	0.003564
	10.293	0.000733	0.004705	0
	10.31	0.000697	0	0
	10.326	0.000769	0	0
	10.343	0.000492	0	0
	10.36	0.000438	0	0
	10.376	0.000236	0	0
	10.393	0.000157	0.004715	0
	10.41	0.000112	0	0
	10.426	8.59e-05	0	0
	10.443	7.91e-05	0.006962	0
	10.46	5.13e-05	0	0
	10.476	7.06e-05	0.007747	0
	10.493	6.03e-05	0.007269	0
	10.51	4.19e-05	0.0059	0
	10.526	6.3e-05	0.005373	0
	10.543	7.09e-05	0	0
	10.56	0.000207	0	0
	10.576	0.000378	0	0
	10.593	0.000863	0	0
	10.609	0.001765	0	0
	10.626	0.002881	0	0
	10.643	0.00411	0	0
	10.659	0.005725	0	0
	10.676	0.007938	0	0
	10.693	0.009332	0	0.002015
	10.709	0.010448	0	0
	10.726	0.010085	0.003307	0.003211
	10.743	0.008209	0.00421	0.003488
	10.759	0.005038	0.006608	0.005523
	10.776	0.002916	0.009495	0.007048
	10.793	0.001729	0.013145	0.00879
	10.809	0.001244	0.013938	0.011642
	10.826	0.002033	0.016865	0.012972
	10.843	0.005747	0.01719	0.013621
	10.859	0.018662	0.019094	0.012914
	10.876	0.058187	0.016074	0.011405
	10.893	0.14691	0.013053	0.012696
	10.909	0.313841	0.015176	0.022456
	10.926	0.522574	0.025717	0.040252
	10.943	0.700928	0.047962	0.071885
	10.959	0.829534	0.086712	0.127336
	10.976	0.913804	0.155943	0.199357
	10.993	0.967532	0.267145	0.325435
	11.009	0.996257	0.413518	0.505514
	11.026	1	0.596655	0.721711
	11.043	0.990228	0.823427	0.908659
	11.059	0.951529	0.964766	1
	11.076	0.87662	1	0.936858
	11.092	0.753624	0.910546	0.727955
	11.109	0.594727	0.631985	0.502274
	11.126	0.422219	0.404917	0.292788
	11.142	0.279324	0.234538	0.164131
	11.159	0.18697	0.128884	0.090465
	11.176	0.128723	0.073541	0.054901
	11.192	0.094098	0.047157	0.037362
	11.209	0.071501	0.034583	0.02725
	11.226	0.057038	0.024612	0.018265
	11.242	0.045853	0.019881	0.015626
	11.259	0.037463	0.016442	0.012659
	11.276	0.031606	0.011951	0.011706
	11.292	0.026942	0.011052	0.009389
	11.309	0.023138	0.011864	0.009679
	11.326	0.020325	0.012547	0.013257
	11.342	0.017755	0.01717	0.018815
	11.359	0.01645	0.031208	0.035712
	11.376	0.015007	0.061252	0.062351
	11.392	0.014059	0.107277	0.107591
	11.409	0.013067	0.175218	0.15803
	11.426	0.012737	0.255441	0.217651
	11.442	0.012608	0.340092	0.286946
	11.459	0.012606	0.45927	0.360266
	11.476	0.012237	0.563246	0.454345
	11.492	0.011927	0.663533	0.506828
	11.509	0.010286	0.734353	0.51605
	11.526	0.008916	0.684043	0.405224
	11.542	0.007604	0.546887	0.297086
	11.559	0.006267	0.366272	0.182549
	11.575	0.005847	0.22081	0.101788
	11.592	0.00531	0.124914	0.059946
	11.609	0.004953	0.070895	0.036074
	11.625	0.004375	0.043837	0.024532
	11.642	0.004191	0.031452	0.016543
	11.659	0.004235	0.021758	0.013097
	11.675	0.003816	0.018595	0.01112
	11.692	0.00358	0.014986	0.009499
	11.709	0.003438	0.010989	0.008108
	11.725	0.003223	0.010989	0.006783
	11.742	0.003186	0.008763	0.006789
	11.759	0.002968	0.009125	0.005185
	11.775	0.002834	0.00693	0.004417
	11.792	0.00267	0.006898	0.005258
	11.809	0.002512	0.005716	0.004106
	11.825	0.002604	0.006058	0.004056
	11.842	0.002489	0	0.003702
	11.859	0.002469	0.005843	0
	11.875	0.002217	0	0
	11.892	0.002299	0	0
	11.909	0.002169	0	0.002044
	11.925	0.002071	0	0.002428
	11.942	0.002102	0.002731	0.002176
	11.959	0.001854	0.003546	0
	11.975	0.001807	0.002827	0.002592
	11.992	0.001796	0.003268	0
	12.009	0.001704	0.00424	0
	12.025	0.00169	0.003875	0
	12.042	0.001644	0.003912	0
	12.058	0.001616	0.004408	0.002735
	12.075	0.001447	0.004779	0
	12.092	0.001504	0.003463	0
	12.108	0.001461	0.002322	0
	12.125	0.001433	0.002622	0
	12.142	0.001312	0.002617	0.00097
	12.158	0.001301	0.001995	0
	12.175	0.001254	0	0
	12.192	0.001252	0.001737	0.001341
	12.208	0.001169	0.00239	0.001987
	12.225	0.001169	0.00204	0.001623
	12.242	0.001201	0.001936	0.001281
	12.258	0.001107	0.00184	0.001528
	12.275	0.001048	0.002178	0.001596
	12.292	0.000965	0.001795	0.001331
	12.308	0.000973	0.002091	0.001395
	12.325	0.000901	0.001637	0.001448
	12.342	0.000984	0.002193	0.001556
	12.358	0.000931	0.002035	0.001584
	12.375	0.000885	0.002454	0.002517
	12.392	0.000865	0.005344	0.003675
	12.408	0.00076	0.005836	0.005233
	12.425	0.000839	0.00927	0.006594
	12.442	0.000775	0.010802	0.007976
	12.458	0.000816	0.012901	0.009406
	12.475	0.000734	0.014072	0.008705
	12.492	0.000729	0.011706	0.007205
	12.508	0.000778	0.008476	0.004827
	12.525	0.00069	0.005989	0.002958
	12.541	0.00069	0	0.002099
	12.558	0.000697	0.003017	0.001763
	12.575	0.000654	0.003182	0.00283
	12.591	0.000736	0.005811	0.005189
	12.608	0.000711	0.011433	0.009648
	12.625	0.000601	0.019406	0.014916
	12.641	0.000566	0.02768	0.021395
	12.658	0.000538	0.04099	0.031306
	12.675	0.000582	0.05328	0.040601
	12.691	0.000605	0.059495	0.044494
	12.708	0.000541	0.06275	0.039397
	12.725	0.000561	0.048838	0.02842
	12.741	0.000503	0.028761	0.016388
	12.758	0.000521	0.016677	0.007832
	12.775	0.000564	0.006691	0.00383
	12.791	0.000547	0.004343	0.002526
	12.808	0.000507	0.003021	0.002088
	12.825	0.00056	0.002381	0.001967
	12.841	0.000542	0	0
	12.858	0.000526	0.002256	0.001514
	12.875	0.000472	0.002148	0.001108
	12.891	0.000476	0.002488	0.001311
	12.908	0.00043	0.002359	0.001398
	12.925	0.000422	0	0
	12.941	0.000427	0.00242	0.001694
	12.958	0.000418	0.002327	0.001738
	12.975	0.000489	0.002082	0.001504
	12.991	0.000434	0.002211	0.001186
	13.008	0.000396	0.002175	0.001495
	13.024	0.000433	0.001853	0.001332
	13.041	0.000437	0.001656	0
	13.058	0.00045	0	0.000934
	13.074	0.000429	0	0
	13.091	0.000375	0.001726	0.000559
	13.108	0.000408	0	0
	13.124	0.000402	0	0
	13.141	0.000396	0.001547	0
	13.158	0.000374	0.001293	0
	13.174	0.000338	0	0
	13.191	0.000363	0.001452	0.00143
	13.208	0.000348	0.002447	0
	13.224	0.000337	0.002024	0.001495
	13.241	0.00036	0.003031	0.001807
	13.258	0.000319	0.002266	0.001769
	13.274	0.000338	0.003224	0.002054
	13.291	0.000338	0.002844	0.001971
	13.308	0.000361	0.003248	0.0018
	13.324	0.000322	0.002468	0.001218
	13.341	0.000368	0.002041	0.001311
	13.358	0.000311	0.001718	0.001376
	13.374	0.000301	0	0
	13.391	0.000286	0.001811	0.001491
	13.408	0.000351	0.002093	0
	13.424	0.000329	0.001734	0
	13.441	0.000302	0	0.001021
	13.458	0.000304	0.001088	0.000975
	13.474	0.000289	0	0.001091
	13.491	0.000288	0.001638	0.001601
	13.507	0.000249	0.00113	0
	13.524	0.000286	0.00132	0
	13.541	0.00031	0.001184	0.001007
	13.557	0.000211	0.001728	0
	13.574	0.000276	0.001674	0
	13.591	0.000251	0.00161	0.001055
	13.607	0.000293	0.001314	0.00116
	13.624	0.000264	0.001423	0.001174
	13.641	0.00026	0.001478	0.00126
	13.657	0.000256	0.001657	0.000845
	13.674	0.000225	0.002034	0.001137
	13.691	0.000213	0.001984	0.00108
	13.707	0.00022	0.001383	0.001144
	13.724	0.000251	0.001856	0.001261
	13.741	0.000237	0.001954	0.001198
	13.757	0.000225	0	0
	13.774	0.000275	0.001451	0.001215
	13.791	0.000238	0	0
	13.807	0.000235	0.002115	0
	13.824	0.000262	0.001919	0.001141
	13.841	0.00023	0.001844	0
	13.857	0.000208	0.002672	0.001578
	13.874	0.00024	0	0
	13.891	0.000217	0	0.001638
	13.907	0.000211	0	0.001854
	13.924	0.000215	0	0.001693
	13.941	0.000209	0	0
	13.957	0.000195	0	0
	13.974	0.000195	0	0.002685
	13.99	0.000198	0.003849	0
	14.007	0.000184	0	0.002594
	14.024	0.000217	0.003825	0
	14.04	0.000219	0	0.00182
	14.057	0.00017	0	0.001511
	14.074	0.000178	0	0.001219
	14.09	0.00021	0	0
	14.107	0.00021	0	0
	14.124	0.000266	0	0.001311
	14.14	0.00027	0	0
	14.157	0.000277	0	0
	14.174	0.000333	0	0
	14.19	0.00042	0	0
	14.207	0.000451	0	0
	14.224	0.00037	0	0
	14.24	0.000366	0	0
	14.257	0.000316	0	0
	14.274	0.000277	0	0
	14.29	0.000299	0	0
	14.307	0.000211	0	0
	14.324	0.000208	0	0
	14.34	0.000198	0	0
	14.357	0.00021	0	0
	14.374	0.000155	0	0
	14.39	0.000199	0	0
	14.407	0.000205	0	0
	14.424	0.000193	0	0
	14.44	0.000251	0	0
	14.457	0.00021	0	0
	14.473	0.000242	0	0
	14.49	0.000211	0	0
	14.507	0.000222	0	0
	14.523	0.000166	0	0
	14.54	0.0002	0	0
	14.557	0.000121	0	0
	14.573	0.00016	0	0.001477
	14.59	0.000147	0.003137	0
	14.607	0.000121	0	0.00194
	14.623	0.000131	0.00371	0
	14.64	0.000128	0.003482	0.002477
	14.657	0.000149	0.00277	0.002168
	14.673	0.000173	0.003202	0.002162
	14.69	0.000143	0.002907	0.002525
	14.707	0.000202	0	0.001443
	14.723	0.000151	0	0.001483
	14.74	0.000195	0.002102	0.001076
	14.757	0.000157	0	0
	14.773	0.000153	0	0.000957
	14.79	0.000166	0.001213	0.000559
	14.807	0.000149	0.001622	0.000861
	14.823	0.000148	0	0.000863
	14.84	0.000157	0.001312	0
	14.857	0.000125	0	0
	14.873	0.000156	0	0.000842
	14.89	0.000154	0	0
	14.907	0.000143	0	0
	14.923	0.000129	0	0
	14.94	0.00012	0	0.001654
	14.956	0.000137	0	0
	14.973	9.93e-05	0	0
	14.99	0.000143	0	0
	15.006	0.000132	0.005199	0
	15.023	0.000136	0.007156	0.003735
	15.04	0.000108	0	0
	15.056	0.000108	0	0
	15.073	0.000122	0	0
	15.09	0.000103	0	0
	15.106	0.000102	0	0
	15.123	0.000115	0	0
	15.14	0.000107	0	0
	15.156	0.000108	0	0
	15.173	0.000113	0	0
	15.19	8.59e-05	0	0
	15.206	9.92e-05	0	0.001031
	15.223	0.000111	0	0
	15.24	0.000114	0	0
	15.256	8.46e-05	0	0
	15.273	0.000117	0	0
	15.29	0.000138	0	0
	15.306	0.000108	0	0
	15.323	0.00013	0	0
	15.34	0.000139	0	0
	15.356	0.000123	0	0
	15.373	0.000132	0	0
	15.39	0.000123	0	0
	15.406	0.000131	0	0
	15.423	8.92e-05	0	0
	15.439	9.61e-05	0.001123	0.000742
	15.456	9.85e-05	0	0
	15.473	0.000134	0	0
	15.489	0.00013	0	0
	15.506	0.000106	0	0.000545
	15.523	0.000129	0.000918	0
	15.539	0.000168	0	0.000523
	15.556	0.000179	0.000889	0.000451
	15.573	0.000263	0.000729	0
	15.589	0.000222	0	0
	15.606	0.000279	0	0
	15.623	0.000287	0	0
	15.639	0.000263	0	0
	15.656	0.000234	0	0
	15.673	0.000163	0	0
	15.689	0.000136	0	0
	15.706	0.000115	0	0
	15.723	0.000112	0	0
	15.739	0.000107	0	0
	15.756	0.000106	0	0
	15.773	0.000134	0	0
	15.789	9.18e-05	0	0
	15.806	0.00011	0	0
	15.823	0.00011	0	0
	15.839	9.33e-05	0	0
	15.856	0.000135	0	0
	15.873	8.69e-05	0.000942	0
	15.889	7.29e-05	0	0
	15.906	7.62e-05	0	0
	15.922	7.02e-05	0	0
	15.939	5.66e-05	0	0
	15.956	8.92e-05	0	0
	15.972	8.84e-05	0	0
	15.989	7.7e-05	0	0
	16.006	6.36e-05	0	0
	16.022	8.02e-05	0	0
	16.039	8.91e-05	0	0
	16.056	8.93e-05	0	0
	16.072	6.14e-05	0	0
	16.089	7.21e-05	0	0
	16.106	6.37e-05	0	0
	16.122	6.08e-05	0	0
	16.139	6.68e-05	0	0
	16.156	6.45e-05	0	0
	16.172	5.93e-05	0	0
	16.189	7.88e-05	0	0
	16.206	8.36e-05	0	0
	16.222	8.4e-05	0	0
	16.239	5.78e-05	0	0
	16.256	6.88e-05	0	0
	16.272	6.89e-05	0	0
	16.289	8.54e-05	0	0
	16.306	9.43e-05	0	0
	16.322	0.000112	0.002148	0
	16.339	0.000109	0.002781	0
	16.355	0.000141	0.002227	0.001568
	16.372	0.000225	0	0.001887
	16.389	0.000246	0	0
	16.405	0.000342	0.001663	0.00127
	16.422	0.000315	0	0
	16.439	0.00032	0.001271	0.000969
	16.455	0.000311	0	0
	16.472	0.000258	0	0
	16.489	0.000177	0	0
	16.505	0.000128	0	0
	16.522	0.00013	0	0
	16.539	0.000106	0	0
	16.555	9.02e-05	0	0
	16.572	9.13e-05	0	0.000311
	16.589	8.96e-05	0.000723	0
	16.605	6.73e-05	0.000923	0.000771
	16.622	7.17e-05	0	0
	16.639	9.68e-05	0	0
	16.655	5.49e-05	0	0
	16.672	0.000107	0	0
	16.689	5.23e-05	0	0
	16.705	7.91e-05	0	0
	16.722	8.17e-05	0	0
	16.739	0.000103	0.001483	0
	16.755	7.2e-05	0	0
	16.772	6.02e-05	0	0
	16.789	7.18e-05	0	0
	16.805	7.81e-05	0	0
	16.822	7.14e-05	0	0
	16.839	6e-05	0	0
	16.855	8.1e-05	0	0
	16.872	7.12e-05	0	0
	16.889	7.33e-05	0	0
	16.905	8.98e-05	0	0
	16.922	8.35e-05	0	0
	16.938	7.13e-05	0	0
	16.955	6.97e-05	0.002146	0
	16.972	9.09e-05	0.002612	0.001836
	16.988	6.9e-05	0.00405	0.002321
	17.005	6.21e-05	0.004582	0.003289
	17.022	6.06e-05	0.004293	0
	17.038	4.24e-05	0	0
	17.055	5.04e-05	0.00445	0.002291
	17.072	5.45e-05	0.00338	0
	17.088	6.27e-05	0	0
	17.105	5.08e-05	0.002138	0
	17.122	7.88e-05	0	0
	17.138	5.91e-05	0	0
	17.155	6.16e-05	0	0.000516
	17.172	0	0	0
	17.188	6.49e-05	0	0.000594
	17.205	7.51e-05	0	0.000804
	17.222	6.17e-05	0.001432	0
	17.238	7.76e-05	0.001226	0
	17.255	6.31e-05	0	0.000631
	17.272	5.32e-05	0.000837	0.00058
	17.288	6e-05	0.001073	0
	17.305	5.74e-05	0	0
	17.322	6.59e-05	0	0
	17.338	4.11e-05	0	0
	17.355	5.76e-05	0	0
	17.372	5.87e-05	0	0
	17.388	5.13e-05	0	0
	17.405	6.91e-05	0	0
	17.421	6.18e-05	0	0
	17.438	5.99e-05	0	0
	17.455	5.11e-05	0	0
	17.471	5.27e-05	0.000701	0
	17.488	6.18e-05	0	0
	17.505	5.97e-05	0.00119	0
	17.521	0	0	0.000326
	17.538	4.64e-05	0	0
	17.555	7.95e-05	0	0
	17.571	5.38e-05	0	0
	17.588	0	0	0
	17.605	6.14e-05	0	0
	17.621	8.15e-05	0	0
	17.638	6.08e-05	0	0
	17.655	5.38e-05	0	0
	17.671	8.55e-05	0	0
	17.688	6.84e-05	0	0
	17.705	5.7e-05	0	0
	17.721	6.6e-05	0	0
	17.738	7.09e-05	0	0
	17.755	0	0	0
	17.771	0	0	0
	17.788	0	0	0
	17.805	0	0	0
	17.821	6.53e-05	0	0
	17.838	3.83e-05	0	0
	17.855	5.25e-05	0	0
	17.871	4.16e-05	0	0
	17.888	4.04e-05	0	0
	17.904	5.81e-05	0	0
	17.921	6.84e-05	0	0
	17.938	3.03e-05	0	0
	17.954	7.21e-05	0	0
	17.971	4.42e-05	0	0
	17.988	3.81e-05	0	0
	18.004	4.98e-05	0	0
	18.021	7.04e-05	0	0
	18.038	5.07e-05	0	0
	18.054	5.41e-05	0	0
	18.071	5.08e-05	0	0
	18.088	0	0	0
	18.104	5.02e-05	0	0
	18.121	8.83e-05	0	0
	18.138	9.78e-05	0	0
	18.154	0.000108	0	0
	18.171	0.000172	0	0
	18.188	0.000204	0	0
	18.204	0.000205	0	0
	18.221	0.000255	0	0
	18.238	0.000313	0	0
	18.254	0.000308	0	0
	18.271	0.000227	0	0
	18.288	0.000158	0	0
	18.304	0.00014	0	0
	18.321	0.000101	0	0
	18.338	7.62e-05	0	0
	18.354	6.25e-05	0	0
	18.371	4.89e-05	0	0
	18.387	0	0	0
	18.404	5.91e-05	0	0
	18.421	6.6e-05	0	0
	18.437	3.63e-05	0	0
	18.454	3.47e-05	0	0
	18.471	4.7e-05	0	0.000441
	18.487	4.25e-05	0	0.000395
	18.504	6.33e-05	0	0.000311
	18.521	3.72e-05	0.000945	0.000639
	18.537	5.59e-05	0	0
	18.554	4.79e-05	0.001198	0.000452
	18.571	4.48e-05	0	0
	18.587	2.96e-05	0.000684	0.000479
	18.604	4.41e-05	0	0.000584
	18.621	4.39e-05	0.000561	0
	18.637	3.47e-05	0	0
	18.654	5.15e-05	0	0
	18.671	4.41e-05	0	0
	18.687	4.02e-05	0	0
	18.704	4.36e-05	0	0
	18.721	3.97e-05	0	0
	18.737	5.27e-05	0	0
	18.754	4.31e-05	0	0
	18.771	6.02e-05	0	0
	18.787	0	0	0
	18.804	0	0	0
	18.821	2.59e-05	0	0
	18.837	4.31e-05	0	0
	18.854	2.3e-05	0	0
	18.87	0	0	0
	18.887	2.76e-05	0	0
	18.904	4.49e-05	0	0
	18.92	4.75e-05	0	0
	18.937	5.77e-05	0	0
	18.954	5.49e-05	0	0
	18.97	4.63e-05	0	0
	18.987	4.53e-05	0	0
	19.004	5.38e-05	0	0
	19.02	5.53e-05	0	0
	19.037	7.37e-05	0	0
	19.054	6.04e-05	0	0
	19.07	4.9e-05	0	0
	19.087	0	0	0
	19.104	5.71e-05	0	0
	19.12	6.65e-05	0	0
	19.137	3.98e-05	0	0
	19.154	5.28e-05	0	0
	19.17	3.93e-05	0	0
	19.187	3.36e-05	0	0
	19.204	2.74e-05	0	0
	19.22	4.36e-05	0	0
	19.237	4.69e-05	0	0.000682
	19.254	4e-05	0	0
	19.27	5.09e-05	0	0
	19.287	4.96e-05	0	0.000693
	19.304	6.38e-05	0	0
	19.32	0	0	0.000835
	19.337	5.12e-05	0	0
	19.353	4.75e-05	0	0
	19.37	0	0	0
	19.387	3.05e-05	0	0.000633
	19.403	4.8e-05	0	0
	19.42	3.61e-05	0.00137	0
	19.437	4.19e-05	0	0
	19.453	3.7e-05	0	0
	19.47	3.57e-05	0	0
	19.487	4.56e-05	0	0
	19.503	3.31e-05	0	0
	19.52	0	0	0
	19.537	0	0	0
	19.553	0	0	0
	19.57	7.05e-05	0	0
	19.587	0	0	0
	19.603	0	0	0
	19.62	0	0	0
	19.637	0	0	0
	19.653	0	0	0
	19.67	0	0	0
	19.687	0	0	0
	19.703	0	0	0
	19.72	0	0.000773	0
	19.737	0	0	0.00057
	19.753	0	0	0
	19.77	0	0	0.000303
	19.787	0	0.000496	0
	19.803	0	0.00052	0.000218
	19.82	0	0	0
	19.836	0	0	0
	19.853	0	0	0.000201
	19.87	0	0	0
	19.886	0	0	0
	19.903	0	0	0
	19.92	0	0	0
	19.936	0	0	0
	19.953	5.53e-05	0	0
	19.97	5.9e-05	0	0
	19.986	4.4e-05	0	0
	20.003	6.11e-05	0	0
	20.02	0	0	0
	20.036	3.83e-05	0	0
	20.053	3.86e-05	0	0
	20.07	3.21e-05	0	0
	20.086	0	0	0
	20.103	4.07e-05	0	0
	20.12	0	0	0
	20.136	3.17e-05	0	0
	20.153	0	0	0
	20.17	0	0	0.000648
	20.186	3.04e-05	0	0
	20.203	0	0	0
	20.22	2.97e-05	0	0
	20.236	4.5e-05	0	0.000436
	20.253	4.59e-05	0	0
	20.27	3.57e-05	0	0
	20.286	4.36e-05	0.000696	0.000487
	20.303	4.21e-05	0	0
	20.319	3.12e-05	0.000647	0.000251
	20.336	4.08e-05	0	0
	20.353	3.66e-05	0.000579	0
	20.369	0	0	0.000234
	20.386	3.52e-05	0	0
	20.403	0	0.000723	0
	20.419	0	0	0.000201
	20.436	3.26e-05	0	0
	20.453	2.47e-05	0	0
	20.469	0	0.000539	0
	20.486	3.73e-05	0.000566	0
	20.503	0	0.000403	0
	20.519	0	0	0.000544
	20.536	2.43e-05	0	0
	20.553	0	0.000596	0
	20.569	0	0.00045	0
	20.586	0	0	0
	20.603	0	0.001089	0
	20.619	3.36e-05	0	0.000501
	20.636	0	0.000919	0
	20.653	3.9e-05	0.00048	0
	20.669	0	0	0.000319
	20.686	3.36e-05	0.000757	0
	20.703	3.99e-05	0.000405	0
	20.719	0	0	0
	20.736	4.12e-05	0	0
	20.753	2.68e-05	0.000359	0
	20.769	2.92e-05	0	0.000378
	20.786	2.72e-05	0	0
	20.802	0	0.000543	0
	20.819	2.07e-05	0	0
	20.836	0	0	0
	20.852	3.35e-05	0	0
	20.869	0	0	0
	20.886	3e-05	0	0
	20.902	3.79e-05	0	0
	20.919	0	0.000742	0
	20.936	0	0	0.000326
	20.952	2.84e-05	0	0
	20.969	0	0	0
	20.986	0	0	0
	21.002	3.6e-05	0	0
	21.019	0	0	0
	21.036	2.99e-05	0	0
	21.052	0	0	0
	21.069	2.93e-05	0	0
	21.086	0	0	0
	21.102	2.94e-05	0	0
	21.119	0	0	0
	21.136	0	0	0
	21.152	1.67e-05	0	0
	21.169	0	0	0
	21.186	4.21e-05	0	0
	21.202	0	0.000737	0
	21.219	0	0	0
	21.236	2.8e-05	0	0
	21.252	2.82e-05	0	0
	21.269	0	0.000638	0
	21.285	0	0	0
	21.302	0	0.000732	0
	21.319	3.67e-05	0	0
	21.335	2.75e-05	0	0
	21.352	0	0	0
	21.369	0	0	0
	21.385	0	0	0
	21.402	0	0	0
	21.419	0	0	0
	21.435	2.76e-05	0	0
	21.452	3.75e-05	0	0
	21.469	3.22e-05	0	0
	21.485	0	0	0.00066
	21.502	0	0	0
	21.519	2.24e-05	0	0
	21.535	0	0	0
	21.552	0	0	0
	21.569	0	0	0
	21.585	0	0	0
	21.602	0	0	0
	21.619	3.11e-05	0	0
	21.635	0	0	0
	21.652	2.83e-05	0	0
	21.669	0	0	0
	21.685	2.13e-05	0	0
	21.702	2.6e-05	0.000618	0
	21.719	3.24e-05	0	0
	21.735	2.82e-05	0	0.00054
	21.752	4.73e-05	0.000568	0
	21.768	0	0	0
	21.785	2.58e-05	0	0
	21.802	0	0	0
	21.818	2.42e-05	0	0
	21.835	0	0	0
	21.852	3.44e-05	0	0
	21.868	0	0	0
	21.885	3.17e-05	0	0
	21.902	0	0	0
	21.918	4.08e-05	0	0
	21.935	0	0	0
	21.952	3.04e-05	0	0
	21.968	0	0	0
	21.985	0	0	0
	22.002	0	0	0.000387
	22.018	1.52e-05	0	0.000316
	22.035	3.07e-05	0	0
	22.052	3.04e-05	0.000687	0.00027
	22.068	1.63e-05	0	0.000413
	22.085	2.93e-05	0.000611	0
	22.102	2.43e-05	0.000624	0
	22.118	0	0	0.00036
	22.135	0	0	0
	22.152	0	0	0.000277
	22.168	2.43e-05	0.00068	0
	22.185	2.05e-05	0.000687	0.000329
	22.202	2.62e-05	0.000658	0
	22.218	0	0	0
	22.235	3.04e-05	0.000656	0
	22.251	2.45e-05	0	0
	22.268	0	0	0
	22.285	0	0	0
	22.301	3.59e-05	0	0
	22.318	0	0	0.000344
	22.335	0	0.000584	0
	22.351	0	0	0
	22.368	0	0	0
	22.385	0	0.000503	0.000272
	22.401	0	0.000403	0
	22.418	0	0.000643	0.000339
	22.435	2.74e-05	0	0.000288
	22.451	0	0	0.000357
	22.468	0	0	0.000241
	22.485	2.45e-05	0.000435	0
	22.501	2.41e-05	0	0
	22.518	2.67e-05	0	0
	22.535	0	0	0
	22.551	2.38e-05	0	0
	22.568	3.97e-05	0	0
	22.585	0	0	0
	22.601	1.91e-05	0	0
	22.618	2.83e-05	0	0
	22.635	0	0	0
	22.651	0	0	0
	22.668	0	0	0
	22.685	2e-05	0	0
	22.701	0	0	0
	22.718	0	0	0
	22.734	0	0	0
	22.751	0	0	0
	22.768	0	0	0
	22.784	0	0	0
	22.801	2.34e-05	0.000334	0.000336
	22.818	3.27e-05	0	0
	22.834	0	0	0
	22.851	0	0	0
	22.868	1.93e-05	0	0
	22.884	1.91e-05	0	0
	22.901	0	0	0
	22.918	0	0	0
	22.934	2.79e-05	0	0
	22.951	1.98e-05	0	0
	22.968	1.73e-05	0	0
	22.984	2.79e-05	0	0
	23.001	0	0	0
	23.018	3.01e-05	0	0
	23.034	0	0	0
	23.051	0	0	0
	23.068	0	0	0
	23.084	0	0	0
	23.101	0	0	0
	23.118	1.38e-05	0	0
	23.134	0	0	0
	23.151	0	0	0
	23.168	0	0	0
	23.184	3.2e-05	0	0
	23.201	2.01e-05	0.000673	0
	23.217	0	0	0
	23.234	2.34e-05	0	0
	23.251	0	0	0
	23.267	2.37e-05	0	0
	23.284	2e-05	0	0
	23.301	1.6e-05	0	0
	23.317	0	0	0
	23.334	1.96e-05	0	0
	23.351	0	0	0
	23.367	0	0	0
	23.384	2.65e-05	0	0
	23.401	2.2e-05	0	0
	23.417	2.25e-05	0	0
	23.434	2.19e-05	0	0
	23.451	0	0	0
	23.467	1.16e-05	0	0
	23.484	3.22e-05	0	0
	23.501	0	0	0
	23.517	2.21e-05	0	0
	23.534	0	0	0
	23.551	1.71e-05	0	0
	23.567	2.34e-05	0	0.000333
	23.584	0	0	0
	23.601	2.06e-05	0	0
	23.617	3.38e-05	0	0
	23.634	2.98e-05	0	0
	23.651	0	0	0
	23.667	2.1e-05	0	0
	23.684	2.1e-05	0	0
	23.7	0	0	0
	23.717	2.22e-05	0	0
	23.734	0	0	0.000211
	23.75	0	0	0.00027
	23.767	0	0	0
	23.784	0	0	0.000207
	23.8	2.56e-05	0	0
	23.817	2.17e-05	0.000445	0.000213
	23.834	0	0.000811	0.000466
	23.85	2.35e-05	0	0.000494
	23.867	0	0	0
	23.884	0	0.000623	0
	23.9	2.53e-05	0.000758	0.000571
	23.917	2.98e-05	0	0.000443
	23.934	0	0	0.000619
	23.95	2.3e-05	0	0
	23.967	2.48e-05	0.000931	0.000321
	23.984	1.4e-05	0	0.00048
	24	0	0	0
	24.017	0	0	0
	24.034	0	0	0
	24.05	0	0	0
	24.067	2.78e-05	0	0.000829
	24.084	3.61e-05	0	0
	24.1	0	0	0
	24.117	3.6e-05	0	0
	24.134	2.54e-05	0	0
	24.15	2.8e-05	0	0
	24.167	0	0	0
	24.183	0	0	0
	24.2	0	0	0
	24.217	0	0	0
	24.233	0	0	0
	24.25	0	0	0
	24.267	0	0	0
	24.283	0	0	0
	24.3	0	0	0
	24.317	0	0	0
	24.333	0	0	0
	24.35	0	0	0
	24.367	0	0	0
	24.383	0	0	0
	24.4	2.76e-05	0	0
	24.417	2.09e-05	0	0
	24.433	0	0	0
	24.45	1.56e-05	0	0
	24.467	0	0	0
	24.483	0	0	0
	24.5	0	0	0
	24.517	2.39e-05	0	0
	24.533	1.74e-05	0	0
	24.55	3.36e-05	0	0
	24.567	0	0	0
	24.583	2.24e-05	0	0
	24.6	2.04e-05	0	0
	24.617	0	0	0
	24.633	0	0	0
	24.65	0	0	0
	24.666	0	0.000473	0
	24.683	0	0	0
	24.7	3.84e-05	0	0
	24.716	0	0.000597	0
	24.733	2.82e-05	0	0
	24.75	0	0	0
	24.766	0	0	0
	24.783	2.39e-05	0	0
	24.8	0	0	0.000517
	24.816	0	0.000412	0
	24.833	0	0	0
	24.85	0	0	0
	24.866	0	0	0
	24.883	0	0	0
	24.9	0	0	0
	24.916	0	0	0
	24.933	0	0	0
	24.95	0	0	0
	24.966	0	0	0
	24.983	0	0	0
	25	0	0	0
	25.016	0	0	0
	25.033	0	0.000834	0
	25.05	0	0.000702	0
	25.066	0	0	0
	25.083	0	0	0
	25.1	0	0	0
	25.116	0	0	0
	25.133	0	0	0
	25.149	0	0	0
	25.166	0	0	0
	25.183	0	0	0
	25.199	0	0	0
	25.216	0	0	0
	25.233	2.1e-05	0	0
	25.249	0	0	0
	25.266	1.94e-05	0	0
	25.283	1.84e-05	0	0
	25.299	0	0	0
	25.316	0	0	0
	25.333	1.87e-05	0	0
	25.349	0	0	0
	25.366	0	0	0
	25.383	0	0	0
	25.399	0	0	0
	25.416	2.19e-05	0	0
	25.433	0	0	0
	25.449	0	0	0
	25.466	2.05e-05	0	0
	25.483	0	0	0
	25.499	0	0	0
	25.516	2.59e-05	0	0
	25.533	1.6e-05	0	0
	25.549	0	0	0
	25.566	0	0	0
	25.583	0	0	0
	25.599	0	0	0
	25.616	0	0	0
	25.632	0	0	0
	25.649	0	0	0
	25.666	0	0	0
	25.682	0	0	0
	25.699	2.01e-05	0	0
	25.716	0	0	0
	25.732	2.38e-05	0	0
	25.749	2.27e-05	0	0
	25.766	2.45e-05	0	0
	25.782	0	0	0
	25.799	1.92e-05	0	0
	25.816	0	0	0
	25.832	0	0	0
	25.849	3.06e-05	0	0
	25.866	0	0	0
	25.882	0	0	0
	25.899	0	0	0
	25.916	0	0	0
	25.932	1.81e-05	0	0
	25.949	0	0	0
	25.966	0	0	0
	25.982	0	0	0
	25.999	2.14e-05	0	0
	26.016	0	0	0
	26.032	2.08e-05	0	0
	26.049	0	0	0
	26.066	0	0	0
	26.082	0	0	0
	26.099	2.14e-05	0	0
	26.116	0	0	0
	26.132	0	0	0
	26.149	0	0	0
	26.166	0	0	0
	26.182	0	0	0
	26.199	3.17e-05	0	0
	26.216	0	0	0
	26.232	2.59e-05	0	0
	26.249	0	0	0
	26.266	1.53e-05	0	0
	26.282	0	0	0
	26.299	0	0	0
	26.316	2.43e-05	0	0
	26.332	2.41e-05	0	0
	26.349	1.32e-05	0	0
	26.366	2.03e-05	0	0
	26.382	1.86e-05	0	0
	26.399	0	0	0
	26.415	0	0	0
	26.432	0	0	0
	26.449	0	0.000532	0
	26.465	0	0	0
	26.482	1.76e-05	0	0
	26.499	0	0	0
	26.515	0	0	0.00038
	26.532	0	0.000452	0.000382
	26.549	2.24e-05	0	0.000322
	26.565	0	0	0.000341
	26.582	0	0	0
	26.599	2.21e-05	0	0
	26.615	0	0.000434	0
	26.632	0	0	0
	26.649	0	0	0.000341
	26.665	0	0	0
	26.682	3.13e-05	0	0
	26.699	0	0	0
	26.715	0	0	0
	26.732	0	0	0
	26.749	0	0	0
	26.765	0	0	0
	26.782	1.83e-05	0	0
	26.799	0	0	0
	26.815	1.42e-05	0	0
	26.832	4.54e-05	0	0
	26.849	0	0	0
	26.865	0	0	0
	26.882	0	0	0
	26.898	1.41e-05	0	0
	26.915	1.72e-05	0	0
	26.932	2.1e-05	0	0
	26.948	0	0	0
	26.965	1.57e-05	0	0
	26.982	0	0	0
	26.998	2.4e-05	0	0
	27.015	0	0	0
	27.032	0	0.000586	0
	27.048	0	0	0
	27.065	2.09e-05	0.000585	0.000395
	27.082	2.02e-05	0.000542	0
	27.098	0	0	0.000261
	27.115	0	0	0.00023
	27.132	3.98e-05	0.000523	0
	27.148	0	0	0
	27.165	2.94e-05	0	0
	27.182	0	0	0
	27.198	2.3e-05	0	0
	27.215	1.63e-05	0	0.000347
	27.232	2.34e-05	0	0
	27.248	0	0	0
	27.265	1.88e-05	0	0
	27.282	0	0	0
	27.298	0	0	0
	27.315	2.35e-05	0	0
	27.332	0	0	0
	27.348	0	0	0
	27.365	0	0	0
	27.381	0	0	0
	27.398	0	0	0
	27.415	1.68e-05	0	0.000398
	27.431	0	0.000546	0.000318
	27.448	0	0	0
	27.465	1.68e-05	0	0
	27.481	2.02e-05	0	0
	27.498	0	0	0
	27.515	2.89e-05	0	0
	27.531	1.79e-05	0	0
	27.548	0	0	0
	27.565	2.38e-05	0	0
	27.581	1.64e-05	0	0
	27.598	2.42e-05	0	0
	27.615	1.39e-05	0	0
	27.631	0	0	0
	27.648	0	0	0
	27.665	1.59e-05	0	0
	27.681	1.6e-05	0	0
	27.698	0	0	0
	27.715	0	0	0
	27.731	0	0	0
	27.748	0	0	0
	27.765	2.85e-05	0	0
	27.781	0	0	0
	27.798	0	0	0
	27.815	0	0	0
	27.831	2.16e-05	0	0
	27.848	0	0	0
	27.864	1.61e-05	0	0
	27.881	0	0	0.000322
	27.898	0	0	0
	27.914	0	0	0.000306
	27.931	0	0	0
	27.948	0	0	0
	27.964	0	0.000936	0
	27.981	0	0.00074	0
	27.998	0	0.000409	0
	28.014	0	0	0
	28.031	0	0	0.000847
	28.048	1.82e-05	0	0.000438
	28.064	0	0	0
	28.081	0	0	0
	28.098	0	0	0.000321
	28.114	1.53e-05	0	0
	28.131	0	0.000457	0.001074
	28.148	2.97e-05	0	0.000559
	28.164	0	0	0.000638
	28.181	0	0.00129	0
	28.198	0	0	0
	28.214	0	0	0
	28.231	0	0	0
	28.248	0	0.000519	0
	28.264	1.55e-05	0	0
	28.281	0	0	0.00029
	28.298	0	0	0
	28.314	1.73e-05	0	0
	28.331	0	0	0.000339
	28.347	1.71e-05	0	0
	28.364	0	0	0
	28.381	1.93e-05	0	0
	28.397	0	0	0
	28.414	0	0	0
	28.431	1.83e-05	0	0
	28.447	0	0	0
	28.464	0	0	0
	28.481	0	0.000514	0
	28.497	0	0	0
	28.514	0	0	0
	28.531	0	0	0
	28.547	0	0	0
	28.564	0	0	0
	28.581	0	0	0
	28.597	0	0	0
	28.614	0	0	0
	28.631	0	0	0
	28.647	1.47e-05	0	0
	28.664	0	0	0
	28.681	0	0	0
	28.697	2.29e-05	0	0
	28.714	2.26e-05	0	0
	28.731	2.5e-05	0	0
	28.747	0	0	0
	28.764	0	0	0
	28.781	0	0	0
	28.797	2.39e-05	0	0
	28.814	0	0	0
	28.83	1.32e-05	0.000512	0
	28.847	0	0	0
	28.864	2.27e-05	0	0
	28.88	1.36e-05	0	0
	28.897	0	0	0
	28.914	0	0	0
	28.93	1.97e-05	0	0
	28.947	0	0	0
	28.964	1.67e-05	0	0
	28.98	2.09e-05	0	0
	28.997	0	0	0
	29.014	0	0	0
	29.03	0	0	0
	29.047	0	0.00039	0
	29.064	1.31e-05	0	0
	29.08	1.95e-05	0	0
	29.097	2.45e-05	0	0
	29.114	1.51e-05	0	0
	29.13	0	0	0
	29.147	0	0	0
	29.164	0	0	0
	29.18	1.7e-05	0	0
	29.197	1.68e-05	0	0
	29.214	0	0	0
	29.23	0	0	0
	29.247	2.02e-05	0	0
	29.264	0	0	0
	29.28	0	0	0
	29.297	0	0	0
	29.313	2.59e-05	0	0
	29.33	0	0	0
	29.347	0	0	0
	29.363	0	0	0
	29.38	0	0	0
	29.397	0	0	0
	29.413	0	0	0
	29.43	0	0	0
	29.447	0	0	0
	29.463	0	0	0
	29.48	0	0	0
	29.497	0	0	0
	29.513	2.59e-05	0	0
	29.53	0	0	0
	29.547	2.37e-05	0	0
	29.563	0	0	0
	29.58	1.68e-05	0.000691	0
	29.597	0	0	0
	29.613	0	0	0
	29.63	0	0	0
	29.647	0	0	0.000254
	29.663	0	0	0
	29.68	1.55e-05	0.000376	0
	29.697	0	0.00073	0.000292
	29.713	0	0	0
	29.73	0	0	0
	29.747	0	0.000598	0
	29.763	0	0	0.0003
	29.78	0	0	0
	29.796	1.47e-05	0	0
	29.813	1.58e-05	0.00053	0
	29.83	1.73e-05	0	0.000267
	29.846	2.56e-05	0	0
	29.863	0	0	0
	29.88	2.28e-05	0	0.00036
	29.896	2.21e-05	0	0
	29.913	0	0	0
	29.93	0	0	0.000408
	29.946	0	0	0.000438
	29.963	0	0	0
	29.98	0	0	0
	29.996	2.11e-05	0	0.000334
	30.013	1.94e-05	0	0
	30.03	1.91e-05	0	0
	30.046	0	0	0
	30.063	0	0	0.000268
	30.08	1.42e-05	0.000442	0.000267
	30.096	1.98e-05	0	0
	30.113	1.48e-05	0	0.000336
	30.13	1.42e-05	0	0.000686
	30.146	0	0.000475	0
	30.163	0	0	0.000284
	30.18	0	0	0
	30.196	2.47e-05	0.000428	0
	30.213	1.28e-05	0	0.000235
	30.23	0	0	0.000332
	30.246	1.72e-05	0	0.000308
	30.263	0	0.000557	0.000272
	30.279	1.37e-05	0.000578	0.000434
	30.296	2.74e-05	0.000482	0.000376
	30.313	2.66e-05	0	0.000327
	30.329	3.37e-05	0.000325	0
	30.346	2.14e-05	0.000397	0
	30.363	0	0	0
	30.379	2.79e-05	0.000501	0.000348
	30.396	3.26e-05	0	0
	30.413	0	0.000669	0
	30.429	2.67e-05	0.000513	0
	30.446	3.42e-05	0	0
	30.463	3.16e-05	0	0.000418
	30.479	3.31e-05	0	0
	30.496	0	0	0
	30.513	1.74e-05	0	0
	30.529	0	0	0
	30.546	3.01e-05	0.000998	0.000653
	30.563	2.22e-05	0	0
	30.579	2.83e-05	0	0
	30.596	0	0	0
	30.613	3.64e-05	0	0
	30.629	3.99e-05	0	0
	30.646	0	0	0
	30.663	0	0	0
	30.679	2.26e-05	0	0.000401
	30.696	2.62e-05	0	0
	30.712	3.42e-05	0	0.000422
	30.729	0	0	0.000482
	30.746	2.39e-05	0	0
	30.762	0	0	0
	30.779	2.57e-05	0	0
	30.796	4.25e-05	0.000557	0
	30.812	1.94e-05	0	0
	30.829	2.72e-05	0	0
	30.846	2.91e-05	0	0
	30.862	3.71e-05	0.000539	0.000437
	30.879	2.57e-05	0	0
	30.896	2.23e-05	0	0
	30.912	2.62e-05	0	0
	30.929	0	0	0.000316
	30.946	0	0	0.000317
	30.962	2.82e-05	0.000554	0
	30.979	2.81e-05	0.000588	0
	30.996	2.57e-05	0	0.000456
	31.012	0	0.000788	0
	31.029	0	0	0.000353
	31.046	1.68e-05	0	0
	31.062	0	0	0
	31.079	1.72e-05	0.000364	0.000437
	31.096	0	0.000542	0.000296
	31.112	0	0	0
	31.129	0	0.000606	0.000354
	31.146	2.77e-05	0	0
	31.162	0	0	0.00031
	31.179	1.49e-05	0	0.000303
	31.195	1.97e-05	0	0
	31.212	0	0	0.000379
	31.229	1.45e-05	0	0.000471
	31.245	3.41e-05	0	0.000377
	31.262	0	0.000554	0
	31.279	1.57e-05	0	0
	31.295	0	0	0
	31.312	2.17e-05	0	0
	31.329	2.17e-05	0.000523	0
	31.345	2.37e-05	0	0
	31.362	1.76e-05	0.000383	0
	31.379	0	0	0
	31.395	0	0	0
	31.412	2.38e-05	0	0.000363
	31.429	0	0.000442	0
	31.445	1.82e-05	0.000538	0
	31.462	2.98e-05	0.00064	0.00044
	31.479	2.19e-05	0	0.00029
	31.495	2.8e-05	0	0
	31.512	2.59e-05	0	0
	31.529	4.85e-05	0.000656	0
	31.545	0	0	0
	31.562	0	0	0
	31.579	0	0	0
	31.595	2.36e-05	0	0
	31.612	0	0.000724	0
	31.629	0	0	0
	31.645	1.82e-05	0	0
	31.662	1.92e-05	0	0
	31.678	0	0	0
	31.695	1.6e-05	0	0
	31.712	0	0	0
	31.728	0	0	0
	31.745	1.1e-05	0	0
	31.762	0	0	0
	31.778	3.25e-05	0.000546	0
	31.795	1.41e-05	0	0
	31.812	1.55e-05	0	0
	31.828	0	0	0
	31.845	2.01e-05	0	0
	31.862	0	0	0
	31.878	1.15e-05	0	0
	31.895	0	0	0
	31.912	0	0	0
	31.928	0	0.000389	0
	31.945	0	0	0
	31.962	1.11e-05	0	0
	31.978	0	0	0.000313
	31.995	2.31e-05	0.000486	0
	32.012	0	0	0
	32.028	1.59e-05	0	0
	32.045	1.65e-05	0	0
	32.062	1.55e-05	0.000401	0
	32.078	2.04e-05	0	0
	32.095	1.36e-05	0.000845	0.000359
	32.112	0	0.000637	0
	32.128	2.69e-05	0	0
	32.145	0	0	0.000253
	32.161	2.34e-05	0	0
	32.178	0	0	0.000386
	32.195	0	0.000464	0
	32.211	0	0.000315	0
	32.228	1.63e-05	0	0.000668
	32.245	0	0	0
	32.261	0	0	0
	32.278	0	0	0
	32.295	0	0	0.000375
	32.311	1.87e-05	0	0
	32.328	0	0	0.000289
	32.345	1.47e-05	0	0
	32.361	0	0	0.000535
	32.378	1.52e-05	0.000433	0
	32.395	1.69e-05	0.000667	0
	32.411	2.27e-05	0	0
	32.428	1.25e-05	0	0.000332
	32.445	0	0.000534	0.000338
	32.461	0	0	0
	32.478	1.17e-05	0	0
	32.495	0	0	0
	32.511	0	0	0
	32.528	1.61e-05	0.000452	0
	32.545	0	0.00063	0
	32.561	2.27e-05	0.000416	0
	32.578	1.66e-05	0.000763	0.000374
	32.595	1.96e-05	0.000324	0
	32.611	0	0.000385	0.000646
	32.628	0	0.000461	0
	32.644	1.56e-05	0	0
	32.661	0	0.000684	0
	32.678	0	0	0
	32.694	0	0	0.00046
	32.711	0	0	0
	32.728	0	0.000534	0
	32.744	2.68e-05	0	0
	32.761	1.93e-05	0	0
	32.778	1.5e-05	0	0
	32.794	0	0	0.000308
	32.811	0	0	0.000327
	32.828	1.74e-05	0	0
	32.844	0	0	0.000497
	32.861	2.41e-05	0	0
	32.878	0	0	0.000216
	32.894	1.67e-05	0	0
	32.911	0	0	0.000412
	32.928	1.62e-05	0.000632	0
	32.944	0	0	0
	32.961	1.87e-05	0	0
	32.978	0	0	0
	32.994	1.55e-05	0.000414	0
