# Supplementary material for: Mucosal sugars delineate pyrazine vs pyrazinone autoinducer signaling in Klebsiella oxytoca
Source: Nat Commun. 2024 Oct 16;15:8902. doi: 10.1038/s41467-024-53185-6 (PMC11480411; doi:10.1038/s41467-024-53185-6)
Supplement: Supplementary file 4 — Source Data [file 41467_2024_53185_MOESM4_ESM.zip › Source_Data_Fig3.xlsx]

## Sheet: Fig 3c
	Volcano Plot
		log2fold	neglogpvale
		4.16962	7.73181
		-2.19944	6.59164
		-2.69693	6.36632
		-4.13945	5.9252
		-2.09087	5.70047
		-2.44617	5.66662
		-1.82731	5.63362
		-2.74308	5.50112
		-2.9728	5.46038
		2.13353	5.11242
		-1.15089	5.10952
		-0.88434	5.08007
		2.82675	5.0672
		-0.76095	4.9971
		4.17891	4.95297
		4.10849	4.89208
		-1.0134	4.75372
		3.14787	4.74628
		-1.21794	4.72553
		2.74225	4.69401
		3.41946	4.68904
		2.08534	4.64159
		4.26764	4.61994
		-0.98901	4.60999
		-1.9344	4.60862
		1.17457	4.60346
		-1.24159	4.60179
		-1.08135	4.56467
		-1.10316	4.55766
		-1.16904	4.5436
		-3.01757	4.51031
		-1.97144	4.48277
		2.48051	4.46776
		-0.98954	4.45686
		-2.23025	4.45271
		3.28749	4.45194
		9.7726	4.44662
		-1.04403	4.44146
		-1.02425	4.43776
		-0.30177	4.43763
		2.97662	4.43209
		-0.73897	4.40445
		-3.3619	4.39271
		2.38365	4.3689
		-1.38542	4.36293
		2.01116	4.28074
		3.29438	4.23907
		4.16135	4.23716
		2.70362	4.23262
		-1.31405	4.18477
		-1.41332	4.18262
		2.9142	4.16346
		-1.08612	4.16321
		-2.1278	4.14531
		-1.47685	4.12485
		3.77136	4.1068
		-2.44167	4.10621
		-1.62632	4.09992
		-0.89739	4.09245
		1.26216	4.08548
		1.21723	4.07397
		2.11777	4.05901
		-1.59652	4.04563
		4.96127	4.04438
		1.5663	4.04117
		2.63988	4.03918
		-2.38531	4.01871
		-0.83236	3.97685
		-3.27025	3.97463
		2.96768	3.95137
		2.29777	3.94548
		-0.84933	3.92238
		-1.00639	3.90067
		2.88726	3.89504
		2.94968	3.89469
		-2.97525	3.88673
		4.96321	3.88079
		1.58206	3.87232
		-2.45827	3.8706
		-1.06978	3.86736
		4.86329	3.86646
		-1.84721	3.85909
		2.4762	3.8564
		5.16492	3.83949
		-1.94499	3.83083
		-1.55552	3.82503
		-4.21747	3.81756
		-0.73634	3.79997
		-1.82638	3.79558
		-1.46528	3.79301
		-0.92721	3.77912
		-0.34826	3.7791
		-0.61358	3.77512
		1.78683	3.77011
		2.0711	3.76212
		-1.36411	3.74284
		-0.18243	3.72992
		-0.51241	3.71276
		-1.07552	3.69385
		2.2645	3.69323
		3.30567	3.68114
		-1.69221	3.67956
		-1.94482	3.66269
		7.74704	3.66246
		5.43551	3.66078
		4.0203	3.65993
		-3.25531	3.6587
		3.63881	3.64016
		2.83263	3.63769
		4.30793	3.63377
		2.86787	3.62778
		-0.6726	3.62391
		-2.88897	3.62312
		-1.05359	3.61574
		6.95549	3.61296
		7.68868	3.60803
		-0.85124	3.60534
		-0.5956	3.59896
		5.14024	3.59372
		-1.68748	3.59245
		7.32763	3.57642
		3.51858	3.57575
		6.99269	3.56598
		-0.74392	3.56515
		-0.48904	3.55987
		-0.4288	3.55455
		-0.32999	3.54752
		-2.7486	3.52662
		-0.93907	3.52564
		7.06449	3.52337
		-0.38718	3.51742
		-0.35049	3.49397
		-2.55714	3.48346
		2.71876	3.47641
		8.06262	3.47282
		-1.12429	3.47226
		2.64084	3.47224
		2.36497	3.46841
		-4.16657	3.4684
		-1.79486	3.46674
		2.2109	3.46498
		-0.67741	3.46139
		6.08785	3.46103
		1.67786	3.45773
		-2.13312	3.45506
		-1.52289	3.45179
		3.73979	3.44616
		-2.08192	3.4332
		-2.33848	3.42646
		-1.19777	3.42207
		-1.44344	3.42186
		-1.70737	3.4182
		-0.75074	3.41381
		5.51894	3.4098
		3.08241	3.40846
		3.90163	3.40737
		-0.16525	3.40609
		6.06096	3.40608
		-0.5265	3.40205
		-2.44534	3.40191
		2.38077	3.39299
		2.69061	3.3864
		-1.24919	3.38315
		-1.94224	3.37044
		5.65086	3.36212
		-1.57708	3.35885
		-3.45135	3.348
		-0.88244	3.34489
		3.17783	3.34114
		6.27981	3.33553
		2.28793	3.33241
		-0.52686	3.32318
		9.56962	3.31993
		5.4623	3.31602
		-0.60823	3.30978
		-0.61442	3.30881
		-1.07061	3.30798
		4.29244	3.30637
		-0.5229	3.30339
		-1.91168	3.30091
		-1.81032	3.29899
		-1.32514	3.29421
		2.74132	3.29408
		-0.21273	3.28704
		0.359327	3.27942
		-3.79487	3.27925
		-0.79446	3.27461
		-1.71294	3.27014
		-1.28781	3.26743
		-4.34937	3.26321
		6.2625	3.26213
		-0.6797	3.25997
		2.48809	3.25942
		2.27472	3.25285
		5.51099	3.24798
		4.60745	3.24504
		-0.13953	3.23564
		-1.23077	3.23554
		-4.64988	3.23417
		7.01806	3.23184
		3.18273	3.22619
		-0.72971	3.2252
		-0.42101	3.21861
		-0.14405	3.21483
		-2.20544	3.21166
		-0.76396	3.21153
		2.66762	3.21146
		-1.69815	3.20755
		-1.56865	3.20631
		-0.28363	3.20412
		-1.57803	3.20104
		0.274077	3.19569
		-4.22783	3.1939
		5.94109	3.19352
		-0.64141	3.1927
		-0.66983	3.19266
		-0.99244	3.19174
		-0.39425	3.18653
		11.2483	3.18205	Compound 8
		3.94044	3.17555
		-2.36685	3.17139
		4.91741	3.15592
		-0.33748	3.15074
		7.10931	3.14022
		-4.17068	3.13994
		-0.60808	3.1358
		-1.87448	3.13296
		-1.41434	3.12664
		-1.71603	3.12487
		0.987239	3.12459
		-0.81456	3.12214
		2.62068	3.12142
		3.36512	3.11651
		3.01155	3.11579
		-1.97237	3.10772
		5.19432	3.10714
		5.43188	3.10703
		3.65208	3.10091
		-4.67205	3.10074
		1.12108	3.09611
		2.34352	3.08892
		-0.52012	3.08755
		-0.58878	3.0825
		-2.86884	3.08244
		-0.3422	3.08147
		-1.16932	3.08049
		-1.13946	3.07704
		3.05632	3.0755
		1.33818	3.06707
		-1.76812	3.0652
		7.88277	3.05185
		3.04069	3.03773
		5.69355	3.031
		-0.91947	3.02203
		-0.42591	3.01928
		-0.77204	3.01447
		-1.51227	3.00941
		3.32599	3.00891
		5.33753	3.00562
		-0.65307	3.0033
		3.47917	2.98949
		-3.77154	2.98724
		2.35961	2.98584
		2.69228	2.98562
		3.04961	2.97445
		3.18153	2.97321
		4.77547	2.97301
		-3.19718	2.97123
		-0.72689	2.9698
		1.51938	2.9676
		0.476888	2.96611
		2.46337	2.9622
		0.649956	2.96186
		-1.5637	2.96071
		-0.25415	2.96
		-0.17214	2.95775
		4.59621	2.95504
		0.252902	2.95346
		6.29409	2.95221
		5.10519	2.9502
		1.81466	2.94774
		-1.61178	2.94586
		-2.28159	2.94459
		2.72364	2.94024
		2.25841	2.93885
		2.92093	2.93738
		2.55712	2.93568
		2.74332	2.93497
		-1.49652	2.93324
		-2.43029	2.93284
		-0.52989	2.93207
		-2.99312	2.92183
		-2.53394	2.92143
		3.7157	2.91952
		1.07238	2.91796
		2.45314	2.9177
		0.874169	2.917
		9.55128	2.91602
		2.58891	2.91601
		-3.4928	2.91493
		1.98024	2.91423
		-0.52742	2.91373
		-2.58126	2.90178
		1.42794	2.90082
		5.10429	2.89723
		1.74191	2.89332
		-0.48807	2.89111
		9.60193	2.8859
		-1.54761	2.88378
		3.22969	2.88288
		5.86404	2.88137
		8.92493	2.87837
		5.89657	2.87621
		2.63677	2.874
		4.44983	2.87119
		-0.71454	2.87065
		6.9625	2.86449
		8.17342	2.86417
		4.76746	2.86323
		0.886681	2.86117
		-0.5272	2.86087
		4.2625	2.85651
		-0.32725	2.85615
		-3.21043	2.85375
		-2.84296	2.85316
		-0.43976	2.85292
		-0.98514	2.85119
		-0.35464	2.8504
		-0.79008	2.84975
		-1.00623	2.84928
		-3.17792	2.84853
		7.03909	2.84657
		1.09345	2.84372
		3.41022	2.83913
		4.11662	2.83733
		1.04648	2.83433
		-0.80577	2.83266
		3.19493	2.83184
		5.57192	2.82879
		-0.38186	2.82762
		2.12651	2.82671
		3.00968	2.82668
		-0.81768	2.82422
		3.92058	2.82264
		-1.35132	2.82097
		6.63036	2.81789
		-0.64923	2.81606
		0.993176	2.81291
		-0.60582	2.81279
		-2.97985	2.80972
		-0.60717	2.80935
		2.47963	2.80903
		2.59082	2.80286
		-0.34344	2.79901
		-1.92116	2.79806
		3.0419	2.795
		-1.6328	2.79346
		5.57089	2.79053
		-2.11263	2.79048
		6.50621	2.78998
		6.01388	2.78859
		3.38913	2.7884
		-0.68037	2.78804
		2.66519	2.78784
		2.69228	2.77642
		-1.0278	2.7741
		4.13629	2.7739
		4.41481	2.77268
		7.42194	2.77172
		-0.55011	2.77027
		-0.90879	2.76667
		9.08617	2.76484
		-0.33581	2.76376
		4.10035	2.76287
		1.55109	2.76016
		5.15432	2.75363
		9.52148	2.75206
		-0.65635	2.74848
		-1.80393	2.74273
		-0.92619	2.7427
		-4.32551	2.74254
		-2.13785	2.74064
		6.96164	2.74024
		-1.81216	2.73683
		-2.32413	2.73545
		-1.20235	2.7345
		-1.0069	2.733
		9.25805	2.73247
		-0.44171	2.72982
		-1.33865	2.7298
		4.17191	2.72849
		1.75512	2.72659
		3.03088	2.72526
		9.11513	2.72103	Compound 13
		-0.52165	2.71955
		-1.78298	2.715
		1.35252	2.71432
		4.32246	2.71036
		3.04893	2.70992
		1.26929	2.70864
		0.985647	2.70634
		1.98472	2.70579
		-0.32881	2.7054
		-2.73116	2.70423
		-0.74203	2.70373
		-0.86806	2.70262
		4.68167	2.70083
		-0.2724	2.69577
		4.85931	2.69342
		7.09152	2.69186
		-0.92708	2.69008
		2.79293	2.68955
		0.51486	2.68888
		9.14788	2.68724
		-0.5632	2.68573
		-1.87249	2.68547
		-1.41272	2.68498
		-0.40921	2.68479
		8.92956	2.68416
		4.10587	2.68381
		2.44084	2.68364
		-0.38364	2.67966
		5.0665	2.6792
		-1.11116	2.67832
		-0.83873	2.6778
		3.13704	2.67657
		-3.27693	2.67335
		1.02386	2.67306
		-4.21451	2.67119
		-1.64513	2.67026
		-0.47171	2.66674
		-2.13079	2.666
		-0.89297	2.66439
		-0.43468	2.66388
		5.79843	2.66382
		1.64989	2.66246
		2.79383	2.66217
		-2.76054	2.65852
		-2.46514	2.6573
		4.00132	2.65461
		-0.81078	2.65421
		0.854385	2.6529
		7.13937	2.65169
		-1.23646	2.65037
		3.01733	2.64915
		-1.94121	2.64885
		1.43564	2.64615
		-0.16488	2.64571
		-0.81363	2.64175
		-1.55981	2.64044
		7.56819	2.63929
		5.73943	2.63911
		6.44068	2.63897
		-0.33504	2.6384
		-0.36298	2.63817
		-0.28299	2.63719
		3.9871	2.63504
		0.522095	2.6341
		-0.37123	2.63265
		-1.56321	2.63223
		6.73003	2.63144
		-2.11146	2.62937
		7.22795	2.62791
		3.63514	2.62783
		-1.13766	2.62715
		-3.01343	2.62648
		-0.48788	2.62589
		5.81259	2.62033
		4.35126	2.61513
		-0.58796	2.6136
		-4.15669	2.61097
		3.86684	2.6104
		-0.65518	2.61015
		6.43883	2.60903
		8.18367	2.60882
		0.870453	2.60777
		-0.29265	2.60568
		-0.50703	2.60561
		4.14029	2.60519
		4.83189	2.60288
		6.30191	2.60249
		-0.21382	2.59761
		6.12337	2.59505
		5.25104	2.59427
		6.23406	2.5926
		0.391755	2.59246
		-0.41713	2.59187
		11.6035	2.59148	Compound 6
		7.73076	2.59085
		2.05484	2.59063
		9.88754	2.58563
		9.52588	2.5854
		-1.8535	2.58397
		-2.16423	2.58353
		6.23595	2.58178
		-2.752	2.57694
		1.84316	2.57631
		6.29657	2.57278
		-0.70839	2.57216
		-3.86536	2.57104
		-0.80602	2.56803
		5.74646	2.56583
		3.30175	2.56474
		5.76532	2.56297
		0.390151	2.56276
		-0.39678	2.56018
		-1.03962	2.55834
		-3.03353	2.55789
		-0.41366	2.55654
		4.34616	2.55609
		-1.03927	2.55534
		-0.25219	2.55403
		11.0822	2.55237
		2.63397	2.54991
		-0.37969	2.54696
		3.61626	2.54657
		-2.0881	2.54189
		-1.37209	2.54032
		-0.31124	2.5383
		3.93764	2.53792
		3.26908	2.53615
		8.99451	2.53468
		0.177742	2.53312
		-3.3448	2.53265
		-0.96935	2.53103
		8.77974	2.53025
		4.03102	2.52912
		2.14669	2.52877
		-0.90049	2.52862
		-0.62207	2.52601
		-2.06345	2.52485
		-1.24554	2.52197
		-0.92797	2.51931
		10.942	2.51894
		2.44296	2.51832
		2.14218	2.51614
		6.30341	2.51576
		9.894	2.51561
		-0.1551	2.51546
		4.26233	2.51414
		3.24898	2.51374
		6.03533	2.51315
		8.37256	2.51069
		3.95656	2.50856
		-0.73548	2.50604
		-0.87481	2.50568
		5.68855	2.50371
		9.29106	2.50192
		-2.33858	2.50086
		-2.16117	2.50076
		-0.90307	2.49733
		0.674393	2.49674
		4.27866	2.49476
		6.02722	2.49389
		9.65688	2.49385
		-0.94749	2.49196
		-0.36513	2.48883
		5.43581	2.48857
		11.0907	2.48828
		7.38767	2.48693
		8.94649	2.48638
		10.5143	2.48589
		-0.88119	2.48502
		1.17189	2.48391
		-0.99462	2.48367
		3.52978	2.48349
		-0.27809	2.48319
		-0.65149	2.48203
		-0.3293	2.48138
		-0.3148	2.48063
		3.86649	2.48061
		-0.7645	2.47992
		-1.65411	2.47991
		2.67294	2.47989
		-1.56984	2.47892
		3.81417	2.47836
		-0.85573	2.47683
		1.7303	2.47575
		-2.9887	2.47488
		-0.44351	2.47422
		-0.69718	2.4738
		-1.14552	2.47348
		2.17872	2.47348
		2.7063	2.47274
		6.05813	2.4713
		5.84687	2.47071
		6.20624	2.46796
		2.19147	2.46712
		3.30019	2.46606
		3.27449	2.46605
		8.05492	2.46597
		-0.10496	2.46586
		6.49178	2.46583
		2.68212	2.46563
		-0.68433	2.46457
		-1.95514	2.46431
		3.6129	2.45975
		1.47527	2.45951
		-0.41005	2.45896
		2.7456	2.45865
		2.77353	2.45429
		1.60061	2.45391
		6.23769	2.45347
		3.83466	2.45325
		-1.86096	2.45293
		-1.44246	2.44721
		3.28585	2.44464
		1.79635	2.44418
		7.19711	2.44394
		-0.20977	2.44259
		8.71172	2.44206
		-0.62998	2.44098
		0.753778	2.44013
		3.63741	2.43684
		1.89959	2.43339
		2.88014	2.43306
		-0.55595	2.43256
		2.50575	2.43225
		1.098	2.43087
		-1.57954	2.42937
		2.18449	2.42833
		-0.72678	2.42677
		-1.63601	2.42588
		1.64949	2.42519
		6.44198	2.4245
		-4.87485	2.41947
		-0.77725	2.41834
		6.62536	2.41739
		-1.66006	2.41662
		12.9786	2.41523	Compound 9
		-1.06154	2.41289
		-0.76284	2.41213
		-2.70474	2.4115
		1.00849	2.41117
		4.26596	2.40952
		1.39636	2.40913
		-0.66149	2.40904
		-3.18872	2.40759
		-0.34565	2.40638
		2.65727	2.40547
		-0.5105	2.40473
		-0.16929	2.40423
		-0.59848	2.40232
		6.14975	2.40079
		-1.61605	2.40041
		3.09707	2.39894
		1.57028	2.39766
		-2.23757	2.39744
		-1.92713	2.39671
		0.355101	2.39581
		4.76051	2.39473
		3.01506	2.39283
		2.29911	2.39254
		0.174367	2.39147
		-0.39759	2.39056
		1.7362	2.3873
		10.0147	2.38727
		-0.39573	2.38649
		4.04902	2.38569
		8.51825	2.38453
		1.41531	2.38422
		2.88702	2.38319
		5.48214	2.38198
		-5.03169	2.38128
		-0.39837	2.38002
		5.59033	2.37957
		5.42043	2.37936
		-0.48788	2.37859
		9.00576	2.37628
		-1.93857	2.37539
		0.175981	2.37486
		3.16147	2.37341
		9.50093	2.37163
		4.20448	2.37124
		12.8633	2.36977	Compound 7
		-8.8392	2.3681
		-1.28345	2.36775
		-1.27779	2.36763
		-0.86781	2.36759
		5.84887	2.36604
		4.03299	2.3659
		9.90523	2.36542
		-2.16564	2.36504
		4.05181	2.36436
		4.38331	2.3638
		-0.45384	2.3633
		-1.86534	2.36173
		2.28516	2.36009
		4.83118	2.35921
		3.18002	2.35631
		-1.22821	2.35612
		2.7284	2.35541
		2.09173	2.35378
		-0.36732	2.35366
		-1.94927	2.35364
		1.4027	2.35286
		-0.38797	2.35176
		6.12473	2.35138
		-1.81334	2.351
		-2.00524	2.34423
		1.85961	2.34262
		1.35945	2.34212
		5.60672	2.34164
		4.55593	2.33963
		-2.09483	2.3378
		-0.48951	2.33771
		5.77576	2.33663
		2.75249	2.33543
		3.94628	2.3349
		-0.23973	2.33417
		-1.05908	2.33337
		-3.1919	2.33248
		-2.58851	2.32688
		3.45312	2.32679
		0.675398	2.32605
		1.41566	2.32598
		5.21474	2.32549
		4.80442	2.32477
		-0.95704	2.32393
		-0.21592	2.32352
		1.51577	2.32337
		-3.19348	2.32172
		-0.73317	2.31759
		-2.10952	2.31658
		13.6375	2.31619
		0.411428	2.31402
		4.50277	2.31397
		-0.16602	2.31319
		5.43435	2.31253
		-0.60967	2.31206
		7.21448	2.31161
		-0.26969	2.31133
		-0.28028	2.30923
		6.98179	2.30898
		-0.31218	2.30855
		4.14482	2.30822
		2.8919	2.30767
		2.80759	2.30748
		6.85409	2.30745
		-0.77552	2.30731
		-2.45041	2.30686
		-1.15516	2.30684
		-0.4372	2.30641
		-1.92507	2.30588
		4.05542	2.30511
		-0.56817	2.30462
		4.28482	2.30447
		3.60788	2.30362
		-2.26387	2.30068
		-1.85737	2.30029
		7.33342	2.29904
		11.3421	2.29898
		-1.92185	2.29823
		5.61337	2.29652
		3.94997	2.29644
		-3.22455	2.29577
		-3.18216	2.2943
		3.26558	2.29401
		5.99712	2.29371
		4.72842	2.29327
		-0.87336	2.2911
		4.55534	2.29109
		3.77176	2.28999
		-1.90027	2.28913
		3.18669	2.28911
		2.91879	2.28722
		4.81321	2.28697
		5.31541	2.28659
		-0.35564	2.28654
		2.8329	2.28516
		1.91515	2.2828
		3.9626	2.28233
		-0.09778	2.2813
		-1.70783	2.28128
		8.09129	2.28104
		-0.34411	2.28016
		8.2175	2.27999
		1.30126	2.2785
		6.46912	2.27832
		1.59897	2.27823
		0.600458	2.27265
		-2.05306	2.27239
		5.46367	2.27081
		-0.322	2.27001
		2.68607	2.26972
		-0.42522	2.26928
		1.37329	2.26742
		-1.06009	2.26703
		-0.66104	2.26602
		0.969383	2.26565
		-0.41143	2.26544
		-1.5198	2.26417
		-0.76095	2.26317
		5.23492	2.2631
		6.66308	2.2629
		-2.40322	2.2627
		-0.63678	2.26194
		12.7552	2.26164
		-2.27659	2.2593
		8.97752	2.2592
		-0.30316	2.25866
		0.47864	2.2586
		-3.23431	2.25839
		-0.83064	2.25835
		6.03725	2.25796
		3.61741	2.2564
		-0.64433	2.25511
		3.24004	2.2551
		-1.2019	2.25488
		-0.58444	2.25412
		6.35661	2.25386
		-0.88057	2.25316
		10.3834	2.25247
		2.69408	2.2516
		-5.16746	2.25153
		5.99404	2.24982
		-0.53171	2.24966
		8.66611	2.24913
		-1.98798	2.24812
		-0.24763	2.24695
		-2.5463	2.24648
		8.34972	2.24631
		-0.72087	2.24575
		-0.44914	2.24496
		-2.45121	2.24479
		5.30237	2.24379
		1.74232	2.24313
		3.42193	2.24227
		-0.66776	2.24131
		-0.82705	2.24115
		5.55697	2.23992
		-0.43244	2.23968
		1.60434	2.23949
		3.96086	2.23845
		8.46125	2.23811
		6.47122	2.23802
		3.29238	2.23726
		0.043362	2.23662
		5.46026	2.23565
		-0.78775	2.23536
		-0.62794	2.23507
		7.80196	2.23474
		7.61796	2.23382
		4.81919	2.23244
		-0.74766	2.23236
		3.64796	2.2317
		5.16795	2.23165
		10.2038	2.23147
		10.4584	2.22944
		0.933928	2.22935
		4.02663	2.22932
		2.6443	2.22925
		-1.51775	2.22908
		2.23887	2.22573
		-0.16853	2.22487
		-0.30606	2.22472
		11.4199	2.2242
		11.2992	2.22368
		4.53143	2.2216
		-2.05271	2.22141
		-0.25553	2.22103
		5.29146	2.22034
		-0.38743	2.22
		2.52954	2.21997
		3.71213	2.21795
		-4.6208	2.21717
		1.63788	2.21694
		1.62724	2.21669
		0.996749	2.21565
		9.27557	2.21455
		-0.55557	2.21157
		-2.95478	2.21135
		2.33185	2.21061
		9.77395	2.20892
		13.2533	2.20882
		-0.35122	2.20832
		-2.49405	2.20783
		7.7368	2.20651
		2.33512	2.20536
		7.14731	2.20322
		-0.20435	2.20293
		-0.9787	2.20277
		-0.20972	2.20149
		5.01185	2.20145
		-0.20177	2.20048
		-4.01717	2.20017
		5.37448	2.19776
		-1.12079	2.19618
		11.6182	2.19594
		-1.2397	2.19583
		1.29561	2.19527
		-0.61445	2.19455
		2.746	2.1921
		1.90101	2.1916
		4.03907	2.19104
		3.39341	2.19066
		-0.39327	2.19047
		9.01843	2.19039
		-1.69672	2.18974
		8.30124	2.18896
		2.56162	2.18881
		2.34993	2.18837
		1.4458	2.18798
		4.30243	2.18645
		-0.58882	2.18641
		7.17215	2.18617
		-1.94717	2.18502
		-0.2946	2.18437
		5.45169	2.18417
		6.70256	2.18416
		-1.4009	2.18375
		2.23292	2.18351
		1.84434	2.18321
		3.89527	2.18309
		4.91805	2.18302
		5.63693	2.183
		4.85111	2.18204
		-0.20327	2.18174
		7.06219	2.18153
		0.134057	2.18077
		4.68076	2.18053
		-0.49679	2.17989
		-3.30347	2.17935
		6.83986	2.17842
		-0.40276	2.17716
		9.05611	2.1766
		-0.67433	2.17615
		-3.53836	2.17552
		0.598646	2.17541
		-0.11272	2.17519
		-1.90292	2.171
		4.33315	2.17073
		2.02909	2.17028
		1.30776	2.17027
		-1.68077	2.16952
		3.749	2.16948
		-4.07222	2.16931
		2.74951	2.16897
		-3.08289	2.16801
		3.62278	2.16796
		-0.47202	2.16686
		4.31141	2.16607
		-1.71532	2.16551
		5.75434	2.16523
		9.05091	2.16453
		5.02538	2.16337
		5.31783	2.16307
		-0.38452	2.16247
		3.04297	2.16213
		1.49612	2.16079
		2.11977	2.15992
		-2.82808	2.15911
		6.25953	2.15748
		-2.26105	2.15697
		4.01962	2.15689
		2.56969	2.15682
		6.67601	2.15535
		1.7393	2.15516
		-0.27803	2.15506
		-0.4819	2.15504
		-2.33302	2.15467
		-5.858	2.15332
		1.66216	2.15281
		5.19684	2.15279
		1.48517	2.1527
		-0.7186	2.14989
		-2.59217	2.14969
		-0.79668	2.1489
		1.93758	2.14884
		5.13158	2.1479
		2.67899	2.14618
		5.4971	2.14584
		0.760258	2.14483
		9.46116	2.14436
		-2.19314	2.14425
		9.42389	2.1442
		10.6187	2.1441
		4.14491	2.14331
		-2.52709	2.14281
		4.39105	2.14225
		0.795261	2.13906
		12.8468	2.13903	Compound 5
		-1.68162	2.13898
		0.782555	2.13885
		-4.32433	2.13707
		-3.53514	2.13655
		-3.57708	2.13587
		2.95518	2.13561
		4.96262	2.13398
		4.09518	2.1331
		2.36409	2.13266
		0.946949	2.13259
		7.94745	2.13227
		5.04032	2.13212
		-1.85219	2.13187
		4.1826	2.13176
		3.62746	2.13172
		2.91481	2.13157
		-0.20104	2.13149
		13.5027	2.13134
		7.62593	2.13072
		3.85894	2.12986
		0.609181	2.12972
		3.43703	2.12886
		2.81798	2.12789
		-1.2066	2.12731
		0.473035	2.12659
		-0.73522	2.12564
		3.71201	2.12547
		-0.16848	2.12456
		2.27811	2.12406
		3.38029	2.12398
		1.13776	2.12228
		-0.59221	2.12227
		-0.5384	2.12186
		-0.4634	2.12131
		4.24829	2.12126
		5.10653	2.12117
		7.43578	2.11979
		6.50461	2.11894
		-0.78653	2.11864
		3.66564	2.11859
		-3.84728	2.11769
		5.33243	2.11761
		6.25165	2.11698
		-0.24487	2.11602
		8.47876	2.11597
		2.75425	2.11451
		-3.0376	2.11428
		4.86027	2.11384
		0.370356	2.11345
		7.57589	2.11299
		-1.70559	2.11296
		4.25345	2.11185
		-1.74754	2.11152
		-4.34281	2.1115
		7.54555	2.11149
		0.702125	2.11145
		1.69403	2.11138
		8.24476	2.11026
		2.79632	2.10957
		5.25372	2.10952
		-1.55009	2.10932
		3.72086	2.10864
		-0.44995	2.1079
		4.90318	2.10788
		-0.37802	2.10769
		-1.31616	2.10753
		3.07773	2.10625
		8.31435	2.10621
		4.91087	2.10598
		-0.89856	2.1053
		6.79419	2.10507
		-5.22653	2.10445
		-0.36462	2.1042
		3.45747	2.10385
		-0.4036	2.1034
		-1.50424	2.10306
		6.35834	2.10251
		6.37719	2.10194
		2.80956	2.10132
		5.1558	2.10113
		-2.43209	2.10092
		7.2586	2.09956
		-0.47233	2.09824
		4.51889	2.09733
		3.99045	2.09733
		4.38985	2.09696
		1.77284	2.09671
		2.0499	2.09624
		-0.17644	2.09619
		4.13182	2.09558
		4.02148	2.09549
		-1.73595	2.09542
		4.28872	2.09483
		3.56479	2.09482
		-0.16614	2.09432
		-0.44068	2.09415
		4.90893	2.09366
		4.13484	2.09295
		6.51612	2.09289
		-0.46802	2.09122
		7.42921	2.09046
		2.94802	2.0899
		5.42681	2.08986
		3.02343	2.08942
		2.1369	2.08894
		2.5318	2.08867
		-0.14863	2.08857
		8.41671	2.08772
		-0.09501	2.08712
		-1.16759	2.08663
		3.84179	2.08539
		2.65877	2.08537
		13.6163	2.08536
		1.17734	2.08524
		-0.44732	2.0846
		9.09196	2.08413
		7.43334	2.08365
		1.32496	2.08256
		4.73605	2.08187
		3.23394	2.08176
		7.05221	2.0809
		4.25138	2.08045
		2.75918	2.08017
		3.34233	2.07994
		-0.65265	2.07989
		-0.51958	2.07971
		3.38716	2.07959
		7.56785	2.07749
		8.67147	2.07634
		2.65462	2.07478
		3.52333	2.07463
		4.63694	2.07452
		-2.58306	2.07312
		0.268946	2.07254
		5.57027	2.07119
		9.25492	2.07097
		-0.85304	2.07053
		-2.64849	2.06951
		-3.42133	2.06852
		-0.33064	2.06769
		7.75069	2.06727
		6.36523	2.06696
		-3.41301	2.0658
		3.21417	2.06572
		5.91159	2.06495
		-0.52745	2.06452
		-0.97184	2.06414
		1.09196	2.06349
		2.15545	2.05918
		2.22608	2.05913
		3.01928	2.05829
		1.70843	2.05811
		4.21053	2.05647
		7.59463	2.05529
		4.84521	2.05513
		5.57722	2.05414
		-0.3339	2.05399
		4.30073	2.05389
		2.1077	2.05208
		-0.43451	2.05189
		2.48712	2.05184
		-0.66647	2.05166
		-3.52127	2.05059
		4.9318	2.0505
		7.1779	2.05015
		-0.38753	2.05013
		4.41947	2.04785
		-0.15257	2.0476
		3.84665	2.04742
		-2.98993	2.04701
		-0.77926	2.04652
		8.45673	2.04575
		-0.11699	2.0457
		4.64996	2.04554
		9.2935	2.0451
		2.6134	2.04487
		3.98648	2.04473
		-0.66978	2.04439
		-0.37264	2.04438
		-5.41427	2.04374
		1.33346	2.0431
		1.09979	2.04235
		1.06859	2.04188
		10.2034	2.04185
		6.26972	2.04146
		1.01937	2.04086
		4.26579	2.03743
		-0.10241	2.03559
		6.92853	2.03556
		0.232611	2.03421
		7.05159	2.03394
		-3.96467	2.0324
		5.42807	2.03193
		0.823725	2.03114
		3.92858	2.03002
		3.28014	2.02991
		4.94852	2.02862
		6.67627	2.02609
		5.44037	2.02479
		2.84941	2.0245
		4.0841	2.02386
		-3.34876	2.0236
		-1.72078	2.02355
		1.37755	2.02283
		-0.29608	2.02282
		4.78915	2.02226
		7.0559	2.02145
		2.74907	2.02044
		-0.58378	2.01847
		2.52018	2.01825
		-3.46801	2.01821
		1.1789	2.01821
		-0.14401	2.01699
		-0.30384	2.01534
		2.62251	2.0141
		0.579327	2.01385
		-0.22856	2.01377
		3.50303	2.01334
		-0.43461	2.01302
		0.230921	2.0108
		2.74544	2.01041
		2.95457	2.0103
		1.92869	2.01025
		-0.17049	2.00982
		-3.10094	2.00956
		7.25485	2.00944
		5.1525	2.0092
		6.84469	2.00861
		3.03958	2.00823
		6.70589	2.00757
		-0.49697	2.00691
		6.20416	2.00643
		-0.45858	2.0061
		0.311892	2.00534
		1.32475	2.00467
		-3.49272	2.00417
		-2.55676	2.00324
		-0.30688	2.00213
		-0.85249	2.00203
		-0.95369	2.00082
		2.14997	2.00042
		9.44761	1.9996
		-0.90918	1.99918
		-2.2439	1.99912
		0.483413	1.99883
		2.83508	1.9986
		-1.04013	1.99618
		-2.00735	1.99485
		2.43149	1.99441
		6.88179	1.99326
		0.596534	1.9922
		4.96515	1.9915
		3.76467	1.99135
		3.33035	1.98986
		2.07363	1.98982
		4.40643	1.9895
		-2.57111	1.9894
		1.13575	1.98919
		6.46601	1.98879
		2.77576	1.98853
		6.71574	1.98825
		2.52278	1.9877
		2.60907	1.9876
		-3.1749	1.98638
		-0.18855	1.98603
		1.10677	1.98532
		4.80696	1.98497
		-0.73659	1.98453
		2.74026	1.98345
		-1.42644	1.98286
		-7.84804	1.98267
		-1.60299	1.98227
		0.648706	1.98225
		5.69407	1.98174
		4.73697	1.98101
		4.3861	1.9804
		1.7432	1.97991
		5.34829	1.97989
		-0.27862	1.97927
		4.54876	1.97897
		7.68894	1.97872
		3.99181	1.9783
		-1.94167	1.97828
		0.276101	1.97799
		8.61856	1.97772
		2.82048	1.97754
		-0.54632	1.97731
		3.82214	1.977
		0.510759	1.97672
		5.18039	1.97661
		8.40925	1.97578
		-0.11524	1.97575
		-0.9978	1.97559
		-2.34606	1.97478
		-0.73228	1.97465
		10.2399	1.97445
		4.62814	1.97166
		-2.13586	1.97132
		-0.67962	1.97058
		-3.3982	1.97013
		-1.89803	1.96997
		1.01066	1.96987
		10.7092	1.96926
		-0.24427	1.96891
		5.12366	1.9689
		5.01293	1.9686
		0.250282	1.96794
		1.11181	1.96658
		3.20795	1.96629
		3.66939	1.96592
		-0.38302	1.96473
		6.54692	1.96417
		7.00046	1.96369
		6.15127	1.96278
		-2.85261	1.9627
		1.96606	1.96251
		-0.74456	1.96202
		4.9494	1.96198
		4.16529	1.96171
		-0.63157	1.96083
		1.93442	1.96028
		3.12841	1.96014
		7.36207	1.95974
		4.08129	1.95939
		4.63717	1.95924
		-4.8147	1.95876
		-0.18714	1.95873
		7.41934	1.95852
		-2.6788	1.95766
		-1.08038	1.95742
		2.37846	1.95694
		2.07999	1.95671
		9.90744	1.95649
		0.862006	1.95645
		-0.49642	1.95637
		-2.55486	1.95633
		8.60594	1.95471
		-1.93106	1.95313
		3.70313	1.95292
		4.28611	1.95273
		7.82263	1.95159
		1.96623	1.95135
		-2.80869	1.95088
		5.00806	1.95077
		-0.48675	1.95023
		7.90268	1.94997
		4.37316	1.94927
		5.85059	1.94807
		5.1049	1.9478
		5.28148	1.94744
		9.31895	1.94636
		-3.0663	1.94418
		11.0171	1.94392
		5.85449	1.94156
		-0.36755	1.94137
		-1.11332	1.94056
		-1.63541	1.94025
		5.55328	1.94015
		-1.89942	1.94014
		2.32931	1.93954
		1.54753	1.93939
		6.57303	1.93819
		-3.23427	1.93786
		5.63426	1.93758
		-0.91877	1.93755
		0.718843	1.93684
		-3.24928	1.93614
		-2.67698	1.93614
		-0.51668	1.93494
		2.68913	1.93494
		-0.5269	1.93469
		5.34849	1.93458
		4.20322	1.93264
		-0.37623	1.93254
		4.95689	1.93199
		5.19527	1.93191
		-0.1213	1.93161
		-2.45994	1.93152
		2.31016	1.93017
		-1.81846	1.92979
		-3.1729	1.92944
		8.61306	1.92827
		7.03981	1.92791
		6.21311	1.92753
		-1.77046	1.92746
		-2.31738	1.92741
		-0.29835	1.92684
		5.10872	1.9258
		-0.27041	1.92562
		3.12618	1.92473
		5.22915	1.9242
		-0.19477	1.92272
		1.82259	1.9212
		3.15508	1.92116
		-0.43009	1.92107
		5.51592	1.92103
		-2.11631	1.92095
		11.4736	1.92048
		-1.55941	1.92035
		3.23341	1.9203
		-0.34039	1.91956
		4.01608	1.91869
		-0.24387	1.91833
		6.78794	1.91786
		7.75202	1.91722
		7.84647	1.91633
		4.34169	1.91616
		2.32661	1.91587
		0.251363	1.91498
		-0.28624	1.91492
		-3.31454	1.91484
		5.0834	1.91405
		0.722296	1.91395
		3.12173	1.91394
		1.32934	1.91382
		-3.0666	1.91335
		3.80799	1.91334
		-1.43115	1.91326
		10.6212	1.91199
		-0.47001	1.91109
		1.57554	1.91101
		-0.25049	1.91052
		-0.41627	1.91004
		5.46974	1.90954
		4.47541	1.90948
		8.19297	1.90915
		-4.44362	1.90879
		1.31652	1.90864
		6.61989	1.90862
		3.27971	1.90854
		1.54437	1.90828
		-0.20926	1.90784
		-0.48509	1.90741
		-1.21621	1.90708
		3.24345	1.9062
		0.318823	1.90481
		-0.25076	1.90458
		9.5544	1.90444
		0.926219	1.90405
		-0.59011	1.90224
		-2.14165	1.90109
		-4.50323	1.90107
		-0.33787	1.90094
		3.47945	1.9
		-2.31529	1.89979
		3.12761	1.89862
		7.57353	1.89836
		-3.10573	1.89811
		-1.09043	1.8979
		-2.96969	1.89771
		5.69238	1.89686
		-1.98319	1.89646
		-2.98994	1.89606
		3.51162	1.89558
		3.45536	1.89538
		3.02811	1.89538
		0.945856	1.89513
		2.55078	1.89456
		0.129929	1.89411
		3.54781	1.89407
		8.10711	1.89384
		-0.19887	1.89258
		-0.52423	1.8924
		1.29757	1.8924
		1.97465	1.89058
		6.42325	1.89019
		-0.40872	1.88996
		0.420033	1.88948
		1.22009	1.88942
		-0.18542	1.88849
		2.34968	1.88808
		2.02418	1.88746
		-0.3311	1.88713
		8.83489	1.8871
		2.48604	1.88702
		2.55033	1.88691
		2.17101	1.88684
		3.09267	1.88665
		2.932	1.88597
		-1.59297	1.88587
		2.81518	1.88528
		-0.19693	1.88524
		0.349229	1.8845
		7.7017	1.88417
		7.7393	1.88352
		-0.83893	1.88297
		5.72956	1.88273
		2.37912	1.88092
		3.88363	1.88044
		5.86991	1.88004
		2.19287	1.87989
		3.5573	1.87949
		-0.39566	1.87923
		3.09055	1.87916
		7.07979	1.87815
		0.986353	1.87796
		-0.53243	1.87751
		1.7556	1.8773
		-1.65745	1.87718
		4.87181	1.87617
		-0.64194	1.87513
		8.24634	1.87442
		7.51125	1.87373
		-1.44592	1.87181
		1.87897	1.87119
		3.19451	1.87087
		2.13721	1.87066
		3.76584	1.87022
		4.68029	1.86985
		-0.64483	1.86977
		4.85356	1.86927
		2.98425	1.86922
		10.0193	1.86895
		-0.38388	1.86845
		8.89829	1.8682
		-0.16862	1.86813
		8.1887	1.86796
		-0.23008	1.86774
		-2.15055	1.86594
		7.24967	1.86579
		4.9447	1.86541
		1.99635	1.86498
		6.96545	1.86494
		0.216787	1.86475
		-0.34223	1.86461
		11.0719	1.86424
		-0.40281	1.86422
		3.56823	1.86325
		-2.94751	1.86268
		2.43403	1.86207
		3.22222	1.86095
		8.40434	1.86063
		5.77875	1.85991
		-0.34096	1.85798
		4.63025	1.8573
		-0.1292	1.85697
		-1.63454	1.85628
		5.61623	1.8551
		4.48846	1.8549
		-0.20328	1.85331
		1.75236	1.85251
		-2.78133	1.85213
		2.81422	1.85173
		3.9874	1.85149
		-0.65728	1.85024
		-3.19862	1.84869
		2.41884	1.84849
		4.91139	1.84843
		0.610459	1.84824
		3.71926	1.84778
		-0.71106	1.84765
		0.498807	1.84739
		3.90137	1.84579
		-2.52825	1.84576
		-1.31113	1.84523
		3.11436	1.84474
		3.73113	1.8443
		-0.5332	1.84342
		-0.12074	1.84325
		3.65861	1.84285
		5.49729	1.84234
		-2.43556	1.84203
		-1.6968	1.84166
		0.256481	1.84124
		5.10734	1.84105
		-0.36871	1.84081
		-2.83059	1.84028
		-0.25933	1.83986
		-2.23679	1.83948
		3.19337	1.83835
		-1.22952	1.8383
		-0.33422	1.83805
		-0.40576	1.83798
		1.30564	1.83794
		5.09746	1.83787
		9.80614	1.83745
		6.37968	1.83696
		3.58847	1.83592
		-0.22162	1.83557
		-3.05083	1.83394
		5.96214	1.83377
		-0.52769	1.83341
		-0.76489	1.83322
		2.85526	1.83257
		-0.30028	1.83106
		8.48192	1.83092
		8.33196	1.83039
		-1.04196	1.82991
		4.44222	1.82982
		2.15046	1.82921
		-0.34465	1.8292
		2.40595	1.82916
		3.74564	1.82891
		1.3733	1.82875
		-0.25956	1.82848
		0.172891	1.82782
		6.81282	1.82737
		4.3431	1.82703
		2.35719	1.82666
		0.814033	1.82543
		4.18042	1.82451
		3.20778	1.82407
		-0.95372	1.82397
		-0.06442	1.8236
		-0.69327	1.82352
		0.309575	1.82291
		0.365976	1.82272
		-0.15462	1.82245
		4.58659	1.82117
		-1.25988	1.82091
		0.458581	1.82081
		6.74442	1.82063
		5.21348	1.81994
		3.27373	1.81901
		4.94529	1.81868
		-2.44321	1.81822
		-0.30523	1.8176
		1.81022	1.81749
		6.5153	1.81723
		3.13061	1.81719
		-0.46704	1.81659
		4.09469	1.81599
		-0.96718	1.81476
		-0.67919	1.81429
		-1.96384	1.81418
		6.93334	1.81325
		3.39632	1.813
		1.57083	1.81176
		-0.37322	1.81102
		3.55545	1.81073
		-0.22995	1.81053
		3.97906	1.80964
		0.487349	1.8093
		-0.67053	1.80877
		9.57642	1.80871
		4.09541	1.80854
		7.54153	1.80774
		-0.25725	1.80537
		-1.3753	1.80508
		2.44049	1.8048
		-0.8637	1.8043
		2.86565	1.80421
		2.44775	1.80416
		1.98227	1.80289
		9.26793	1.80266
		-0.17282	1.80263
		8.3217	1.80218
		-0.2714	1.80189
		-0.1785	1.80183
		-0.75855	1.80169
		-0.92	1.80159
		1.6964	1.80119
		-0.54719	1.79944
		3.50033	1.79926
		3.23913	1.79917
		6.20104	1.79889
		5.28044	1.79877
		1.98503	1.79873
		6.36079	1.79873
		4.04283	1.79869
		-0.54612	1.79831
		-0.60743	1.79798
		-0.49684	1.79751
		5.61816	1.79571
		-0.2396	1.79523
		2.33742	1.79485
		-0.12565	1.79359
		2.98815	1.79333
		5.52952	1.7928
		5.59329	1.79234
		4.48453	1.79222
		2.15505	1.79126
		3.826	1.7912
		2.54504	1.79118
		2.82475	1.79113
		2.83429	1.79104
		-1.19723	1.79069
		0.304408	1.78996
		4.04212	1.78959
		0.533142	1.78947
		2.90295	1.78913
		5.20258	1.78896
		-0.173	1.78889
		6.72896	1.78834
		8.62995	1.7879
		-1.39051	1.7875
		-0.2216	1.78727
		5.01177	1.78725
		-0.51445	1.7868
		-0.67757	1.78589
		0.401253	1.78546
		-0.08388	1.78541
		-3.92711	1.78486
		3.88073	1.78211
		-2.83994	1.78209
		3.69351	1.77992
		-0.44311	1.7795
		5.966	1.77881
		3.80846	1.77743
		3.24296	1.77735
		11.1675	1.77624
		1.57849	1.77594
		-0.59124	1.77589
		0.526589	1.77513
		-3.81502	1.77468
		5.68609	1.77352
		-0.21601	1.77346
		2.32039	1.7721
		4.05771	1.77183
		3.44827	1.77178
		0.223354	1.77164
		1.33955	1.77161
		-0.28057	1.7715
		2.87031	1.77086
		-0.26035	1.7706
		0.927333	1.77054
		6.91709	1.76912
		-0.49385	1.769
		3.06341	1.76864
		-1.60504	1.76801
		3.07943	1.76784
		2.94929	1.76631
		0.697081	1.76629
		4.15593	1.7658
		1.02686	1.76566
		6.69857	1.7654
		1.96714	1.76529
		-3.93776	1.76518
		2.50199	1.76487
		-2.10854	1.76476
		-0.38922	1.76395
		2.75613	1.76309
		5.18611	1.76277
		0.485002	1.76157
		4.7564	1.76151
		-3.28856	1.76112
		-0.15789	1.76103
		4.53058	1.76101
		2.98404	1.7608
		-0.62316	1.76044
		1.9342	1.76018
		-0.64034	1.7598
		4.6587	1.75963
		-2.02199	1.75909
		-2.74397	1.75783
		2.33094	1.75768
		3.32111	1.75729
		2.33812	1.75717
		1.35257	1.75711
		-0.4529	1.75658
		0.433462	1.75628
		7.57293	1.75623
		-0.20504	1.75546
		6.47556	1.75461
		5.77184	1.7545
		-0.74436	1.75432
		4.33641	1.75411
		4.13336	1.75345
		3.86673	1.75222
		1.59926	1.75081
		-0.13457	1.75074
		0.634074	1.75057
		1.61823	1.74969
		-0.16396	1.74798
		3.64138	1.74792
		6.737	1.74782
		1.98412	1.74693
		5.99894	1.7463
		-0.37912	1.74599
		-0.67969	1.74569
		5.37746	1.74423
		4.80987	1.74411
		-0.3136	1.74401
		5.30222	1.74395
		3.97704	1.74391
		-0.116	1.74372
		1.36589	1.74346
		-0.46634	1.74201
		0.169166	1.74154
		1.54362	1.74116
		-0.75225	1.74067
		-3.23164	1.74046
		3.75676	1.74036
		2.89826	1.73982
		-0.37425	1.73938
		1.1557	1.73917
		0.947141	1.73887
		5.3482	1.7383
		-0.2598	1.73772
		2.86429	1.73771
		-3.29273	1.73663
		-3.18999	1.73558
		-0.23169	1.73475
		6.69957	1.73437
		0.284867	1.73415
		-0.13781	1.73399
		1.10366	1.73349
		1.27905	1.73331
		1.87533	1.73307
		0.330589	1.73305
		2.08869	1.73246
		-0.64459	1.73173
		-0.48813	1.73148
		-1.34924	1.73147
		4.08092	1.73142
		-0.32897	1.73033
		1.12453	1.72993
		-0.11353	1.72945
		-1.57791	1.72904
		1.5191	1.72899
		2.38082	1.72883
		1.42876	1.72864
		0.520477	1.72858
		4.88917	1.72841
		7.00877	1.72811
		5.98107	1.7274
		1.14514	1.72702
		-3.83622	1.72676
		6.05051	1.7264
		-0.30856	1.72448
		-0.56013	1.72404
		-0.51621	1.72397
		5.60451	1.72351
		5.44157	1.72347
		6.1113	1.72296
		-0.31701	1.72266
		-0.21653	1.7225
		0.938355	1.72165
		-0.16264	1.72084
		-3.27723	1.71986
		4.87957	1.71921
		-0.29613	1.71816
		3.5447	1.71793
		10.0505	1.71779
		-1.59961	1.71743
		-0.19956	1.71597
		-4.55442	1.71538
		10.5744	1.71515
		8.47237	1.7145
		8.98784	1.71445
		-0.59265	1.71179
		6.98122	1.71167
		-0.76768	1.71101
		4.32672	1.71052
		7.97065	1.71031
		-3.85229	1.7103
		-3.30456	1.71009
		4.3202	1.70971
		-2.60965	1.70941
		8.96519	1.70918
		-0.4519	1.70888
		0.499762	1.7083
		1.05062	1.70789
		3.76111	1.70766
		3.79173	1.70541
		0.522845	1.70524
		0.272044	1.70485
		3.36715	1.70442
		6.40522	1.70406
		-0.20007	1.70328
		-0.31851	1.70308
		-0.5787	1.70237
		7.18591	1.70235
		-0.80054	1.70232
		4.17614	1.7019
		-0.55178	1.70186
		-1.02535	1.70153
		4.8532	1.70122
		-2.55172	1.70018
		4.20704	1.69945
		0.249426	1.69938
		-0.50193	1.69909
		8.77523	1.69887
		-0.11075	1.69877
		7.03163	1.69589
		-2.94183	1.69573
		-2.81414	1.69569
		4.58641	1.69537
		2.07468	1.69525
		13.2436	1.69416
		-0.40866	1.69387
		6.65669	1.69367
		-3.34332	1.69348
		-2.29146	1.69276
		2.80653	1.69273
		2.25204	1.6926
		5.77799	1.69199
		-0.25766	1.69157
		3.62676	1.69153
		-2.42636	1.691
		4.80681	1.69086
		0.518609	1.68993
		8.0885	1.68975
		-0.11574	1.6895
		-0.15128	1.68936
		9.36043	1.68905
		-1.10402	1.68765
		4.12518	1.68749
		5.47258	1.68727
		1.69902	1.68716
		-0.52669	1.68607
		0.487859	1.68592
		-1.85027	1.68572
		5.13078	1.68559
		3.31896	1.68545
		5.00887	1.6853
		-2.28588	1.68465
		5.23142	1.68441
		-1.58627	1.68387
		-1.72863	1.68345
		10.923	1.68256
		10.0729	1.68252
		-0.59117	1.6821
		2.14923	1.68195
		-0.36995	1.68184
		0.773003	1.68068
		-0.27667	1.68044
		-0.78245	1.67973
		-0.38317	1.67933
		-2.63854	1.67857
		-0.27092	1.67849
		0.292898	1.67847
		-0.60218	1.67777
		1.97466	1.67726
		-0.4418	1.67703
		0.838942	1.67639
		-0.3091	1.67629
		-0.08976	1.67552
		0.32223	1.6738
		-0.20357	1.67334
		2.3807	1.6731
		-0.30559	1.67308
		2.38949	1.67305
		-0.21137	1.67247
		-0.36156	1.6721
		-3.41956	1.67135
		3.5066	1.67108
		1.44437	1.67081
		0.42838	1.67044
		-0.66768	1.67008
		5.01667	1.67008
		0.926611	1.6697
		-1.73638	1.66869
		2.17151	1.66797
		8.73508	1.66766
		3.31004	1.66707
		2.47273	1.66687
		1.33805	1.66618
		-0.35769	1.66606
		3.32032	1.66597
		8.38237	1.6658
		-0.26947	1.66471
		3.36285	1.66467
		10.1047	1.66422
		2.70817	1.66361
		-0.57325	1.66236
		0.213719	1.66188
		-2.74532	1.66154
		6.61068	1.66144
		-0.20489	1.66074
		-5.63606	1.65948
		-0.2561	1.6588
		5.66674	1.65789
		0.809835	1.65741
		-0.4205	1.65733
		-0.37121	1.65731
		3.82601	1.65601
		3.24138	1.65588
		4.28843	1.65584
		1.25475	1.65562
		3.94621	1.65558
		-0.40016	1.65522
		-0.13089	1.65511
		1.5533	1.65471
		0.188399	1.65269
		-0.2488	1.65255
		-0.3429	1.6503
		-0.20229	1.64967
		2.40661	1.64956
		7.18629	1.64949
		5.23927	1.64939
		2.71115	1.64887
		4.16453	1.64828
		-2.84324	1.64795
		-0.53567	1.64793
		-1.96641	1.64754
		2.38919	1.64752
		-2.29507	1.64672
		13.4265	1.64667
		-3.26426	1.64665
		3.59747	1.64639
		2.51824	1.64633
		4.37053	1.64575
		0.338012	1.64505
		-0.97872	1.64473
		0.568722	1.64455
		-2.16201	1.64437
		-3.13848	1.6438
		3.82743	1.64373
		-0.46532	1.64327
		-0.50186	1.64261
		4.44113	1.64231
		2.50423	1.64229
		-0.64024	1.64184
		-0.23434	1.64059
		-0.40373	1.63929
		-1.78492	1.63835
		8.19422	1.63768
		-0.49108	1.63755
		4.40086	1.63532
		1.79857	1.6352
		11.0506	1.6345
		-3.29833	1.63396
		4.17125	1.63378
		1.44292	1.63356
		5.32226	1.63332
[truncated: 8,609 more rows]

## Sheet: Fig 3d
	X(Minutes)	Koxy_Neu5Ac	deltaKOX16495 (∆pyr)	M9+Gal
	0.005	0.16325	0.174753	0.230819
	0.011	0.165127	0.176303	0.232473
	0.018	0.167027	0.178501	0.234269
	0.025	0.169151	0.181586	0.236869
	0.031	0.172324	0.185065	0.240207
	0.038	0.176229	0.188269	0.243746
	0.045	0.180557	0.191838	0.247277
	0.051	0.185072	0.196144	0.250831
	0.058	0.189841	0.200488	0.254191
	0.065	0.194803	0.20434	0.257775
	0.071	0.199661	0.2077	0.261776
	0.078	0.204176	0.211351	0.26603
	0.085	0.208095	0.215031	0.269927
	0.091	0.2115	0.21866	0.27325
	0.098	0.214554	0.222571	0.276193
	0.105	0.217699	0.22693	0.27857
	0.111	0.22082	0.23143	0.280492
	0.118	0.224218	0.234924	0.282273
	0.125	0.228137	0.237375	0.284411
	0.131	0.232324	0.239477	0.287078
	0.138	0.236325	0.242032	0.290297
	0.145	0.239708	0.245169	0.29406
	0.151	0.242613	0.248253	0.297874
	0.158	0.245109	0.251442	0.301488
	0.165	0.2468	0.254512	0.304401
	0.171	0.247933	0.257313	0.306956
	0.178	0.248708	0.259154	0.308827
	0.185	0.249363	0.26004	0.310116
	0.191	0.249967	0.260681	0.310607
	0.198	0.250176	0.261612	0.310406
	0.205	0.250235	0.262968	0.310026
	0.211	0.250146	0.264011	0.30975
	0.218	0.250258	0.264727	0.309683
	0.225	0.250854	0.264861	0.309199
	0.231	0.251845	0.264511	0.308625
	0.238	0.253238	0.263683	0.308685
	0.245	0.254489	0.263296	0.309557
	0.251	0.255339	0.2639	0.310346
	0.258	0.255898	0.265136	0.310689
	0.265	0.256315	0.26647	0.310957
	0.271	0.256889	0.267439	0.311449
	0.278	0.25744	0.268206	0.311695
	0.285	0.258185	0.268102	0.311397
	0.291	0.259019	0.267059	0.310905
	0.298	0.259586	0.265218	0.310697
	0.305	0.259668	0.263467	0.310928
	0.311	0.259377	0.262566	0.311054
	0.318	0.259079	0.262387	0.310995
	0.325	0.258692	0.262432	0.310794
	0.331	0.258401	0.262305	0.310503
	0.338	0.258379	0.262208	0.309929
	0.345	0.258654	0.262395	0.309385
	0.351	0.259079	0.262685	0.309043
	0.358	0.259526	0.26267	0.308827
	0.365	0.260316	0.262238	0.308312
	0.371	0.261292	0.262126	0.307761
	0.378	0.262052	0.262871	0.307307
	0.385	0.262447	0.264317	0.306368
	0.391	0.262126	0.265762	0.305444
	0.398	0.261202	0.266939	0.304833
	0.405	0.259742	0.268571	0.305153
	0.411	0.258289	0.270031	0.305869
	0.418	0.256963	0.270635	0.306338
	0.425	0.256069	0.269912	0.306755
	0.431	0.256121	0.268877	0.307024
	0.438	0.256829	0.268288	0.307322
	0.445	0.257641	0.268057	0.307277
	0.451	0.258461	0.268221	0.307105
	0.458	0.259571	0.268936	0.307232
	0.465	0.260457	0.270665	0.307605
	0.471	0.260577	0.272296	0.307597
	0.478	0.260241	0.273034	0.307009
	0.485	0.26048	0.272386	0.306122
	0.491	0.26124	0.271104	0.305191
	0.498	0.262395	0.269666	0.304244
	0.505	0.26346	0.267878	0.303358
	0.511	0.264466	0.266552	0.302479
	0.518	0.265166	0.266202	0.301585
	0.525	0.264861	0.267103	0.300981
	0.531	0.263512	0.268176	0.300989
	0.538	0.261612	0.268944	0.301242
	0.545	0.260219	0.26916	0.301078
	0.551	0.259362	0.268839	0.300787
	0.558	0.258386	0.268325	0.300616
	0.565	0.257693	0.267819	0.300325
	0.571	0.257589	0.26793	0.299551
	0.578	0.25782	0.268348	0.299074
	0.585	0.257775	0.26913	0.299037
	0.591	0.257567	0.269927	0.299305
	0.598	0.258319	0.270449	0.299744
	0.605	0.259623	0.270315	0.300243
	0.611	0.260979	0.269353	0.300609
	0.618	0.262193	0.268064	0.300184
	0.625	0.263534	0.266902	0.299603
	0.631	0.264853	0.265829	0.298962
	0.638	0.265598	0.264771	0.297986
	0.645	0.265948	0.264131	0.296868
	0.651	0.265889	0.263833	0.295877
	0.658	0.265151	0.263557	0.295565
	0.665	0.263616	0.26311	0.295721
	0.671	0.261895	0.262968	0.296444
	0.678	0.260547	0.263125	0.297025
	0.685	0.259385	0.26349	0.296891
	0.691	0.258438	0.264339	0.296175
	0.698	0.25779	0.265829	0.295505
	0.705	0.257894	0.267342	0.294857
	0.711	0.258289	0.268482	0.293985
	0.718	0.258543	0.269085	0.293367
	0.725	0.258818	0.269048	0.293538
	0.731	0.259221	0.267997	0.294223
	0.738	0.259995	0.266172	0.294961
	0.745	0.26045	0.264682	0.295721
	0.751	0.260897	0.263736	0.296421
	0.758	0.261441	0.263616	0.296883
	0.765	0.261895	0.264026	0.29698
	0.771	0.262335	0.264868	0.296831
	0.778	0.262551	0.265807	0.296161
	0.785	0.262663	0.266075	0.294819
	0.791	0.26232	0.265703	0.293136
	0.798	0.261493	0.264838	0.291422
	0.805	0.260539	0.264004	0.289567
	0.811	0.259362	0.263527	0.287496
	0.818	0.258215	0.263199	0.285767
	0.825	0.257351	0.262976	0.285015
	0.831	0.256829	0.262886	0.285268
	0.838	0.256531	0.262856	0.286393
	0.845	0.256255	0.262707	0.288479
	0.851	0.2563	0.262313	0.290796
	0.858	0.256523	0.262044	0.292182
	0.865	0.256814	0.26226	0.292279
	0.871	0.257023	0.262424	0.291564
	0.878	0.257045	0.262417	0.290751
	0.885	0.256851	0.262305	0.289723
	0.891	0.256658	0.262544	0.289105
	0.898	0.256851	0.262827	0.288911
	0.905	0.257537	0.262856	0.288956
	0.911	0.258639	0.263013	0.289001
	0.918	0.259802	0.263199	0.288755
	0.925	0.260897	0.26343	0.288114
	0.931	0.261329	0.263348	0.286676
	0.938	0.260986	0.263646	0.285454
	0.945	0.259899	0.264347	0.284955
	0.951	0.258639	0.264868	0.285074
	0.958	0.257693	0.264965	0.285588
	0.965	0.257179	0.264987	0.286579
	0.971	0.257194	0.265211	0.287779
	0.978	0.257567	0.265226	0.288345
	0.985	0.257969	0.264518	0.287972
	0.991	0.257738	0.263646	0.286877
	0.998	0.257149	0.263274	0.285409
	1.005	0.256084	0.263199	0.283517
	1.011	0.25478	0.263028	0.282168
	1.018	0.253476	0.262417	0.281543
	1.025	0.252649	0.262029	0.281587
	1.031	0.252686	0.262186	0.281937
	1.038	0.253052	0.262596	0.282183
	1.045	0.254095	0.262722	0.28263
	1.051	0.255346	0.262678	0.28263
	1.058	0.25598	0.262737	0.282302
	1.065	0.25557	0.262819	0.281587
	1.071	0.254877	0.262327	0.280462
	1.078	0.254415	0.26188	0.279404
	1.085	0.253826	0.261754	0.27822
	1.091	0.252806	0.261411	0.277385
	1.098	0.25212	0.260621	0.276864
	1.105	0.252202	0.259683	0.276849
	1.111	0.252351	0.259176	0.277333
	1.118	0.252225	0.258751	0.277966
	1.125	0.251852	0.25849	0.278987
	1.131	0.251815	0.258982	0.280201
	1.138	0.252031	0.26004	0.281356
	1.145	0.252537	0.261024	0.281811
	1.151	0.252984	0.2615	0.281215
	1.158	0.253551	0.261649	0.279918
	1.165	0.254422	0.26156	0.278518
	1.171	0.255562	0.26112	0.277244
	1.178	0.256509	0.260331	0.276282
	1.185	0.256419	0.259489	0.275761
	1.191	0.255696	0.2589	0.276238
	1.198	0.254527	0.258267	0.27743
	1.205	0.253379	0.257812	0.278197
	1.211	0.252545	0.257477	0.278249
	1.218	0.252232	0.257514	0.277996
	1.225	0.252321	0.257567	0.277966
	1.231	0.252642	0.257403	0.277899
	1.238	0.252992	0.256933	0.277385
	1.245	0.253312	0.256114	0.276901
	1.251	0.253513	0.255421	0.276923
	1.258	0.253372	0.255108	0.277244
	1.265	0.253245	0.25522	0.277594
	1.271	0.253163	0.255793	0.277653
	1.278	0.253379	0.257172	0.277862
	1.285	0.253573	0.258878	0.278555
	1.291	0.253581	0.259846	0.279099
	1.298	0.253558	0.259824	0.279255
	1.305	0.253752	0.25963	0.279024
	1.311	0.254124	0.259638	0.279024
	1.318	0.254437	0.259362	0.279248
	1.325	0.254221	0.259027	0.279009
	1.331	0.253536	0.259019	0.278428
	1.338	0.253096	0.25928	0.277542
	1.345	0.253208	0.259258	0.276655
	1.351	0.253439	0.258841	0.275642
	1.358	0.253193	0.258379	0.27471
	1.365	0.253238	0.257641	0.274271
	1.371	0.253767	0.256628	0.274085
	1.378	0.25446	0.255622	0.274137
	1.385	0.254311	0.255086	0.274137
	1.391	0.253953	0.254892	0.274345
	1.398	0.253849	0.254817	0.274517
	1.405	0.253655	0.255138	0.27433
	1.411	0.253119	0.256188	0.274271
	1.418	0.252165	0.257649	0.274368
	1.425	0.251822	0.258729	0.274755
	1.431	0.251919	0.259399	0.274844
	1.438	0.252485	0.260025	0.274628
	1.445	0.25297	0.260651	0.274479
	1.451	0.25332	0.260919	0.274301
	1.458	0.253417	0.260569	0.274353
	1.465	0.253305	0.259772	0.274666
	1.471	0.25291	0.258885	0.27518
	1.478	0.252448	0.257991	0.275612
	1.485	0.252575	0.257023	0.27582
	1.491	0.253111	0.255853	0.275925
	1.498	0.253893	0.255153	0.27559
	1.505	0.254363	0.255257	0.274613
	1.511	0.254422	0.255793	0.273407
	1.518	0.254177	0.255905	0.272483
	1.525	0.253648	0.255354	0.271976
	1.531	0.253074	0.254847	0.271671
	1.538	0.252157	0.254422	0.271648
	1.545	0.251047	0.254087	0.271618
	1.551	0.250086	0.25361	0.271395
	1.558	0.249349	0.253372	0.271253
	1.565	0.248626	0.253521	0.271596
	1.571	0.248246	0.253774	0.27243
	1.578	0.248857	0.254184	0.272833
	1.585	0.25034	0.254817	0.272848
	1.591	0.252336	0.255592	0.272691
	1.598	0.254214	0.255741	0.272378
	1.605	0.255622	0.255361	0.271596
	1.611	0.256106	0.254512	0.270069
	1.618	0.25554	0.253469	0.268511
	1.625	0.254527	0.252336	0.267491
	1.631	0.253513	0.251427	0.267029
	1.638	0.252783	0.251301	0.266962
	1.645	0.25221	0.251509	0.266708
	1.651	0.25171	0.251956	0.266664
	1.658	0.25136	0.252411	0.267386
	1.665	0.251085	0.252552	0.268608
	1.671	0.250757	0.25253	0.269569
	1.678	0.250377	0.252932	0.269331
	1.685	0.250146	0.25367	0.268422
	1.691	0.250593	0.254259	0.267468
	1.698	0.251517	0.254497	0.266552
	1.705	0.252455	0.254855	0.265837
	1.711	0.25288	0.2551	0.265807
	1.718	0.253044	0.254616	0.266843
	1.725	0.253297	0.253901	0.268556
	1.731	0.25361	0.25367	0.269786
	1.738	0.253886	0.253938	0.270016
	1.745	0.254147	0.254162	0.269465
	1.751	0.254586	0.253938	0.268593
	1.758	0.254698	0.253789	0.26805
	1.765	0.254683	0.253759	0.26796
	1.771	0.25405	0.253834	0.268251
	1.778	0.253156	0.253707	0.268511
	1.785	0.25183	0.253312	0.268392
	1.791	0.25025	0.252858	0.267893
	1.798	0.248857	0.252262	0.267178
	1.805	0.247791	0.251465	0.266477
	1.811	0.247195	0.250608	0.266269
	1.818	0.246376	0.250027	0.266559
	1.825	0.24537	0.250183	0.267074
	1.831	0.244893	0.251077	0.26767
	1.838	0.245288	0.252008	0.268027
	1.845	0.246353	0.252739	0.268005
	1.851	0.247501	0.253007	0.267468
	1.858	0.248969	0.253059	0.267185
	1.865	0.250779	0.252798	0.267453
	1.871	0.252016	0.252254	0.268087
	1.878	0.252359	0.252172	0.268415
	1.885	0.2518	0.252791	0.268325
	1.891	0.251092	0.253901	0.26796
	1.898	0.250608	0.254884	0.267118
	1.905	0.250176	0.255093	0.26644
	1.911	0.25031	0.254929	0.265956
	1.918	0.2506	0.254422	0.265844
	1.925	0.251062	0.25399	0.265986
	1.931	0.251196	0.253543	0.266165
	1.938	0.25063	0.253469	0.26679
	1.945	0.249863	0.253916	0.267141
	1.951	0.249133	0.254445	0.267118
	1.958	0.248857	0.254691	0.266798
	1.965	0.24876	0.254318	0.266276
	1.971	0.248931	0.253424	0.265695
	1.978	0.249848	0.252075	0.2646
	1.985	0.251517	0.250891	0.263438
	1.991	0.252895	0.250295	0.262775
	1.998	0.253126	0.250421	0.262797
	2.005	0.252299	0.250861	0.263296
	2.011	0.251107	0.251643	0.264086
	2.018	0.249669	0.252537	0.264965
	2.025	0.248045	0.253282	0.265494
	2.031	0.24692	0.25335	0.2653
	2.038	0.247017	0.253201	0.264511
	2.045	0.248082	0.253089	0.263475
	2.051	0.249483	0.252865	0.262752
	2.058	0.250921	0.252172	0.262767
	2.065	0.251666	0.251018	0.26302
	2.071	0.251621	0.250131	0.262998
	2.078	0.250727	0.249423	0.262424
	2.085	0.249848	0.249118	0.261962
	2.091	0.249289	0.249334	0.261232
	2.098	0.248857	0.250004	0.259876
	2.105	0.248611	0.250749	0.258602
	2.111	0.248469	0.251338	0.257961
	2.118	0.248462	0.251718	0.258349
	2.125	0.248075	0.251934	0.258923
	2.131	0.2473	0.251777	0.259683
	2.138	0.246406	0.251658	0.260182
	2.145	0.245742	0.251763	0.260197
	2.151	0.24572	0.251845	0.259869
	2.158	0.2461	0.251792	0.25931
	2.165	0.247076	0.251643	0.259012
	2.171	0.24841	0.251673	0.258848
	2.178	0.249781	0.251994	0.259049
	2.185	0.251174	0.25253	0.259764
	2.191	0.251882	0.253454	0.260919
	2.198	0.25256	0.254564	0.262409
	2.205	0.25288	0.255637	0.263572
	2.211	0.252917	0.256345	0.264153
	2.218	0.25253	0.256479	0.264466
	2.225	0.251867	0.256002	0.264451
	2.231	0.251301	0.25519	0.264108
	2.238	0.250466	0.253908	0.262894
	2.245	0.24946	0.252545	0.260949
	2.251	0.248581	0.251628	0.259176
	2.258	0.248335	0.251673	0.257909
	2.265	0.248492	0.252441	0.257403
	2.271	0.248522	0.252806	0.257462
	2.278	0.248089	0.253223	0.258207
	2.285	0.24765	0.253476	0.259526
	2.291	0.247553	0.253469	0.260554
	2.298	0.247642	0.252597	0.261001
	2.305	0.24765	0.251196	0.261173
	2.311	0.247732	0.250459	0.260964
	2.318	0.248156	0.250325	0.260502
	2.325	0.248887	0.250891	0.259876
	2.331	0.249162	0.25145	0.259742
	2.338	0.248566	0.251733	0.260293
	2.345	0.247493	0.251949	0.260875
	2.351	0.246644	0.251926	0.261284
	2.358	0.24616	0.251941	0.261314
	2.365	0.245504	0.251748	0.26115
	2.371	0.244901	0.251882	0.260346
	2.378	0.244886	0.252374	0.258945
	2.385	0.245333	0.252753	0.257276
	2.391	0.245668	0.252768	0.256225
	2.398	0.245832	0.252649	0.255771
	2.405	0.246167	0.252515	0.255562
	2.411	0.246644	0.251859	0.255533
	2.418	0.24689	0.250816	0.255831
	2.425	0.246987	0.250086	0.256553
	2.431	0.247136	0.24996	0.256918
	2.438	0.247359	0.249803	0.256918
	2.445	0.247717	0.249028	0.256933
	2.451	0.248171	0.24797	0.257485
	2.458	0.248805	0.247292	0.257939
	2.465	0.24946	0.246704	0.258245
	2.471	0.25025	0.246197	0.258774
	2.478	0.251077	0.246033	0.259757
	2.485	0.251539	0.24686	0.260629
	2.491	0.251696	0.248224	0.260688
	2.498	0.251301	0.248894	0.260554
	2.505	0.250764	0.249021	0.259973
	2.511	0.250056	0.248693	0.258662
	2.518	0.249691	0.247888	0.256538
	2.525	0.249699	0.246346	0.254221
	2.531	0.249624	0.244617	0.25247
	2.538	0.249416	0.243902	0.251234
	2.545	0.248879	0.244312	0.251003
	2.551	0.248075	0.24543	0.251904
	2.558	0.246704	0.246748	0.253692
	2.565	0.245474	0.247993	0.255778
	2.571	0.244521	0.249386	0.257857
	2.578	0.24423	0.25069	0.259578
	2.585	0.244424	0.251859	0.260413
	2.591	0.245012	0.253454	0.259928
	2.598	0.245474	0.255905	0.25887
	2.605	0.24531	0.259303	0.258215
	2.611	0.245295	0.263102	0.258327
	2.618	0.245832	0.26717	0.259005
	2.625	0.246935	0.271574	0.259623
	2.631	0.24838	0.276044	0.260666
	2.638	0.250079	0.280745	0.261657
	2.645	0.251889	0.28602	0.26273
	2.651	0.253424	0.292689	0.263751
	2.658	0.254177	0.301056	0.26495
	2.665	0.254184	0.310704	0.266477
	2.671	0.253543	0.320777	0.267684
	2.678	0.253037	0.330731	0.269353
	2.685	0.252962	0.340208	0.271797
	2.691	0.253402	0.347875	0.27553
	2.698	0.254557	0.353128	0.280872
	2.705	0.25627	0.355646	0.28798
	2.711	0.258282	0.356257	0.29745
	2.718	0.259943	0.35508	0.30867
	2.725	0.261188	0.352472	0.320956
	2.731	0.26226	0.349633	0.333719
	2.738	0.263356	0.346951	0.346452
	2.745	0.264734	0.345066	0.359729
	2.751	0.266179	0.343718	0.373557
	2.758	0.267446	0.343502	0.3879
	2.765	0.268742	0.3445	0.40219
	2.771	0.269897	0.346132	0.415921
	2.778	0.270784	0.348024	0.428848
	2.785	0.271089	0.350043	0.440165
	2.791	0.270732	0.35274	0.449523
	2.798	0.270069	0.355676	0.45643
	2.805	0.269257	0.358015	0.460818
	2.811	0.268631	0.359789	0.462793
	2.818	0.268444	0.361457	0.462823
	2.825	0.268854	0.363521	0.461988
	2.831	0.27068	0.365727	0.460885
	2.838	0.273786	0.367679	0.460237
	2.845	0.277653	0.369899	0.460707
	2.851	0.281602	0.372119	0.462778
	2.858	0.285439	0.3739	0.466347
	2.865	0.289857	0.374585	0.471048
	2.871	0.294849	0.374153	0.477321
	2.878	0.300668	0.373505	0.485837
	2.885	0.307083	0.372626	0.497133
	2.891	0.313804	0.371791	0.511453
	2.898	0.320785	0.371188	0.529453
	2.905	0.327438	0.371091	0.551604
	2.911	0.333689	0.371769	0.577487
	2.918	0.339828	0.372656	0.605792
	2.925	0.346571	0.373609	0.635132
	2.931	0.354514	0.374757	0.665002
	2.938	0.363827	0.376575	0.695005
	2.945	0.374891	0.379205	0.724971
	2.951	0.387758	0.382207	0.754952
	2.958	0.401348	0.385314	0.785455
	2.965	0.414789	0.388861	0.816755
	2.971	0.427589	0.393212	0.848748
	2.978	0.440061	0.398092	0.881173
	2.985	0.453152	0.403576	0.91394
	2.991	0.468835	0.410803	0.948392
	2.998	0.490353	0.422604	0.988849
	3.005	0.521146	0.441782	1.04178
	3.011	0.564441	0.470363	1.11204
	3.018	0.622243	0.509635	1.20072
	3.025	0.694662	0.558995	1.30443
	3.031	0.779755	0.616103	1.41565
	3.038	0.876643	0.678308	1.52481
	3.045	0.990428	0.74809	1.62697
	3.051	1.13314	0.835352	1.729
	3.058	1.31879	0.953004	1.85003
	3.065	1.55458	1.11126	2.01432
	3.071	1.83689	1.3131	2.24333
	3.078	2.15155	1.55258	2.54969
	3.085	2.4738	1.81264	2.93364
	3.091	2.77169	2.0669	3.38244
	3.098	3.01339	2.28769	3.87281
	3.105	3.17754	2.45596	4.37985
	3.111	3.25889	2.56783	4.88494
	3.118	3.26705	2.63717	5.38079
	3.125	3.22502	2.69427	5.8718
	3.131	3.16543	2.77995	6.37598
	3.138	3.12595	2.94173	6.92733
	3.145	3.14502	3.23155	7.56651
	3.151	3.2566	3.69693	8.32089
	3.158	3.48056	4.35898	9.18446
	3.165	3.81225	5.19379	10.1059
	3.171	4.21928	6.12677	10.9923
	3.178	4.64963	7.04235	11.7223
	3.185	5.04008	7.80078	12.1756
	3.191	5.32509	8.27105	12.265
	3.198	5.45165	8.36883	11.958
	3.205	5.39356	8.08006	11.2858
	3.211	5.15821	7.46425	10.3301
	3.218	4.77912	6.63441	9.20245
	3.225	4.30672	5.72724	8.01919
	3.231	3.79767	4.86622	6.87986
	3.238	3.30465	4.13865	5.85734
	3.245	2.86634	3.58724	4.99538
	3.251	2.50343	3.21441	4.31213
	3.258	2.22054	2.99237	3.80363
	3.265	2.01026	2.87656	3.44824
	3.271	1.86015	2.82042	3.21515
	3.278	1.75577	2.78482	3.07094
	3.285	1.68451	2.74412	2.98416
	3.291	1.63551	2.68577	2.92701
	3.298	1.60047	2.60819	2.87741
	3.305	1.57353	2.51587	2.82034
	3.311	1.54906	2.41482	2.7476
	3.318	1.52283	2.30848	2.65653
	3.325	1.49128	2.19683	2.54946
	3.331	1.45318	2.07928	2.43252
	3.338	1.40948	1.9576	2.31408
	3.345	1.36445	1.83806	2.2038
	3.351	1.3259	1.73071	2.11116
	3.358	1.30344	1.64841	2.04507
	3.365	1.30691	1.6029	2.01207
	3.371	1.34337	1.60111	2.01491
	3.378	1.41554	1.64287	2.0505
	3.385	1.51895	1.72143	2.10927
	3.391	1.64211	1.82424	2.17668
	3.398	1.76893	1.93389	2.23596
	3.405	1.88257	2.03231	2.27235
	3.411	1.96933	2.10522	2.27753
	3.418	2.0219	2.14658	2.25215
	3.425	2.04144	2.15787	2.20496
	3.431	2.03684	2.14756	2.15009
	3.438	2.02046	2.12806	2.10394
	3.445	2.00357	2.11061	2.08013
	3.451	1.99374	2.10203	2.08624
	3.458	1.99303	2.10332	2.1231
	3.465	1.99891	2.11223	2.18774
	3.471	2.00679	2.1245	2.27675
	3.478	2.01394	2.13718	2.38751
	3.485	2.02153	2.15147	2.51914
	3.491	2.03437	2.17347	2.67017
	3.498	2.06187	2.21298	2.8374
	3.505	2.11398	2.28056	3.01419
	3.511	2.19324	2.38027	3.19084
	3.518	2.28813	2.50294	3.35367
	3.525	2.37649	2.62698	3.48482
	3.531	2.43695	2.72778	3.56506
	3.538	2.45656	2.78904	3.58104
	3.545	2.44119	2.81251	3.53658
	3.551	2.47742	2.86973	3.46951
	3.558	2.89728	3.20473	3.45237
	3.565	4.24324	4.17963	3.55969
	3.571	6.84342	5.98492	3.81919
	3.578	10.4195	8.39963	4.18767
	3.585	14.1929	10.8959	4.57409
	3.591	17.3641	12.9436	4.86795
	3.598	19.2917	14.1154	4.96712
	3.605	19.4768	14.0961	4.80952
	3.611	17.7932	12.84	4.40523
	3.618	14.7304	10.7109	3.83972
	3.625	11.216	8.33162	3.23002
	3.631	8.07028	6.22745	2.6755
	3.638	5.68099	4.633	2.23005
	3.645	4.06509	3.54577	1.9053
	3.651	3.06153	2.8557	1.68683
	3.658	2.47596	2.43639	1.54901
	3.665	2.14959	2.18564	1.46607
	3.671	1.97495	2.034	1.41647
	3.678	1.88658	1.94059	1.38456
	3.685	1.84539	1.88214	1.35934
	3.691	1.82746	1.84326	1.33443
	3.698	1.81688	1.81174	1.30726
	3.705	1.80294	1.77718	1.27747
	3.711	1.77679	1.73293	1.24475
	3.718	1.73081	1.67432	1.20757
	3.725	1.65948	1.59776	1.16441
	3.731	1.56315	1.50283	1.1147
	3.738	1.44909	1.39424	1.0592
	3.745	1.32879	1.28139	0.999555
	3.751	1.2148	1.17403	0.938453
	3.758	1.11697	1.07917	0.880554
	3.765	1.04187	1.00146	0.830464
	3.771	0.990674	0.943094	0.79044
	3.778	0.961028	0.904769	0.760742
	3.785	0.949025	0.885226	0.740878
	3.791	0.950709	0.881031	0.730082
	3.798	0.96231	0.887595	0.725523
	3.805	0.979789	0.900678	0.723824
	3.811	1.0001	0.917122	0.722885
	3.818	1.02101	0.934556	0.721969
	3.825	1.04101	0.950783	0.720672
	3.831	1.05834	0.965051	0.718296
	3.838	1.07237	0.977807	0.714988
	3.845	1.08366	0.989892	0.710964
	3.851	1.09349	1.00239	0.706792
	3.858	1.10375	1.01629	0.702523
	3.865	1.1166	1.03296	0.698172
	3.871	1.13353	1.05289	0.694044
	3.878	1.15434	1.07583	0.69014
	3.885	1.17756	1.10125	0.686623
	3.891	1.20246	1.12857	0.683442
	3.898	1.22789	1.15789	0.680946
	3.905	1.25092	1.18881	0.67924
	3.911	1.26921	1.22061	0.678003
	3.918	1.28143	1.25153	0.677407
	3.925	1.28781	1.27991	0.677191
	3.931	1.28776	1.30387	0.677109
	3.938	1.28096	1.32117	0.677072
	3.945	1.26927	1.33062	0.67734
	3.951	1.25433	1.33196	0.678062
	3.958	1.23748	1.32651	0.678815
	3.965	1.21966	1.31511	0.679851
	3.971	1.20259	1.29906	0.681125
	3.978	1.18823	1.28032	0.681959
	3.985	1.177	1.26064	0.681765
	3.991	1.16865	1.24142	0.680581
	3.998	1.1628	1.22345	0.67848
	4.005	1.15877	1.20813	0.67506
	4.011	1.15526	1.19638	0.67021
	4.018	1.15034	1.18843	0.664428
	4.025	1.14261	1.18381	0.658423
	4.031	1.13161	1.18159	0.652343
	4.038	1.11715	1.18042	0.646308
	4.045	1.09947	1.17823	0.640489
	4.051	1.07958	1.17351	0.635229
	4.058	1.05947	1.16535	0.631221
	4.065	1.04099	1.15336	0.62827
	4.071	1.02563	1.13715	0.626132
	4.078	1.01451	1.11692	0.624411
	4.085	1.00879	1.09388	0.623271
	4.091	1.0089	1.06972	0.622481
	4.098	1.01404	1.04611	0.621393
	4.105	1.02321	1.02463	0.620171
	4.111	1.0356	1.00708	0.618927
	4.118	1.05088	0.994645	0.617787
	4.125	1.06846	0.987358	0.61658
	4.131	1.0879	0.984758	0.615932
	4.138	1.1086	0.986196	0.615627
	4.145	1.13054	0.990473	0.614986
	4.151	1.15345	0.996314	0.613779
	4.158	1.17748	1.00289	0.612542
	4.165	1.20268	1.01036	0.611484
	4.171	1.22909	1.01802	0.609487
	4.178	1.25771	1.02499	0.60603
	4.185	1.28952	1.03176	0.601344
	4.191	1.32608	1.0393	0.596061
	4.198	1.36844	1.04881	0.590183
	4.205	1.41828	1.06102	0.583865
	4.211	1.47845	1.07714	0.577874
	4.218	1.55292	1.09891	0.573136
	4.225	1.64732	1.12772	0.570245
	4.231	1.77139	1.1659	0.568748
	4.238	1.94163	1.21669	0.568636
	4.245	2.17874	1.28546	0.569515
	4.251	2.49564	1.38254	0.572041
	4.258	2.8837	1.52634	0.576869
	4.265	3.30806	1.74283	0.585176
	4.271	3.71402	2.05272	0.59963
	4.278	4.04331	2.45281	0.625506
	4.285	4.26514	2.91411	0.676714
	4.291	4.41687	3.41754	0.785396
	4.298	4.59751	3.99116	1.01199
	4.305	4.88261	4.67053	1.41166
	4.311	5.24913	5.41434	1.97359
	4.318	5.59331	6.09168	2.60091
	4.325	5.80323	6.56334	3.1589
	4.331	5.78652	6.74334	3.53635
	4.338	5.46987	6.57588	3.65533
	4.345	4.85044	6.03756	3.48041
	4.351	4.03763	5.19732	3.05319
	4.358	3.20839	4.22941	2.49521
	4.365	2.505	3.32706	1.94891
	4.371	1.98016	2.60543	1.50609
	4.378	1.62069	2.08608	1.19145
	4.385	1.38732	1.7373	0.98826
	4.391	1.24065	1.51309	0.865795
	4.398	1.15029	1.37278	0.795342
	4.405	1.09567	1.28809	0.75677
	4.411	1.06475	1.24028	0.738174
	4.418	1.05061	1.21792	0.732526
	4.425	1.04953	1.21471	0.735976
	4.431	1.05941	1.22725	0.746816
	4.438	1.07896	1.2533	0.764109
	4.445	1.10754	1.29083	0.786573
	4.451	1.14396	1.33819	0.811733
	4.458	1.18668	1.39447	0.838183
	4.465	1.23446	1.45952	0.865094
	4.471	1.28666	1.53273	0.8917
	4.478	1.3431	1.61336	0.917681
	4.485	1.40345	1.70034	0.942916
	4.491	1.46797	1.79329	0.968009
	4.498	1.53775	1.89088	0.992633
	4.505	1.61368	1.99087	1.01579
	4.511	1.69632	2.09189	1.03574
	4.518	1.78577	2.19423	1.05121
	4.525	1.88257	2.29918	1.06205
	4.531	1.98842	2.40855	1.06882
	4.538	2.10739	2.52691	1.07209
	4.545	2.24774	2.66482	1.07259
	4.551	2.42332	2.84073	1.07065
	4.558	2.65694	3.08155	1.06616
	4.565	2.9827	3.41316	1.05838
	4.571	3.43767	3.8431	1.04756
	4.578	4.03956	4.35029	1.0348
	4.585	4.76417	4.89922	1.02197
	4.591	5.53605	5.44953	1.01174
	4.598	6.23949	5.93129	1.00592
	4.605	6.74741	6.24581	1.00474
	4.611	6.96362	6.31337	1.00617
	4.618	6.85842	6.1291	1.00823
	4.625	6.47667	5.74554	1.00967
	4.631	5.92016	5.2271	1.0097
	4.638	5.31682	4.65188	1.00759
	4.645	4.7831	4.11521	1.00369
	4.651	4.38951	3.69995	0.99916
	4.658	4.14756	3.43178	0.994951
	4.665	4.02638	3.28215	0.990696
	4.671	3.98058	3.20571	0.985265
	4.678	3.96976	3.16846	0.978053
	4.685	3.96915	3.16043	0.968516
	4.691	3.97509	3.20195	0.955962
	4.698	4.0125	3.34817	0.939973
	4.705	4.14075	3.68775	0.920832
	4.711	4.45823	4.32844	0.90003
	4.718	5.09323	5.36213	0.879854
	4.725	6.17054	6.81935	0.862658
	4.731	7.75818	8.62688	0.8507
	4.738	9.81193	10.5916	0.845477
	4.745	12.1488	12.4285	0.847869
	4.751	14.4708	13.832	0.856459
	4.758	16.437	14.5642	0.867836
	4.765	17.7569	14.5209	0.877917
	4.771	18.2664	13.7567	0.883654
	4.778	17.9604	12.4617	0.88314
	4.785	16.975	10.9	0.876717
	4.791	15.5269	9.32667	0.86803
	4.798	13.8407	7.91939	0.863001
	4.805	12.0957	6.75549	0.866473
	4.811	10.4094	5.83106	0.878915
	4.818	8.84811	5.09823	0.896171
	4.825	7.44748	4.49801	0.911318
	4.831	6.23048	3.98198	0.917755
	4.838	5.21376	3.52283	0.911362
	4.845	4.39836	3.10994	0.891566
	4.851	3.76169	2.74041	0.861622
	4.858	3.26334	2.41297	0.827789
	4.865	2.8617	2.12705	0.796385
	4.871	2.52678	1.88279	0.771545
	4.878	2.24081	1.67941	0.753969
	4.885	1.99549	1.51395	0.74257
	4.891	1.78826	1.38255	0.735588
	4.898	1.61764	1.27996	0.731342
	4.905	1.48198	1.20119	0.728995
	4.911	1.37796	1.14209	0.727922
	4.918	1.30252	1.09879	0.728205
	4.925	1.25177	1.06814	0.729747
	4.931	1.22067	1.04779	0.732675
	4.938	1.2047	1.03652	0.737794
	4.945	1.19985	1.03287	0.745669
	4.951	1.20355	1.03445	0.756167
	4.958	1.2121	1.03873	0.767693
	4.965	1.22168	1.04324	0.779092
	4.971	1.22864	1.04526	0.789493
	4.978	1.23072	1.04281	0.798211
	4.985	1.22706	1.0358	0.803903
	4.991	1.21759	1.02572	0.806488
	4.998	1.20436	1.01493	0.806719
	5.005	1.19091	1.00626	0.805929
	5.011	1.18255	1.00365	0.805274
	5.018	1.18494	1.01135	0.804998
	5.025	1.20356	1.03265	0.806332
	5.031	1.24317	1.0689	0.809215
	5.038	1.30647	1.11976	0.813492
	5.045	1.39343	1.18331	0.818372
	5.051	1.499	1.25463	0.823505
	5.058	1.61275	1.32609	0.829197
	5.065	1.7198	1.3884	0.834316
	5.071	1.8038	1.43392	0.83831
	5.078	1.85103	1.45765	0.841245
	5.085	1.85379	1.45826	0.843003
	5.091	1.81229	1.43826	0.842795
	5.098	1.73476	1.40288	0.84012
	5.105	1.63516	1.35922	0.83679
	5.111	1.52929	1.3141	0.83521
	5.118	1.43153	1.27335	0.837058
	5.125	1.35177	1.24098	0.844993
	5.131	1.29566	1.21982	0.863157
	5.138	1.26492	1.21242	0.896111
	5.145	1.25915	1.22047	0.948638
	5.151	1.2766	1.2439	1.02736
	5.158	1.3135	1.28097	1.14525
	5.165	1.36461	1.3278	1.32597
	5.171	1.42301	1.37868	1.61279
	5.178	1.48069	1.42637	2.07866
	5.185	1.52938	1.46453	2.83287
	5.191	1.56238	1.48932	4.01708
	5.198	1.57617	1.49925	5.7827
	5.205	1.5705	1.49564	8.24556
	5.211	1.54875	1.48238	11.4235
	5.218	1.51635	1.46491	15.1777
	5.225	1.47973	1.44771	19.1857
	5.231	1.44442	1.43331	22.9722
	5.238	1.41406	1.42293	25.9978
	5.245	1.39141	1.41709	27.7875
	5.251	1.37835	1.41619	28.0517
	5.258	1.37729	1.42147	26.7634
	5.265	1.39016	1.43471	24.1632
	5.271	1.41799	1.45774	20.6894
	5.278	1.45992	1.49065	16.86
	5.285	1.51226	1.53043	13.1476
	5.291	1.56758	1.57125	9.89038
	5.298	1.61608	1.60445	7.25909
	5.305	1.64752	1.62221	5.27553
	5.311	1.65471	1.61917	3.86159
	5.318	1.63576	1.59438	2.89432
	5.325	1.59324	1.55107	2.24837
	5.331	1.5334	1.49446	1.81985
	5.338	1.46437	1.43141	1.53298
	5.345	1.39511	1.36822	1.33728
	5.351	1.3333	1.30968	1.20121
	5.358	1.28534	1.25846	1.10489
	5.365	1.25773	1.21575	1.03538
	5.371	1.25746	1.18325	0.983089
	5.378	1.28931	1.16298	0.941947
	5.385	1.35355	1.15803	0.907838
	5.391	1.44506	1.17163	0.878908
	5.398	1.55427	1.20571	0.854582
	5.405	1.66831	1.25927	0.834934
	5.411	1.77296	1.32638	0.820532
	5.418	1.855	1.39785	0.811309
	5.425	1.9048	1.46219	0.807017
	5.431	1.9178	1.50879	0.807323
	5.438	1.89453	1.52978	0.812367
	5.445	1.84011	1.52309	0.822678
	5.451	1.76334	1.49375	0.839375
	5.458	1.67584	1.4514	0.863329
	5.465	1.59071	1.40715	0.894487
	5.471	1.52074	1.3712	0.931375
	5.478	1.47533	1.35155	0.971511
	5.485	1.45794	1.35109	1.01205
	5.491	1.46506	1.36706	1.04882
	5.498	1.48816	1.39292	1.07821
	5.505	1.51538	1.42043	1.09772
	5.511	1.53508	1.44092	1.10655
	5.518	1.53837	1.44699	1.10516
	5.525	1.52117	1.4355	1.09503
	5.531	1.48386	1.40714	1.07897
	5.538	1.43083	1.36519	1.05998
	5.545	1.36906	1.31442	1.04018
	5.551	1.30548	1.26014	1.02083
	5.558	1.24543	1.20719	1.00145
	5.565	1.19192	1.1583	0.981726
	5.571	1.14688	1.11573	0.961848
	5.578	1.11087	1.08125	0.942476
	5.585	1.08415	1.05604	0.924423
	5.591	1.06697	1.04063	0.908114
	5.598	1.05852	1.03428	0.896096
	5.605	1.05785	1.03641	0.889882
	5.611	1.06347	1.04582	0.890128
	5.618	1.07473	1.06077	0.895895
	5.625	1.09018	1.07916	0.906393
	5.631	1.10749	1.09932	0.919826
	5.638	1.12539	1.12095	0.933282
	5.645	1.14277	1.14341	0.944488
	5.651	1.15942	1.16531	0.952117
	5.658	1.17394	1.18519	0.955805
	5.665	1.18504	1.20226	0.955403
	5.671	1.19138	1.21526	0.952289
	5.678	1.19168	1.22245	0.94793
	5.685	1.18572	1.22284	0.943556
	5.691	1.17397	1.21702	0.939734
	5.698	1.15745	1.20637	0.936411
	5.705	1.1375	1.19209	0.933163
	5.711	1.11676	1.17566	0.929043
	5.718	1.09804	1.15937	0.923507
	5.725	1.08273	1.14436	0.915609
	5.731	1.0706	1.13032	0.905
	5.738	1.06137	1.11603	0.892274
	5.745	1.05549	1.10181	0.878848
	5.751	1.0531	1.08903	0.866488
	5.758	1.05503	1.07854	0.855125
	5.765	1.0628	1.07158	0.844419
	5.771	1.07764	1.06998	0.833072
	5.778	1.09955	1.07552	0.820436
	5.785	1.12705	1.08755	0.806697
	5.791	1.15733	1.10311	0.792354
	5.798	1.18609	1.11899	0.779398
	5.805	1.20845	1.13226	0.769369
	5.811	1.22169	1.14065	0.763752
	5.818	1.22546	1.14272	0.762634
	5.825	1.22098	1.13901	0.764988
	5.831	1.21017	1.13166	0.769012
	5.838	1.19603	1.12344	0.772513
	5.845	1.18215	1.11666	0.774086
	5.851	1.17106	1.11256	0.773013
	5.858	1.16378	1.11193	0.769041
	5.865	1.16014	1.11435	0.762284
	5.871	1.15982	1.11901	0.753485
	5.878	1.16163	1.12443	0.744067
	5.885	1.16383	1.12904	0.735439
	5.891	1.16453	1.13183	0.728756
	5.898	1.16241	1.13153	0.724852
	5.905	1.15693	1.12787	0.723667
	5.911	1.14781	1.12054	0.724621
	5.918	1.13581	1.10962	0.726625
	5.925	1.1221	1.09573	0.729352
	5.931	1.10785	1.0798	0.732154
	5.938	1.09424	1.06379	0.73462
	5.945	1.08221	1.04903	0.73716
	5.951	1.07231	1.0358	0.740044
	5.958	1.06444	1.0246	0.743955
	5.965	1.05857	1.01583	0.74821
	5.971	1.05523	1.0103	0.752591
	5.978	1.05452	1.00788	0.75689
	5.985	1.05604	1.00797	0.761136
	5.991	1.05962	1.0102	0.765249
	5.998	1.06509	1.01383	0.768483
	6.005	1.07168	1.0187	0.7708
	6.011	1.07802	1.02406	0.772238
	6.018	1.08387	1.02942	0.773564
	6.025	1.09092	1.03565	0.774264
	6.031	1.10166	1.04513	0.773713
	6.038	1.11809	1.06069	0.771925
	6.045	1.1418	1.08365	0.769205
	6.051	1.17332	1.11382	0.766113
	6.058	1.21085	1.1495	0.76203
	6.065	1.24963	1.18687	0.757284
	6.071	1.28348	1.22101	0.752732
	6.078	1.30795	1.24735	0.748903
	6.085	1.32073	1.26302	0.745997
	6.091	1.32236	1.26689	0.743769
	6.098	1.31592	1.26016	0.742219
	6.105	1.30636	1.24609	0.741407
	6.111	1.29923	1.22894	0.741653
	6.118	1.29741	1.21158	0.743024
	6.125	1.3015	1.19532	0.74444
	6.131	1.3089	1.1804	0.744894
	6.138	1.31574	1.16577	0.744075
	6.145	1.31816	1.15012	0.741921
	6.151	1.31335	1.13183	0.737771
	6.158	1.30083	1.11032	0.731148
	6.165	1.28166	1.08679	0.723496
	6.171	1.25863	1.06293	0.71647
	6.178	1.23487	1.04137	0.711098
	6.185	1.21289	1.02399	0.707842
	6.191	1.1935	1.0124	0.707224
	6.198	1.17644	1.00699	0.709832
	6.205	1.1607	1.00679	0.715904
	6.211	1.14594	1.01107	0.725336
	6.218	1.13279	1.01984	0.738315
	6.225	1.12302	1.03392	0.754349
	6.231	1.11932	1.0542	0.773467
	6.238	1.12423	1.08205	0.796385
	6.245	1.13975	1.11864	0.82279
	6.251	1.16569	1.16392	0.851676
	6.258	1.19938	1.21498	0.881366
	6.265	1.23619	1.26698	0.911087
	6.271	1.27045	1.31387	0.940613
	6.278	1.29726	1.35005	0.970021
	6.285	1.31302	1.37122	1.00116
	6.291	1.3172	1.37597	1.03901
	6.298	1.31233	1.36665	1.09255
	6.305	1.30337	1.34902	1.17567
	6.311	1.29667	1.33052	1.30841
	6.318	1.29855	1.31947	1.5199
	6.325	1.31456	1.32417	1.84973
	6.331	1.34835	1.35026	2.34391
	6.338	1.40156	1.39948	3.04744
	6.345	1.47331	1.46963	3.99106
	6.351	1.56092	1.55659	5.17531
	6.358	1.66004	1.65393	6.5541
	6.365	1.76509	1.75309	8.0273
	6.371	1.86905	1.84506	9.44793
	6.378	1.96442	1.92241	10.6449
	6.385	2.04387	1.97991	11.457
	6.391	2.10106	2.01371	11.7693
	6.398	2.13145	2.02122	11.5393
	6.405	2.13335	2.00172	10.8064
	6.411	2.10782	1.9579	9.68146
	6.418	2.05816	1.89539	8.32034
	6.425	1.99128	1.82062	6.8879
	6.431	1.91621	1.74027	5.52536
	6.438	1.84383	1.66095	4.33127
	6.445	1.78602	1.58945	3.35623
	6.451	1.75662	1.52965	2.60863
	6.458	1.76976	1.48203	2.06635
	6.465	1.8348	1.44577	1.69264
	6.471	1.95199	1.41962	1.44859
	6.478	2.1095	1.40248	1.29911
	6.485	2.28541	1.39216	1.2157
	6.491	2.45255	1.38722	1.1767
	6.498	2.58483	1.38691	1.16683
	6.505	2.66288	1.39136	1.1744
	6.511	2.67939	1.40208	1.19063
	6.518	2.64177	1.423	1.20938
	6.525	2.57001	1.46218	1.22575
	6.531	2.49115	1.53042	1.23689
	6.538	2.43291	1.63999	1.2408
	6.545	2.41967	1.80186	1.23724
	6.551	2.46876	2.02137	1.22588
	6.558	2.58648	2.29424	1.20665
	6.565	2.76531	2.60317	1.18063
	6.571	2.98265	2.91865	1.14912
	6.578	3.20382	3.20303	1.11444
	6.585	3.38962	3.41677	1.07824
	6.591	3.50407	3.5282	1.04243
	6.598	3.52356	3.51949	1.00886
	6.605	3.44037	3.39109	0.97847
	6.611	3.2648	3.16192	0.951715
	6.618	3.0214	2.86419	0.927761
	6.625	2.7416	2.53649	0.906177
	6.631	2.45673	2.2139	0.887357
	6.638	2.19127	1.92311	0.872374
	6.645	1.96159	1.67937	0.862613
	6.651	1.77389	1.48698	0.858717
	6.658	1.62698	1.34261	0.860639
	6.665	1.51517	1.23782	0.867389
	6.671	1.4312	1.16317	0.876762
	6.678	1.36767	1.1104	0.885203
	6.685	1.31752	1.073	0.889458
	6.691	1.27579	1.0464	0.886828
	6.698	1.23902	1.02634	0.876874
	6.705	1.20468	1.00991	0.860229
	6.711	1.17149	0.994563	0.838198
	6.718	1.13902	0.979237	0.812881
	6.725	1.1081	0.964373	0.78658
	6.731	1.07997	0.951134	0.762418
	6.738	1.05625	0.941202	0.741854
	6.745	1.03909	0.936627	0.725307
	6.751	1.02932	0.940405	0.7127
	6.758	1.02769	0.95401	0.704117
	6.765	1.03392	0.977501	0.69961
	6.771	1.04727	1.00878	0.698492
	6.778	1.0661	1.04465	0.699893
	6.785	1.08782	1.08137	0.703141
	6.791	1.11018	1.11483	0.708334
	6.798	1.13044	1.14145	0.715718
	6.805	1.14608	1.15909	0.725597
	6.811	1.15512	1.16799	0.737816
	6.818	1.1579	1.17032	0.752263
	6.825	1.15629	1.16872	0.768408
	6.831	1.15243	1.1661	0.785001
	6.838	1.14818	1.16518	0.80058
	6.845	1.14482	1.1676	0.81262
	6.851	1.14272	1.17296	0.818893
	6.858	1.14046	1.17923	0.818603
	6.865	1.13624	1.18325	0.812985
	6.871	1.12835	1.18243	0.803836
	6.878	1.11598	1.17538	0.79222
	6.885	1.09929	1.16182	0.780024
	6.891	1.08017	1.14311	0.769041
	6.898	1.06106	1.12139	0.760101
	6.905	1.04425	1.09983	0.752866
	6.911	1.03123	1.08062	0.747122
	6.918	1.02251	1.06528	0.743166
	6.925	1.01876	1.05432	0.74058
	6.931	1.01943	1.04683	0.739485
	6.938	1.02337	1.04159	0.740431
	6.945	1.02877	1.0371	0.744134
	6.951	1.03502	1.03306	0.749707
	6.958	1.04267	1.02894	0.755832
	6.965	1.05115	1.02464	0.761069
	6.971	1.05943	1.021	0.764512
	6.978	1.067	1.01961	0.764303
	6.985	1.07416	1.02185	0.758618
	6.991	1.0808	1.0284	0.74698
	6.998	1.08718	1.04007	0.73076
	7.005	1.09512	1.05868	0.712864
	7.011	1.10807	1.08658	0.695556
	7.018	1.12956	1.12604	0.681654
	7.025	1.16318	1.17923	0.673771
	7.031	1.21199	1.24714	0.674479
	7.038	1.27787	1.32894	0.684775
	7.045	1.36007	1.42157	0.703767
	7.051	1.45469	1.51972	0.730149
	7.058	1.55479	1.615	0.762105
	7.065	1.65055	1.69775	0.797629
	7.071	1.73089	1.75877	0.833519
	7.078	1.78517	1.79177	0.866741
	7.085	1.80577	1.79326	0.895806
	7.091	1.78997	1.76411	0.919923
	7.098	1.74101	1.71115	0.938535
	7.105	1.66786	1.64583	0.951484
	7.111	1.58262	1.58231	0.959784
	7.118	1.4976	1.53387	0.965536
	7.125	1.42355	1.51073	0.969589
	7.131	1.36679	1.51761	0.97201
	7.138	1.3287	1.55209	0.972949
	7.145	1.30533	1.60396	0.973091
	7.151	1.2904	1.65751	0.972755
	7.158	1.27793	1.69596	0.971243
	7.165	1.26354	1.70683	0.968941
	7.171	1.24543	1.68453	0.96754
	7.178	1.22456	1.63096	0.968724
	7.185	1.20392	1.55482	0.973493
	7.191	1.18656	1.46824	0.982709
	7.198	1.17395	1.38359	0.997007
	7.205	1.16543	1.30983	1.0165
	7.211	1.15958	1.25089	1.04082
	7.218	1.15394	1.20582	1.07016
	7.225	1.14634	1.17159	1.10441
	7.231	1.13542	1.14557	1.14224
	7.238	1.12161	1.12557	1.18125
	7.245	1.10672	1.11044	1.21676
	7.251	1.09268	1.09994	1.24292
	7.258	1.08156	1.096	1.25356
	7.265	1.07464	1.10048	1.24416
	7.271	1.07238	1.11403	1.21412
	7.278	1.07417	1.1358	1.16654
	7.285	1.07927	1.16295	1.10816
	7.291	1.08621	1.19144	1.04624
	7.298	1.09345	1.21617	0.98747
	7.305	1.09985	1.23262	0.937015
	7.311	1.10503	1.238	0.896864
	7.318	1.10884	1.23188	0.865996
	7.325	1.11035	1.21597	0.841603
	7.331	1.10917	1.19329	0.82124
	7.338	1.10469	1.16692	0.803143
	7.345	1.09667	1.13909	0.785619
	7.351	1.08432	1.11101	0.768542
	7.358	1.06759	1.08308	0.752293
	7.365	1.04709	1.0559	0.73804
	7.371	1.02438	1.02992	0.726268
	7.378	1.00132	1.00559	0.717394
	7.385	0.978932	0.98417	0.711836
	7.391	0.958644	0.967361	0.709541
	7.398	0.941537	0.95664	0.709951
	7.405	0.928611	0.951789	0.712067
	7.411	0.920132	0.95126	0.715144
	7.418	0.916101	0.954337	0.718281
	7.425	0.916556	0.960164	0.72109
	7.431	0.921249	0.967294	0.722915
	7.438	0.929065	0.973687	0.723995
	7.445	0.939041	0.978768	0.724606
	7.451	0.949249	0.983931	0.725456
	7.458	0.958055	0.990264	0.727534
	7.465	0.964664	0.998512	0.731133
	7.471	0.968955	1.00973	0.736669
	7.478	0.971667	1.02558	0.744246
	7.485	0.972673	1.04682	0.754103
	7.491	0.973023	1.07238	0.766724
	7.498	0.973918	1.09945	0.782363
	7.505	0.976101	1.12481	0.801206
	7.511	0.979692	1.14498	0.822015
	7.518	0.985295	1.15746	0.842445
	7.525	0.995018	1.16109	0.86078
	7.531	1.01025	1.15638	0.875622
	7.538	1.03143	1.14544	0.885867
	7.545	1.05846	1.13071	0.889771
	7.551	1.09049	1.11517	0.887334
	7.558	1.12523	1.10041	0.880003
	7.565	1.15805	1.08607	0.868618
	7.571	1.18394	1.07093	0.853516
	7.578	1.19881	1.05447	0.835083
	7.585	1.20006	1.03725	0.814937
	7.591	1.1874	1.01936	0.794485
	7.598	1.16254	1.00089	0.775248
	7.605	1.12933	0.982687	0.758693
	7.611	1.0929	0.965878	0.745386
	7.618	1.05793	0.951357	0.735082
	7.625	1.02805	0.939615	0.727423
	7.631	1.00546	0.930838	0.722647
	7.638	0.99057	0.925399	0.720553
	7.645	0.983141	0.923961	0.720441
	7.651	0.982188	0.927269	0.721723
	7.658	0.98718	0.935137	0.724256
	7.665	0.997238	0.945807	0.728063
	7.671	1.01137	0.958338	0.732526
	7.678	1.02902	0.971451	0.736862
	7.685	1.04854	0.983201	0.740811
	7.691	1.06841	0.991032	0.745125
	7.698	1.08694	0.993058	0.750087
	7.705	1.1038	0.989117	0.755355
	7.711	1.11959	0.979155	0.760086
	7.718	1.13676	0.963911	0.763535
	7.725	1.16072	0.945397	0.765465
	7.731	1.19688	0.92604	0.765726
	7.738	1.24829	0.908472	0.765122
	7.745	1.31371	0.894196	0.764839
	7.751	1.38801	0.883847	0.766769
	7.758	1.46143	0.877693	0.773095
	7.765	1.52087	0.875011	0.785455
	7.771	1.55394	0.875279	0.80505
	7.778	1.55404	0.877745	0.832036
	7.785	1.52154	0.882573	0.865087
	7.791	1.4628	0.890352	0.900775
	7.798	1.38899	0.901848	0.934631
	7.805	1.31407	0.918217	0.961997
	7.811	1.25133	0.941008	0.978768
	7.818	1.20945	0.971556	0.98177
	7.825	1.19177	1.01064	0.970051
	7.831	1.19725	1.05803	0.945531
	7.838	1.22085	1.11238	0.912428
	7.845	1.254	1.17039	0.87554
	7.851	1.28666	1.22692	0.83895
	7.858	1.30998	1.27643	0.806421
	7.865	1.31816	1.31387	0.780299
	7.871	1.30858	1.33581	0.761837
	7.878	1.28192	1.34078	0.749879
	7.885	1.24202	1.32985	0.7433
	7.891	1.19469	1.30573	0.741512
	7.898	1.14611	1.2726	0.743918
	7.905	1.10134	1.23438	0.749841
	7.911	1.06333	1.19479	0.75835
	7.918	1.03332	1.15684	0.768825
	7.925	1.01172	1.12367	0.780135
	7.931	0.998057	1.09838	0.790522
	7.938	0.990622	1.08218	0.798263
	7.945	0.987589	1.07629	0.802487
	7.951	0.988141	1.08106	0.80245
	7.958	0.991777	1.0962	0.798889
	7.965	0.99691	1.1194	0.792757
	7.971	1.00175	1.14737	0.785887
	7.978	1.00551	1.17675	0.7798
	7.985	1.00739	1.20292	0.775538
	7.991	1.00575	1.22109	0.773571
	7.998	0.99948	1.22717	0.773035
	8.005	0.988632	1.21875	0.772692
	8.011	0.974298	1.19556	0.771374
	8.018	0.95778	1.15944	0.768133
	8.025	0.940315	1.114	0.762381
	8.031	0.923328	1.0638	0.75414
	8.038	0.907004	1.01303	0.743352
	8.045	0.891618	0.965297	0.730462
	8.051	0.876665	0.921994	0.716031
	8.058	0.861406	0.883304	0.701256
	8.065	0.845291	0.848554	0.687107
	8.071	0.828557	0.816941	0.674233
	8.078	0.813097	0.788741	0.664093
	8.085	0.801288	0.765264	0.657521
	8.091	0.796035	0.749104	0.654943
	8.098	0.79976	0.742845	0.655517
	8.105	0.81455	0.749126	0.658639
	8.111	0.841461	0.769719	0.663631
	8.118	0.879705	0.803903	0.66983
	8.125	0.92648	0.848286	0.67687
	8.131	0.976883	0.897624	0.684038
	8.138	1.0256	0.94641	0.691101
	8.145	1.06721	0.988789	0.697605
	8.151	1.0975	1.01979	0.703968
	8.158	1.11444	1.03658	0.710405
	8.165	1.11774	1.03908	0.717655
	8.171	1.10966	1.02937	0.726759
	8.178	1.09318	1.0103	0.73982
	8.185	1.07232	0.985593	0.759602
	8.191	1.05104	0.958905	0.789195
	8.198	1.03283	0.934064	0.831127
	8.205	1.02096	0.91438	0.886701
	8.211	1.01733	0.902966	0.955664
	8.218	1.02348	0.903018	1.03552
	8.225	1.04021	0.917725	1.12169
	8.231	1.06811	0.949919	1.20714
	8.238	1.10639	1.00066	1.28334
	8.245	1.15304	1.06854	1.34142
	8.251	1.20571	1.14936	1.37467
	8.258	1.26091	1.23658	1.37898
	8.265	1.31424	1.32176	1.35357
	8.271	1.3604	1.39521	1.30128
	8.278	1.39526	1.44819	1.22895
	8.285	1.41554	1.47521	1.1459
	8.291	1.4189	1.47504	1.06047
	8.298	1.40502	1.44943	0.979356
	8.305	1.37555	1.40313	0.907414
	8.311	1.33428	1.34296	0.847667
	8.318	1.28582	1.27662	0.800975
	8.325	1.23504	1.21058	0.765994
	8.331	1.18616	1.14945	0.741035
	8.338	1.14235	1.09675	0.724658
	8.345	1.10625	1.05415	0.715002
	8.351	1.07888	1.02213	0.710435
	8.358	1.05959	1.00003	0.709802
	8.365	1.04749	0.987731	0.712395
	8.371	1.04228	0.985339	0.717618
	8.378	1.04395	0.99279	0.724263
	8.385	1.05167	1.01093	0.732049
	8.391	1.06435	1.04105	0.740305
	8.398	1.08149	1.08443	0.747882
	8.405	1.10246	1.13953	0.754438
	8.411	1.1263	1.20158	0.760861
	8.418	1.15203	1.26424	0.769213
	8.425	1.17856	1.31991	0.78094
	8.431	1.20515	1.36145	0.797465
	8.438	1.2312	1.38348	0.820152
	8.445	1.2567	1.38488	0.84883
	8.451	1.2818	1.36915	0.881165
	8.458	1.3063	1.34303	0.913709
	8.465	1.33016	1.31459	0.942707
	8.471	1.35248	1.29055	0.964813
	8.478	1.37117	1.27413	0.976905
	8.485	1.38287	1.26459	0.977516
	8.491	1.38403	1.25841	0.967197
	8.498	1.3716	1.25096	0.94796
	8.505	1.34425	1.23711	0.923268
	8.511	1.30264	1.21348	0.89629
	8.518	1.25001	1.17992	0.869833
	8.525	1.1912	1.13909	0.845395
	8.531	1.13205	1.09544	0.823773
	8.538	1.07798	1.05293	0.805058
	8.545	1.03276	1.01587	0.788569
	8.551	0.997953	0.987247	0.773445
	8.558	0.973456	0.968128	0.759184
	8.565	0.957817	0.95816	0.746109
	8.571	0.948958	0.955723	0.734791
	8.578	0.944622	0.958957	0.725351
	8.585	0.942603	0.964828	0.717551
	8.591	0.941508	0.970796	0.711709
	8.598	0.940144	0.975125	0.707939
	8.605	0.938259	0.97657	0.706017
	8.611	0.936158	0.974774	0.705324
	8.618	0.934996	0.970654	0.706077
	8.625	0.936761	0.967763	0.708766
	8.631	0.943564	0.971183	0.713088
	8.638	0.957482	0.989392	0.718653
	8.645	0.980236	1.0356	0.725597
	8.651	1.01235	1.12744	0.734702
	8.658	1.05239	1.285	0.74672
	8.665	1.09645	1.52563	0.762515
	8.671	1.13919	1.85807	0.783533
	8.678	1.17496	2.27429	0.811882
	8.685	1.19849	2.7444	0.849493
	8.691	1.20685	3.21826	0.89813
	8.698	1.19997	3.63305	0.958554
	8.705	1.18115	3.92733	1.03001
	8.711	1.15559	4.05558	1.11005
	8.718	1.12968	4.00072	1.19381
	8.725	1.11003	3.7775	1.27523
	8.731	1.10143	3.4282	1.34652
	8.738	1.10653	3.0102	1.40043
	8.745	1.12517	2.58214	1.43135
	8.751	1.15563	2.19263	1.43694
	8.758	1.19508	1.87338	1.41863
	8.765	1.24022	1.64014	1.38117
	8.771	1.2888	1.49681	1.33257
	8.778	1.33935	1.44395	1.28174
	8.785	1.39175	1.48321	1.23659
	8.791	1.44574	1.61826	1.20217
	8.798	1.49926	1.85138	1.18004
	8.805	1.54917	2.1763	1.16808
	8.811	1.59086	2.57137	1.16147
	8.818	1.62026	2.99613	1.1542
	8.825	1.63361	3.39695	1.14086
	8.831	1.62881	3.71715	1.1177
	8.838	1.60666	3.90946	1.08353
	8.845	1.56948	3.94639	1.03933
	8.851	1.52077	3.82658	0.988007
	8.858	1.46402	3.57422	0.933848
	8.865	1.40244	3.23049	0.880964
	8.871	1.33945	2.84247	0.83302
	8.878	1.27786	2.45265	0.792138
	8.885	1.22035	2.09285	0.759758
	8.891	1.16933	1.78216	0.735842
	8.898	1.12614	1.52859	0.719264
	8.905	1.09132	1.3322	0.708833
	8.911	1.06445	1.18769	0.703044
	8.918	1.04428	1.08706	0.700235
	8.925	1.02902	1.02174	0.698596
	8.931	1.01681	0.983454	0.697382
	8.938	1.00675	0.964798	0.696354
	8.945	0.9984	0.95927	0.695482
	8.951	0.991166	0.961892	0.694476
	8.958	0.984371	0.96833	0.693277
	8.965	0.978217	0.974894	0.692435
	8.971	0.972293	0.979334	0.692137
	8.978	0.966467	0.980936	0.69201
	8.985	0.960514	0.979602	0.691608
	8.991	0.954755	0.975356	0.691228
	8.998	0.949301	0.968233	0.691161
	9.005	0.943929	0.959329	0.691168
	9.011	0.93925	0.949763	0.690393
	9.018	0.935458	0.940256	0.688754
	9.025	0.932939	0.931405	0.68631
	9.031	0.931911	0.923797	0.682935
	9.038	0.933364	0.918135	0.678815
	9.045	0.937574	0.91406	0.674151
	9.051	0.944272	0.910945	0.669703
	9.058	0.953235	0.908345	0.66597
	9.065	0.964418	0.90564	0.663422
	9.071	0.977479	0.901848	0.662357
	9.078	0.992	0.896595	0.662908
	9.085	1.00758	0.8903	0.664592
	9.091	1.02405	0.884153	0.667155
	9.098	1.04056	0.879057	0.670321
	9.105	1.05622	0.87586	0.673644
	9.111	1.07072	0.875391	0.676252
	9.118	1.08273	0.878096	0.677504
	9.125	1.09126	0.884004	0.677481
	9.131	1.09527	0.892371	0.676468
	9.138	1.09509	0.901788	0.674561
	9.145	1.091	0.910833	0.671603
	9.151	1.08404	0.917889	0.668108
	9.158	1.07641	0.922233	0.66445
	9.165	1.07034	0.923559	0.66179
	9.171	1.06808	0.921808	0.660278
	9.178	1.07109	0.917628	0.659741
	9.185	1.08048	0.911944	0.660084
	9.191	1.09505	0.905946	0.661217
	9.198	1.1122	0.899613	0.663474
	9.205	1.1287	0.893086	0.666291
	9.211	1.14095	0.886619	0.669345
	9.218	1.14596	0.880495	0.672571
	9.225	1.14179	0.874512	0.675537
	9.231	1.12864	0.868529	0.678547
	9.238	1.10844	0.862978	0.681967
	9.245	1.0841	0.857785	0.686519
	9.251	1.05901	0.852905	0.692621
	9.258	1.03586	0.848137	0.70025
	9.265	1.01622	0.844136	0.710152
	9.271	1.00087	0.841677	0.721842
	9.278	0.990011	0.841767	0.734545
	9.285	0.983514	0.844881	0.747427
	9.291	0.980325	0.851475	0.760064
	9.298	0.97961	0.862099	0.772543
	9.305	0.980914	0.877157	0.784554
	9.311	0.983961	0.896186	0.796221
	9.318	0.988051	0.917859	0.807017
	9.325	0.991859	0.941053	0.81595
	9.331	0.994995	0.96482	0.821836
	9.338	0.997394	0.987917	0.824019
	9.345	0.999361	1.00835	0.822112
	9.351	1.00126	1.02443	0.81639
	9.358	1.00407	1.03565	0.807405
	9.365	1.00871	1.04256	0.796258
	9.371	1.01516	1.04532	0.784434
	9.378	1.02264	1.04466	0.772938
	9.385	1.03001	1.04128	0.762597
	9.391	1.03578	1.03622	0.753596
	9.398	1.03798	1.02945	0.746578
	9.405	1.0353	1.02006	0.741497
	9.411	1.02768	1.00795	0.738107
	9.418	1.01599	0.993095	0.736654
	9.425	1.00169	0.976466	0.73757
	9.431	0.986807	0.959501	0.741124
	9.438	0.974119	0.944287	0.747181
	9.445	0.966206	0.932962	0.755958
	9.451	0.964731	0.926718	0.767656
	9.458	0.970013	0.925906	0.781834
	9.465	0.982061	0.930525	0.79786
	9.471	1.00044	0.940047	0.814602
	9.478	1.02416	0.954121	0.830583
	9.485	1.05159	0.972115	0.844069
	9.491	1.08074	0.992797	0.853866
	9.498	1.11008	1.0149	0.859089
	9.505	1.138	1.03721	0.859566
	9.511	1.16273	1.05856	0.855677
	9.518	1.18221	1.07712	0.848435
	9.525	1.19432	1.09103	0.839308
	9.531	1.19796	1.09947	0.829391
	9.538	1.19267	1.1026	0.81972
	9.545	1.17855	1.10031	0.810564
	9.551	1.15666	1.09315	0.802338
	9.558	1.12949	1.08234	0.795312
	9.565	1.10041	1.07014	0.789493
	9.571	1.07244	1.05837	0.784986
	9.578	1.04837	1.04851	0.781894
	9.585	1.03064	1.04193	0.780739
	9.591	1.02033	1.0394	0.781953
	9.598	1.01707	1.04124	0.785589
	9.605	1.01989	1.04676	0.791639
	9.611	1.02789	1.05562	0.799216
	9.618	1.03924	1.06686	0.807308
	9.625	1.05159	1.08016	0.814505
	9.631	1.06335	1.09498	0.819415
	9.638	1.0745	1.11077	0.821039
	9.645	1.08582	1.12759	0.818931
	9.651	1.09788	1.14583	0.813924
	9.658	1.11201	1.1667	0.80701
	9.665	1.1295	1.19042	0.798903
	9.671	1.1503	1.21662	0.790671
	9.678	1.17321	1.2446	0.783369
	9.685	1.19632	1.27277	0.777513
	9.691	1.21735	1.29849	0.772126
	9.698	1.23388	1.31854	0.766106
	9.705	1.24409	1.33023	0.758909
	9.711	1.24811	1.33244	0.750087
	9.718	1.24636	1.32526	0.739358
	9.725	1.23986	1.31039	0.726879
	9.731	1.2305	1.29084	0.713974
	9.738	1.22042	1.27044	0.701927
	9.745	1.21205	1.25339	0.691578
	9.751	1.20787	1.24397	0.684045
	9.758	1.21133	1.24616	0.680961
	9.765	1.22719	1.26432	0.684023
	9.771	1.26151	1.3035	0.694022
	9.778	1.32235	1.37187	0.711426
	9.785	1.42068	1.48138	0.736423
	9.791	1.57182	1.64894	0.767373
	9.798	1.79832	1.89839	0.800431
	9.805	2.13052	2.26112	0.831179
	9.811	2.60761	2.77626	0.855781
	9.818	3.27713	3.48716	0.871092
	9.825	4.19059	4.4363	0.874139
	9.831	5.39516	5.65688	0.864528
	9.838	6.92029	7.16155	0.844963
	9.845	8.765	8.93103	0.819206
	9.851	10.8856	10.9049	0.791296
	9.858	13.1873	12.978	0.764899
	9.865	15.5251	15.0049	0.744075
	9.871	17.7146	16.8157	0.73123
	9.878	19.5569	18.2387	0.72699
	9.885	20.8681	19.1274	0.730611
	9.891	21.5091	19.385	0.739947
	9.898	21.4104	18.9821	0.752278
	9.905	20.5846	17.9626	0.764228
	9.911	19.1252	16.435	0.773467
	9.918	17.1877	14.5542	0.778131
	9.925	14.9618	12.4945	0.777088
	9.931	12.6428	10.423	0.770621
	9.938	10.4037	8.47851	0.760034
	9.945	8.37538	6.7593	0.748038
	9.951	6.63625	5.31837	0.736721
	9.958	5.21609	4.16738	0.727676
	9.965	4.1054	3.28653	0.721879
	9.971	3.26854	2.63702	0.719503
	9.978	2.65559	2.17241	0.7203
	9.985	2.2148	1.84598	0.722811
	9.991	1.90151	1.61782	0.726007
	9.998	1.68043	1.45687	0.728764
	10.005	1.52519	1.34163	0.730373
	10.011	1.41706	1.25772	0.730574
	10.018	1.34408	1.19642	0.729673
	10.025	1.29805	1.15284	0.728577
	10.031	1.27199	1.12364	0.727512
	10.038	1.25924	1.10649	0.726946
	10.045	1.25483	1.09936	0.727668
	10.051	1.25516	1.10192	0.730485
	10.058	1.25719	1.11434	0.735298
	10.065	1.25842	1.13798	0.741355
	10.071	1.25833	1.1768	0.748031
	10.078	1.25869	1.23791	0.755042
	10.085	1.26147	1.3316	0.762455
	10.091	1.26733	1.46983	0.770777
	10.098	1.27614	1.66542	0.781171
	10.105	1.28832	1.9298	0.795037
	10.111	1.30418	2.26961	0.814117
	10.118	1.32301	2.68288	0.840731
	10.125	1.34443	3.15685	0.876822
	10.131	1.36956	3.66624	0.923
	10.138	1.40047	4.17625	0.978589
	10.145	1.43901	4.64632	1.04184
	10.151	1.48649	5.03571	1.10947
	10.158	1.5434	5.30983	1.17558
	10.165	1.60804	5.44552	1.23272
	10.171	1.67708	5.43613	1.27387
	10.178	1.74574	5.2904	1.29364
	10.185	1.80797	5.02942	1.28884
	10.191	1.85639	4.68195	1.2596
	10.198	1.88436	4.2802	1.20984
	10.205	1.88778	3.855	1.14674
	10.211	1.86565	3.43233	1.07864
	10.218	1.81986	3.03205	1.01361
	10.225	1.75593	2.66844	0.958107
	10.231	1.68199	2.3501	0.916287
	10.238	1.60652	2.08079	0.888988
	10.245	1.53603	1.86064	0.874169
	10.251	1.47392	1.68666	0.867486
	10.258	1.42082	1.55248	0.864305
	10.265	1.37464	1.44999	0.86008
	10.271	1.33122	1.37097	0.851668
	10.278	1.28724	1.30779	0.837602
	10.285	1.24177	1.25368	0.818223
	10.291	1.19627	1.20414	0.795856
	10.298	1.1536	1.15788	0.772804
	10.305	1.11692	1.1151	0.752114
	10.311	1.08982	1.07676	0.736415
	10.318	1.07376	1.04403	0.728756
	10.325	1.06774	1.01864	0.731163
	10.331	1.06894	1.0015	0.744164
	10.338	1.0747	0.992931	0.767998
	10.345	1.08355	0.993244	0.802271
	10.351	1.09483	1.00301	0.845425
	10.358	1.10901	1.02268	0.894196
	10.365	1.12821	1.05195	0.944562
	10.371	1.15486	1.09003	0.992477
	10.378	1.19031	1.13539	1.03332
	10.385	1.23341	1.18498	1.06266
	10.391	1.28212	1.23415	1.07702
	10.398	1.33336	1.27782	1.07484
	10.405	1.38243	1.31147	1.05635
	10.411	1.42413	1.33108	1.0238
	10.418	1.45399	1.33383	0.980683
	10.425	1.46945	1.31921	0.931397
	10.431	1.46887	1.2892	0.88007
	10.438	1.4518	1.24749	0.830144
	10.445	1.4198	1.19796	0.784375
	10.451	1.37578	1.14548	0.744537
	10.458	1.32333	1.09435	0.711635
	10.465	1.26649	1.04762	0.685185
	10.471	1.20886	1.00705	0.66483
	10.478	1.15401	0.973009	0.650533
	10.485	1.10437	0.946067	0.641763
	10.491	1.06242	0.925697	0.637807
	10.498	1.02949	0.911534	0.638068
	10.505	1.0061	0.902824	0.642605
	10.511	0.992298	0.898473	0.650443
	10.518	0.987865	0.897847	0.659756
	10.525	0.992529	0.899978	0.669174
	10.531	1.00514	0.904299	0.678055
	10.538	1.02483	0.909954	0.686131
	10.545	1.05105	0.916466	0.692181
	10.551	1.0829	0.923663	0.695981
	10.558	1.11882	0.931285	0.697687
	10.565	1.15584	0.938706	0.697926
	10.571	1.19047	0.945151	0.697523
	10.578	1.21867	0.9498	0.696875
	10.585	1.23635	0.952177	0.697114
	10.591	1.24129	0.952311	0.69885
	10.598	1.2329	0.950456	0.702634
	10.605	1.21334	0.946842	0.708453
	10.611	1.18568	0.941783	0.714958
	10.618	1.15454	0.935912	0.72141
	10.625	1.12515	0.930518	0.726789
	10.631	1.10195	0.926241	0.730202
	10.638	1.08861	0.92347	0.730701
	10.645	1.08732	0.922516	0.727706
	10.651	1.09959	0.923671	0.722148
	10.658	1.12493	0.926405	0.714347
	10.665	1.16062	0.928752	0.705287
	10.671	1.20221	0.929363	0.696518
	10.678	1.24405	0.927635	0.689864
	10.685	1.28043	0.923693	0.687264
	10.691	1.30599	0.917681	0.689514
	10.698	1.31667	0.910297	0.697307
	10.705	1.31089	0.903063	0.710413
	10.711	1.28997	0.897586	0.727989
	10.718	1.25773	0.895187	0.748552
	10.725	1.21965	0.896744	0.76957
	10.731	1.18122	0.902645	0.787832
	10.738	1.14647	0.912718	0.80087
	10.745	1.11818	0.926189	0.807472
	10.751	1.09775	0.941463	0.807442
	10.758	1.08542	0.956848	0.800766
	10.765	1.07878	0.970319	0.787966
	10.771	1.07465	0.980511	0.770673
	10.778	1.07085	0.987016	0.75037
	10.785	1.06571	0.990137	0.728257
	10.791	1.05748	0.991605	0.704795
	10.798	1.04478	0.993237	0.681326
	10.805	1.02848	0.997745	0.658996
	10.811	1.01063	1.00807	0.638999
	10.818	0.993207	1.02673	0.62222
	10.825	0.978537	1.05543	0.609726
	10.831	0.968888	1.09321	0.602745
	10.838	0.965349	1.13825	0.60153
	10.845	0.967361	1.18801	0.606351
	10.851	0.974335	1.23974	0.616707
	10.858	0.986472	1.29041	0.631578
	10.865	1.00375	1.33699	0.648931
	10.871	1.02634	1.37899	0.666589
	10.878	1.05536	1.41748	0.682741
	10.885	1.09348	1.45344	0.695847
	10.891	1.1424	1.48678	0.704981
	10.898	1.20179	1.51681	0.709906
	10.905	1.26901	1.54241	0.711441
	10.911	1.33956	1.56052	0.710331
	10.918	1.40817	1.56719	0.707351
	10.925	1.46788	1.55944	0.703342
	10.931	1.51233	1.53587	0.699423
	10.938	1.53596	1.49718	0.696562
	10.945	1.53568	1.44576	0.694722
	10.951	1.51186	1.38539	0.693738
	10.958	1.46714	1.32006	0.693277
	10.965	1.40692	1.25346	0.693373
	10.971	1.33774	1.18903	0.693545
	10.978	1.26679	1.12963	0.693634
	10.985	1.20078	1.07695	0.693813
	10.991	1.14415	1.03232	0.694171
	10.998	1.09903	0.995949	0.694603
	11.005	1.06513	0.967719	0.694618
	11.011	1.04089	0.946745	0.694364
	11.018	1.02448	0.931121	0.694111
	11.025	1.01408	0.919387	0.694253
	11.031	1.00765	0.910461	0.69502
	11.038	1.00343	0.903763	0.697754
	11.045	1.00011	0.898451	0.70405
	11.051	0.99732	0.893608	0.714824
	11.058	0.9951	0.888847	0.729837
	11.065	0.993453	0.884667	0.74859
	11.071	0.993468	0.881977	0.77036
	11.078	0.996754	0.882462	0.793248
	11.085	1.00572	0.887126	0.813968
	11.091	1.02102	0.897162	0.829354
	11.098	1.04249	0.913955	0.837259
	11.105	1.06841	0.93735	0.836268
	11.111	1.09533	0.9652	0.826627
	11.118	1.11864	0.993796	0.809461
	11.125	1.13197	1.01925	0.787519
	11.131	1.12969	1.03777	0.76399
	11.138	1.10674	1.04563	0.741698
	11.145	1.0609	1.04056	0.722609
	11.151	0.992708	1.02208	0.707537
	11.158	0.905477	0.990666	0.696957
	11.165	0.805825	0.948347	0.691026
	11.171	0.702508	0.897653	0.688866
	11.178	0.604399	0.840887	0.689149
	11.185	0.519007	0.780202	0.690639
	11.191	0.451833	0.718325	0.692457
	11.198	0.406049	0.6589	0.693612
	11.205	0.381082	0.606015	0.692405
	11.211	0.374384	0.562705	0.688292
	11.218	0.383228	0.53177	0.681512
	11.225	0.405148	0.514612	0.673011
	11.231	0.4372	0.511445	0.66366
	11.238	0.476554	0.521019	0.654139
	11.245	0.521317	0.540368	0.645816
	11.251	0.570446	0.56605	0.639215
	11.258	0.622399	0.594907	0.634685
	11.265	0.675149	0.625022	0.632226
	11.271	0.727169	0.655018	0.632003
	11.278	0.777155	0.683486	0.634089
	11.285	0.824638	0.709653	0.637978
	11.291	0.868566	0.733837	0.643663
	11.298	0.908189	0.75648	0.651345
	11.305	0.943176	0.777446	0.660941
	11.311	0.973769	0.796437	0.671752
	11.318	1.00047	0.813879	0.683442
	11.325	1.02344	0.830106	0.695735
	11.331	1.04331	0.845656	0.708528
	11.338	1.06115	0.861086	0.721104
	11.345	1.07767	0.876948	0.732258
	11.351	1.09338	0.893481	0.740767
	11.358	1.10892	0.910416	0.746004
	11.365	1.12478	0.927724	0.748165
	11.371	1.14062	0.944942	0.746883
	11.378	1.1554	0.961341	0.742011
	11.385	1.16814	0.975959	0.734769
	11.391	1.17754	0.987507	0.727087
	11.398	1.18239	0.995189	0.719607
	11.405	1.18219	0.998482	0.712074
	11.411	1.17697	0.997543	0.704914
	11.418	1.1677	0.992589	0.699095
	11.425	1.15583	0.984207	0.694901
	11.431	1.14334	0.973597	0.692442
	11.438	1.1323	0.962302	0.691794
	11.445	1.12436	0.951722	0.693053
	11.451	1.12099	0.943102	0.695258
	11.458	1.1226	0.93738	0.697665
	11.465	1.12884	0.935562	0.699401
	11.471	1.13878	0.937738	0.699431
	11.478	1.15134	0.943549	0.697374
	11.485	1.16541	0.952236	0.693545
	11.491	1.17959	0.963069	0.688843
	11.498	1.19213	0.976317	0.683479
	11.505	1.20147	0.991456	0.677787
	11.511	1.20704	1.00908	0.672102
	11.518	1.20836	1.03036	0.666961
	11.525	1.20538	1.05759	0.662096
	11.531	1.19862	1.09361	0.657268
	11.538	1.18998	1.14103	0.652634
	11.545	1.18145	1.20375	0.648655
	11.551	1.17513	1.28522	0.645913
	11.558	1.17285	1.3878	0.644647
	11.565	1.17566	1.5115	0.64528
	11.571	1.18341	1.65324	0.647768
	11.578	1.195	1.80704	0.651442
	11.585	1.20928	1.96417	0.655264
	11.591	1.22485	2.11383	0.658877
	11.598	1.23981	2.24405	0.66223
	11.605	1.25221	2.3438	0.66492
	11.611	1.2608	2.40475	0.667043
	11.618	1.26479	2.42227	0.669852
	11.625	1.26421	2.39575	0.674367
	11.631	1.25977	2.32896	0.680819
	11.638	1.25389	2.22997	0.68932
	11.645	1.24969	2.10929	0.700146
	11.651	1.25003	1.97832	0.712767
	11.658	1.25719	1.84756	0.725523
	11.665	1.27209	1.72533	0.737071
	11.671	1.29387	1.61734	0.74663
	11.678	1.31969	1.52633	0.753075
	11.685	1.34614	1.45233	0.755787
	11.691	1.37021	1.3933	0.755198
	11.698	1.38932	1.34612	0.752613
	11.705	1.40194	1.30784	0.749677
	11.711	1.40777	1.27592	0.747278
	11.718	1.40735	1.24853	0.746101
	11.725	1.40149	1.22404	0.74634
	11.731	1.39063	1.20108	0.747912
	11.738	1.37578	1.17908	0.75008
	11.745	1.35789	1.15781	0.751816
	11.751	1.33768	1.13706	0.752516
	11.758	1.31602	1.1163	0.752226
	11.765	1.29391	1.09523	0.751235
	11.771	1.27291	1.07408	0.749432
	11.778	1.25396	1.05352	0.747539
	11.785	1.2382	1.03457	0.746138
	11.791	1.2267	1.01808	0.745907
	11.798	1.21927	1.00526	0.747398
	11.805	1.21538	0.997804	0.750713
	11.811	1.21475	0.997357	0.755876
	11.818	1.21707	1.00444	0.762068
	11.825	1.22146	1.01842	0.769287
	11.831	1.22603	1.03813	0.776209
	11.838	1.23	1.06106	0.781074
	11.845	1.2318	1.08371	0.78246
	11.851	1.22939	1.10234	0.780478
	11.858	1.22134	1.11363	0.775956
	11.865	1.20684	1.11482	0.76887
	11.871	1.18671	1.10476	0.760362
	11.878	1.16156	1.08431	0.75154
	11.885	1.1334	1.05567	0.744052
	11.891	1.10484	1.02176	0.738457
	11.898	1.07894	0.986725	0.73459
	11.905	1.05897	0.955105	0.732034
	11.911	1.04728	0.930138	0.730738
	11.918	1.04489	0.913396	0.731185
	11.925	1.05172	0.9057	0.732966
	11.931	1.06625	0.906415	0.735171
	11.938	1.0855	0.913233	0.737645
	11.945	1.1054	0.923537	0.73991
	11.951	1.12221	0.934593	0.741437
	11.958	1.13381	0.944272	0.741586
	11.965	1.1391	0.950009	0.740387
	11.971	1.13826	0.950798	0.73763
	11.978	1.13212	0.946745	0.732802
	11.985	1.12266	0.938214	0.72667
	11.991	1.11198	0.925921	0.719883
	11.998	1.10204	0.910886	0.712417
	12.005	1.09395	0.895187	0.704415
	12.011	1.0879	0.879698	0.696592
	12.018	1.08444	0.864975	0.690237
	12.025	1.08327	0.850923	0.68526
	12.031	1.08375	0.837788	0.681691
	12.038	1.08482	0.825621	0.679955
	12.045	1.08597	0.814088	0.680193
	12.051	1.08718	0.803851	0.682391
	12.058	1.0879	0.79526	0.685871
	12.065	1.08784	0.788637	0.690885
	12.071	1.08764	0.783548	0.696987
	12.078	1.08835	0.779852	0.703253
	12.085	1.09093	0.777811	0.708684
	12.091	1.09608	0.777721	0.713021
	12.098	1.1037	0.779167	0.716418
	12.105	1.1129	0.781588	0.718854
	12.111	1.12221	0.784859	0.720926
	12.118	1.12994	0.78886	0.723749
	12.125	1.13445	0.793189	0.728421
	12.131	1.13522	0.796974	0.735082
	12.138	1.13373	0.800766	0.743434
	12.145	1.13339	0.80581	0.752971
	12.151	1.13794	0.813641	0.762805
	12.158	1.15099	0.825427	0.771903
	12.165	1.17521	0.841856	0.779077
	12.171	1.21066	0.862993	0.784554
	12.178	1.25471	0.887729	0.789233
	12.185	1.30157	0.914536	0.793941
	12.191	1.34467	0.941545	0.799172
	12.198	1.37781	0.96707	0.806026
	12.205	1.39724	0.989489	0.816636
	12.211	1.4027	1.00805	0.831909
	12.218	1.39677	1.02291	0.850923
	12.225	1.3846	1.0348	0.871703
	12.231	1.3717	1.04493	0.892527
	12.238	1.36319	1.05441	0.910938
	12.245	1.36188	1.06471	0.923894
	12.251	1.36782	1.07639	0.928231
	12.258	1.37868	1.08878	0.923
	12.265	1.391	1.1002	0.909537
	12.271	1.40089	1.10868	0.889681
	12.278	1.40496	1.11273	0.865564
	12.285	1.40022	1.11061	0.838526
	12.291	1.38509	1.10084	0.810184
	12.298	1.35941	1.0832	0.779919
	12.305	1.3231	1.05791	0.743657
	12.311	1.27466	1.02364	0.693962
	12.318	1.20892	0.975691	0.621051
	12.325	1.11757	0.906132	0.514895
	12.331	0.988625	0.803716	0.36668
	12.338	0.806138	0.653856	0.172324
	12.345	0.55404	0.441045	-0.0638
	12.351	0.222161	0.153869	-0.32695
	12.358	-0.18744	-0.20911	-0.59269
	12.365	-0.65742	-0.63551	-0.8309
	12.371	-1.15345	-1.09726	-1.0112
	12.378	-1.62546	-1.55286	-1.10974
	12.385	-2.01611	-1.95289	-1.11423
	12.391	-2.27225	-2.2492	-1.02668
	12.398	-2.35663	-2.40474	-0.86252
	12.405	-2.25608	-2.4017	-0.64705
	12.411	-1.98478	-2.2454	-0.4088
	12.418	-1.58212	-1.96225	-0.17373
	12.425	-1.1025	-1.59279	0.038221
	12.431	-0.60383	-1.18273	0.215374
	12.438	-0.13654	-0.77479	0.354111
	12.445	0.263214	-0.40263	0.457421
	12.451	0.576876	-0.08655	0.53104
	12.458	0.802629	0.166349	0.581346
	12.465	0.950344	0.358313	0.614248
	12.471	1.03552	0.497036	0.635304
	12.478	1.07519	0.592962	0.648484
	12.485	1.08561	0.657186	0.656471
	12.491	1.08005	0.698999	0.661299
	12.498	1.06857	0.725634	0.665829
	12.505	1.05752	0.742525	0.673756
	12.511	1.05091	0.753619	0.688069
	12.518	1.05082	0.761233	0.712246
	12.525	1.058	0.767469	0.749931
	12.531	1.07263	0.774242	0.804611
	12.538	1.09448	0.783384	0.876702
	12.545	1.1245	0.797182	0.962466
	12.551	1.16401	0.81858	1.05414
	12.558	1.21388	0.850901	1.14111
	12.565	1.27385	0.896268	1.21186
	12.571	1.34242	0.955172	1.25659
	12.578	1.41694	1.02571	1.27049
	12.585	1.49237	1.10338	1.254
	12.591	1.56201	1.18155	1.21403
	12.598	1.61859	1.25225	1.16061
	12.605	1.65597	1.30753	1.10531
	12.611	1.67072	1.34166	1.05689
	12.618	1.66224	1.35224	1.02052
	12.625	1.63271	1.34031	0.998065
	12.631	1.58731	1.30993	0.98788
	12.638	1.53383	1.26743	0.986204
	12.645	1.48165	1.22036	0.987917
	12.651	1.43803	1.17609	0.989325
	12.658	1.40814	1.14057	0.987493
	12.665	1.39506	1.11747	0.980757
	12.671	1.3995	1.10742	0.969276
	12.678	1.41885	1.10847	0.955522
	12.685	1.44787	1.11691	0.943214
	12.691	1.4814	1.1284	0.934966
	12.698	1.51587	1.13885	0.932865
	12.705	1.55061	1.14543	0.938632
	12.711	1.58936	1.14695	0.952482
	12.718	1.6418	1.1445	0.972539
	12.725	1.72212	1.14007	0.995539
	12.731	1.84724	1.13577	1.01885
	12.738	2.03239	1.13345	1.04079
	12.745	2.28665	1.1341	1.05932
	12.751	2.60907	1.1377	1.07319
	12.758	2.98467	1.14263	1.08226
	12.765	3.38434	1.14766	1.0874
	12.771	3.76741	1.15217	1.08959
	12.778	4.08937	1.1559	1.08966
	12.785	4.31082	1.1593	1.08886
	12.791	4.40363	1.16309	1.0876
	12.798	4.35723	1.16827	1.08547
	12.805	4.18071	1.17519	1.08134
	12.811	3.90066	1.18354	1.07382
	12.818	3.55388	1.19248	1.0614
	12.825	3.17857	1.19985	1.04293
	12.831	2.80833	1.20302	1.01913
	12.838	2.46867	1.19964	0.991203
	12.845	2.17583	1.18828	0.960544
	12.851	1.9369	1.16904	0.928842
	12.858	1.75176	1.14255	0.89813
	12.865	1.61543	1.11	0.870697
	12.871	1.52133	1.07388	0.847176
	12.878	1.46178	1.03728	0.82773
	12.885	1.42919	1.00335	0.8123
	12.891	1.41495	0.973225	0.800386
	12.898	1.41016	0.947542	0.790529
	12.905	1.40694	0.926837	0.780843
	12.911	1.3992	0.911102	0.770502
	12.918	1.38285	0.899926	0.759847
	12.925	1.35393	0.891365	0.749096
	12.931	1.31128	0.883393	0.738524
	12.938	1.25675	0.874326	0.728481
	12.945	1.1952	0.863992	0.719868
	12.951	1.13215	0.852756	0.712968
	12.958	1.07208	0.840746	0.707261
	12.965	1.01874	0.828333	0.702314
	12.971	0.973895	0.816703	0.697896
	12.978	0.937864	0.806741	0.694305
	12.985	0.909396	0.798009	0.691339
	12.991	0.886537	0.789672	0.688836
	12.998	0.867553	0.781529	0.686422
	13.005	0.851542	0.774175	0.684246
	13.011	0.838876	0.768185	0.682332
	13.018	0.830829	0.76364	0.680812
	13.025	0.82776	0.760823	0.679731
	13.031	0.82922	0.759579	0.679255
	13.038	0.834569	0.759423	0.679322
	13.045	0.843361	0.759497	0.67962
	13.051	0.854455	0.759386	0.680238
	13.058	0.865892	0.759296	0.681221
	13.065	0.876509	0.759497	0.682652
	13.071	0.886135	0.760771	0.684768
	13.078	0.894964	0.763521	0.68824
	13.085	0.90351	0.768222	0.693493
	13.091	0.913046	0.774898	0.700109
	13.098	0.924639	0.783384	0.707351
	13.105	0.93928	0.793122	0.714339
	13.111	0.958294	0.803307	0.72065
	13.118	0.983357	0.81379	0.725783
	13.125	1.01592	0.824086	0.728957
	13.131	1.05604	0.83334	0.729822
	13.138	1.10335	0.841051	0.728846
	13.145	1.15653	0.847116	0.727363
	13.151	1.21243	0.851557	0.725657
	13.158	1.26679	0.853635	0.723749
	13.165	1.31395	0.853486	0.722185
	13.171	1.34856	0.851907	0.721797
	13.178	1.36657	0.849865	0.722699
	13.185	1.36672	0.848323	0.72442
	13.191	1.35124	0.847809	0.726439
	13.198	1.32438	0.849068	0.728361
	13.205	1.29168	0.852309	0.729635
	13.211	1.25924	0.857465	0.730045
	13.218	1.23225	0.863321	0.729568
	13.225	1.21326	0.86841	0.727944
	13.231	1.20187	0.871666	0.725456
	13.238	1.19614	0.872493	0.723004
	13.245	1.19436	0.870295	0.722423
	13.251	1.19446	0.864424	0.72515
	13.258	1.1955	0.855654	0.732191
	13.265	1.19906	0.845492	0.744604
	13.271	1.21099	0.835821	0.762716
	13.278	1.24239	0.828467	0.785321
	13.285	1.31022	0.825331	0.809364
	13.291	1.4388	0.828721	0.831604
	13.298	1.65706	0.840187	0.849687
	13.305	1.99223	0.860527	0.861794
	13.311	2.46047	0.88875	0.866704
	13.318	3.05629	0.922948	0.865176
	13.325	3.74674	0.960179	0.860192
[truncated: 2,951 more rows]

## Sheet: Fig 3e
	Left (12)						Right (13)
		Retention Time (min)	Koxy_Neu5Ac	deltaKOX16495	M9+Gal			Retention Time (min)	Koxy_Neu5Ac	deltaKOX16495	M9+Gal
		0.064	559.91	431.333	0			0.064	0	0	0
		0.081	436.015	284.93	0			0.081	0	0	0
		0.098	330.21	436.801	0			0.098	0	0	0
		0.114	499.56	456.87	0			0.114	0	0	0
		0.131	380.668	239.314	0			0.131	0	0	0
		0.148	536.84	317.201	0			0.148	0	0	0
		0.164	422.094	413.111	0			0.164	0	0	0
		0.181	681.613	597.629	0			0.181	0	0	0
		0.197	453.458	419.705	0			0.197	0	0	0
		0.214	307.001	444.522	0			0.214	0	0	0
		0.231	500.286	394.163	0			0.231	0	0	0
		0.247	386.253	558.275	0			0.247	0	0	0
		0.264	542.928	509.128	0			0.264	0	0	0
		0.281	492.696	480.043	0			0.281	0	0	0
		0.297	515.322	478.254	0			0.297	0	0	0
		0.314	385.227	461.08	0			0.314	0	0	0
		0.331	497.414	618.372	0			0.331	0	0	0
		0.347	534.315	485.689	0			0.347	0	0	0
		0.364	575.227	408.904	0			0.364	0	0	0
		0.381	561.408	528.527	0			0.381	0	0	0
		0.397	577.374	337.56	0			0.397	0	0	0
		0.414	551.756	582.653	0			0.414	0	207.319	0
		0.431	536.204	423.509	0			0.431	0	0	0
		0.447	530.077	394.573	0			0.447	0	0	0
		0.464	527.359	438.248	0			0.464	0	0	0
		0.481	566.977	404.538	0			0.481	0	0	0
		0.497	494.083	529.545	0			0.497	0	0	0
		0.514	521.009	514.723	0			0.514	0	0	0
		0.531	474.144	572.681	0			0.531	0	0	0
		0.547	554.061	481.901	0			0.547	0	0	0
		0.564	468.604	343.266	0			0.564	0	0	0
		0.58	569.946	530.587	0			0.58	0	0	0
		0.597	534.033	579.898	0			0.597	0	0	0
		0.614	492.618	567.125	0			0.614	0	0	0
		0.63	485.141	474.988	0			0.63	0	0	0
		0.647	427.322	483.289	0			0.647	0	0	0
		0.664	437.389	553.403	0			0.664	0	0	0
		0.68	593.864	574.977	0			0.68	0	0	0
		0.697	454.579	420.469	0			0.697	0	0	0
		0.714	570.503	670.9	0			0.714	0	0	0
		0.73	452.668	446.001	0			0.73	0	0	0
		0.747	427	552.002	0			0.747	0	0	0
		0.764	630.784	372.116	0			0.764	0	0	0
		0.78	580.758	442.908	0			0.78	0	0	0
		0.797	591.396	567.341	0			0.797	0	0	0
		0.814	618.285	515.028	0			0.814	0	0	0
		0.83	578.318	577.881	0			0.83	0	0	0
		0.847	503.121	476.692	0			0.847	0	0	0
		0.864	593.355	471.134	0			0.864	0	0	0
		0.88	608.107	482.617	0			0.88	0	0	0
		0.897	529.086	626.038	0			0.897	0	0	0
		0.914	526.668	550.159	0			0.914	0	0	0
		0.93	540.187	494.472	0			0.93	0	0	0
		0.947	461.628	408.463	0			0.947	212.219	0	0
		0.963	421.147	613.437	0			0.963	0	0	0
		0.98	632.153	482.903	0			0.98	0	0	0
		0.997	456.877	504.5	0			0.997	0	0	0
		1.013	661.607	463.797	0			1.013	0	0	0
		1.03	787.968	424.581	0			1.03	0	0	0
		1.047	493.698	657.794	0			1.047	0	0	0
		1.063	382.001	507.936	0			1.063	0	0	0
		1.08	371.104	413.049	0			1.08	0	0	0
		1.097	472.339	427.091	0			1.097	209.004	0	0
		1.113	487.817	432.201	0			1.113	0	0	0
		1.13	378.604	468.255	0			1.13	0	0	0
		1.147	325.625	402.061	0			1.147	0	0	0
		1.163	509.055	513.714	0			1.163	0	0	0
		1.18	461.065	503.449	0			1.18	0	0	0
		1.197	561.318	566.718	0			1.197	0	0	0
		1.213	587.565	409.952	0			1.213	0	0	0
		1.23	562.438	521.375	0			1.23	0	0	0
		1.247	503.283	816.532	0			1.247	0	0	0
		1.263	700.709	575.493	0			1.263	0	0	0
		1.28	483.007	552.167	0			1.28	0	0	0
		1.297	580.934	398.143	0			1.297	0	0	0
		1.313	661.166	506.884	0			1.313	0	0	0
		1.33	462.546	499.898	0			1.33	0	0	0
		1.347	474.403	562.796	0			1.347	0	0	0
		1.363	396.446	613.131	0			1.363	0	0	0
		1.38	464.149	565	0			1.38	0	204.066	0
		1.396	608.067	407.796	0			1.396	0	0	0
		1.413	567.222	772.859	0			1.413	0	0	0
		1.43	538.452	348.2	0			1.43	0	0	0
		1.446	436.983	443.388	0			1.446	0	0	0
		1.463	513.853	468.858	0			1.463	0	0	0
		1.48	462.352	585.941	0			1.48	0	206.066	0
		1.496	576.513	462.037	0			1.496	0	0	0
		1.513	395.281	412.48	0			1.513	0	0	0
		1.53	454.805	543.858	0			1.53	0	0	0
		1.546	641.76	698.557	0			1.546	0	0	0
		1.563	457	543.281	0			1.563	0	0	0
		1.58	568.959	529	0			1.58	0	0	0
		1.596	609.84	511.427	0			1.596	0	0	0
		1.613	591.835	572.58	0			1.613	0	0	0
		1.63	553.554	520.675	0			1.63	0	0	0
		1.646	504.237	557.24	0			1.646	0	0	0
		1.663	540.743	565.172	0			1.663	0	0	0
		1.68	387.66	644.331	0			1.68	0	0	0
		1.696	435.266	619.617	0			1.696	0	0	0
		1.713	568.332	520.202	0			1.713	0	0	0
		1.73	560.572	504.88	0			1.73	0	0	0
		1.746	569.713	405.242	0			1.746	0	0	0
		1.763	513.56	631.893	0			1.763	0	0	0
		1.779	535.011	508.236	0			1.779	0	0	0
		1.796	473.471	559.48	0			1.796	0	0	0
		1.813	650.745	493.154	0			1.813	0	0	0
		1.829	552.765	475.327	0			1.829	0	0	0
		1.846	439.136	573.605	0			1.846	0	0	0
		1.863	582.619	397.184	0			1.863	0	0	0
		1.879	532.25	491.506	0			1.879	0	0	0
		1.896	490.327	550.625	0			1.896	0	0	0
		1.913	491.516	382.17	0			1.913	0	0	0
		1.929	548.903	393.006	0			1.929	0	0	0
		1.946	560.213	607.633	0			1.946	0	0	0
		1.963	463.388	617.756	0			1.963	0	0	0
		1.979	591.18	483.246	0			1.979	0	0	0
		1.996	474.063	444.348	0			1.996	0	0	0
		2.013	606.759	379.384	0			2.013	0	0	0
		2.029	500.235	589.161	0			2.029	0	0	0
		2.046	461.236	475.137	0			2.046	0	0	0
		2.063	427.249	689.484	0			2.063	0	0	0
		2.079	565.906	413.166	0			2.079	0	0	0
		2.096	515.018	482.953	0			2.096	0	0	0
		2.113	509.03	551.128	0			2.113	0	0	0
		2.129	464.125	541.375	0			2.129	0	227.84	0
		2.146	618.403	419.592	0			2.146	0	0	0
		2.163	613.786	539.26	0			2.163	0	0	0
		2.18	613.209	566.521	0			2.18	0	0	0
		2.196	477.549	446.546	0			2.196	0	0	0
		2.213	627.57	528.587	0			2.213	0	0	0
		2.229	441.274	558	0			2.229	0	0	0
		2.246	644.638	503.286	0			2.246	0	0	0
		2.263	531.658	441.074	0			2.263	0	0	0
		2.28	420.119	527.678	0			2.28	0	0	0
		2.296	706.624	489.206	0			2.296	0	0	0
		2.313	823.129	479.641	0			2.313	0	0	0
		2.329	649.64	587.5	0			2.329	0	0	0
		2.346	456.266	518.536	0			2.346	0	0	0
		2.363	621.757	391.411	0			2.363	0	0	0
		2.379	507.127	424.57	0			2.379	0	0	0
		2.396	637.535	531.378	0			2.396	0	0	0
		2.413	411.672	451.272	0			2.413	0	0	0
		2.43	544.992	578.012	0			2.43	0	0	0
		2.446	513.067	478.754	0			2.446	0	0	0
		2.463	477.334	467.141	0			2.463	0	0	0
		2.479	485.996	476.637	0			2.479	0	0	0
		2.496	559.342	527.823	0			2.496	0	0	0
		2.513	667.861	467.173	0			2.513	0	0	0
		2.53	582.715	565.374	0			2.53	0	0	0
		2.546	612.007	508.312	0			2.546	0	0	0
		2.563	474.223	682.829	0			2.563	0	0	0
		2.579	350.01	471.439	0			2.579	0	0	0
		2.596	575.785	429.005	0			2.596	0	0	0
		2.613	508.145	409.006	0			2.613	0	0	0
		2.63	430.373	566.461	0			2.63	0	0	0
		2.646	624.482	604.781	0			2.646	0	0	0
		2.663	637.314	563.667	0			2.663	0	0	0
		2.68	422.305	482.586	0			2.68	0	0	0
		2.696	532.688	631.161	0			2.696	0	0	0
		2.713	657.844	674.714	0			2.713	0	0	0
		2.729	545.003	542.405	0			2.729	0	0	0
		2.746	458.03	456.062	0			2.746	0	0	0
		2.763	693.023	503.247	0			2.763	0	0	0
		2.78	483.206	533.317	0			2.78	0	0	0
		2.796	568.537	364.368	0			2.796	0	0	0
		2.813	598.29	590.369	0			2.813	0	0	0
		2.829	365.5	642.965	0			2.829	306.703	264.264	0
		2.846	354.178	590.818	0			2.846	244.13	205.057	0
		2.863	752.587	537.453	0			2.863	279.396	312.469	0
		2.88	300.335	840.277	0			2.88	342.89	442.948	0
		2.896	501.058	592.504	0			2.896	400.681	383.003	0
		2.913	668.04	602.668	0			2.913	344.473	404.115	0
		2.93	555.782	874.446	0			2.93	511.953	366.239	0
		2.946	574.874	554.195	0			2.946	419.388	628.322	0
		2.963	342.066	1017.99	0			2.963	343.128	308.819	0
		2.98	0	730.905	0			2.98	320.022	498.291	0
		2.996	210.102	311	0			2.996	298.059	0	0
		3.013	0	0	0			3.013	0	0	0
		3.03	219.004	202.61	0			3.03	0	0	0
		3.046	0	0	0			3.046	0	0	0
		3.063	0	0	0			3.063	0	0	0
		3.08	0	0	0			3.08	0	0	0
		3.096	0	0	0			3.096	0	0	0
		3.113	0	0	0			3.113	0	0	0
		3.13	0	0	0			3.13	0	0	0
		3.146	0	0	0			3.146	0	0	0
		3.163	0	0	0			3.163	0	475.778	0
		3.179	0	295.224	0			3.179	366.673	1018.37	0
		3.196	302.862	954.424	0			3.196	766.941	2019.25	0
		3.213	359.592	421.76	0			3.213	1833.55	3942.96	0
		3.229	445.855	686.278	0			3.229	3285.97	3892.49	0
		3.246	279.705	756.402	0			3.246	2257.92	1326.3	0
		3.263	428.903	749.244	0			3.263	743.023	720.562	0
		3.279	629.527	459.031	0			3.279	1005.61	803.336	0
		3.296	855.52	614.009	0			3.296	999.915	541.879	0
		3.313	905.576	915.041	0			3.313	511.909	641.079	0
		3.329	985.123	1062.04	0			3.329	524.717	587.872	0
		3.346	613.097	1050.76	0			3.346	310.805	416.966	0
		3.363	818.332	611.391	0			3.363	235.615	420.153	0
		3.379	923.653	1126.84	0			3.379	800.161	683.499	0
		3.396	1156	948.759	0			3.396	521.797	0	0
		3.413	1085.93	1169.4	0			3.413	682.127	0	0
		3.429	1312.96	630.016	0			3.429	548.277	0	0
		3.446	889.273	862.039	0			3.446	545.002	0	0
		3.463	794.436	747.487	0			3.463	797.391	0	0
		3.479	945.453	1502.63	0			3.479	0	0	0
		3.496	1345.76	1064.77	0			3.496	0	0	0
		3.513	1213.28	1104.4	0			3.513	2064.33	0	0
		3.529	1540.73	942.003	0			3.529	0	0	0
		3.546	1902.33	566.486	0			3.546	0	0	0
		3.563	0	813.656	0			3.563	1127.42	0	0
		3.579	0	483.721	0			3.579	1158.06	0	0
		3.596	648.4	550.172	0			3.596	600.986	473.026	0
		3.612	222.45	0	0			3.612	276.562	280.52	0
		3.629	679.47	239.918	0			3.629	806.816	501.643	0
		3.646	0	334.512	0			3.646	836.777	680.046	0
		3.662	0	350.806	0			3.662	544.074	550.947	0
		3.679	0	333.121	0			3.679	937.58	304.818	0
		3.696	367.516	333.001	0			3.696	749.284	609.805	0
		3.712	694.349	228.612	0			3.712	321.421	557.021	0
		3.729	658.526	0	0			3.729	610.018	257.633	0
		3.746	232.417	602.01	0			3.746	455.065	341.499	0
		3.762	467.592	0	0			3.762	726.54	486.901	0
		3.779	215.352	0	0			3.779	737.919	375.693	0
		3.796	0	224.149	0			3.796	974.6	558.932	0
		3.812	231.727	0	0			3.812	576.027	245.308	0
		3.829	240.509	0	0			3.829	350.706	606.428	0
		3.846	239.016	225.761	0			3.846	665.903	458.451	0
		3.862	221.522	843.448	0			3.862	586.844	641.4	0
		3.879	0	0	0			3.879	390.625	356.09	0
		3.896	224.4	578.316	0			3.896	978.274	495	0
		3.912	778.472	690.433	0			3.912	665.169	761.154	0
		3.929	976.91	532.396	0			3.929	570.658	658.907	0
		3.946	919.333	614.919	0			3.946	1009.02	1094.08	0
		3.962	1260.56	723.587	0			3.962	868.909	895.228	0
		3.979	2782.57	638.307	0			3.979	769.002	655.178	0
		3.995	881.295	867.885	0			3.995	837	1088.8	0
		4.012	2566.63	758.45	0			4.012	1241.5	792.923	0
		4.029	785.856	980.05	0			4.029	958.504	1005.89	0
		4.045	758.694	556.333	0			4.045	1141.32	1395.27	0
		4.062	964.325	914.978	0			4.062	977.79	1252.92	0
		4.079	857.578	846.449	0			4.079	1373.87	1796.13	0
		4.095	812.507	885.308	0			4.095	1744	2172.86	0
		4.112	662.369	487.923	0			4.112	2373.01	3183.6	0
		4.129	906.12	720.405	0			4.129	3032.03	3731.24	0
		4.145	674.785	844.52	0			4.145	4038.77	4311.57	0
		4.162	693.558	636.745	0			4.162	4525.53	5094.61	0
		4.179	641.327	869.129	0			4.179	5081.71	4766.45	0
		4.195	770.643	591.729	0			4.195	5305.71	4891.2	0
		4.212	837.896	580.731	0			4.212	4548.91	4235.17	0
		4.229	601.36	916.561	0			4.229	4341.09	4155.56	0
		4.245	822.262	778.585	0			4.245	4164.39	2685.06	0
		4.262	796.065	610.11	0			4.262	3051.19	2076.36	0
		4.279	663.806	631.331	0			4.279	2340.09	1413.14	0
		4.295	634.299	944.064	0			4.295	1617	958.355	0
		4.312	1186.04	979.723	0			4.312	1269.66	1130.22	0
		4.328	1269.21	731.117	0			4.328	1459.42	670.333	0
		4.345	4495.75	3190.5	0			4.345	2400.07	1091.05	0
		4.362	3766.64	2914.52	0			4.362	3841.04	2301.22	0
		4.378	2920.69	486.001	0			4.378	3478.07	2026.14	0
		4.395	0	658.027	0			4.395	2647.21	2214.68	0
		4.412	626.875	791	0			4.412	2169.76	1673.89	0
		4.428	670.162	579.942	0			4.428	2233.91	1416.12	0
		4.445	800.419	1015.21	0			4.445	2795.01	1814.62	0
		4.462	732.447	993.249	0			4.462	3767.56	2528.58	0
		4.478	777.555	1234.08	0			4.478	6675.45	4167.58	0
		4.495	601.053	725.486	0			4.495	17720.2	11085	0
		4.512	1556.15	991.07	0			4.512	34811.9	21254	0
		4.528	745.481	1052.18	0			4.528	45593.5	29984.4	0
		4.545	1826.13	1238.73	0			4.545	46006.2	27954	0
		4.562	883.106	902.02	0			4.562	36609.3	20816.2	0
		4.578	1040.65	1143.11	0			4.578	22023	10435.5	0
		4.595	1051.4	754.112	0			4.595	8743.68	4303.5	0
		4.612	1125.31	1015.21	0			4.612	3876.98	1860.85	0
		4.628	1455.68	1118.32	0			4.628	2437.63	1673.17	0
		4.645	1326.17	1236.49	0			4.645	3336.02	674.612	0
		4.662	0	1059.05	0			4.662	4902.02	3290	0
		4.678	216.003	1160.81	0			4.678	8266.89	642.042	0
		4.695	0	1096.41	0			4.695	9820.52	1023.69	0
		4.712	241.154	1161.27	0			4.712	7843.86	478.148	0
		4.728	649.161	727.695	0			4.728	1430.13	2763.22	0
		4.745	993.395	1059.45	0			4.745	3141.73	1403.56	0
		4.761	1060.2	1107.36	0			4.761	2016.37	592.918	0
		4.778	1668.46	1463	0			4.778	1538.26	953.575	0
		4.795	1760.79	1376.15	0			4.795	1259.87	893.003	0
		4.811	1863.26	772.465	0			4.811	1255.63	454.522	0
		4.828	1805.73	720.268	0			4.828	1105.15	396.669	0
		4.845	1347.11	456	0			4.845	952.327	232.573	0
		4.861	642.062	514.267	0			4.861	375.227	219.385	0
		4.878	0	371.004	0			4.878	353.63	0	0
		4.895	454.458	363.594	0			4.895	309.261	280.123	0
		4.911	394.886	640.233	0			4.911	520.832	492.248	0
		4.928	784.553	239.422	0			4.928	262.166	742.798	0
		4.945	424.273	574.375	0			4.945	837.841	460.249	0
		4.961	1362.82	632.928	0			4.961	1167.36	907.841	0
		4.978	1116.02	483.286	0			4.978	1211.86	420.878	0
		4.995	1095.6	721.961	0			4.995	1354.66	1340.57	0
		5.011	865.229	604.125	0			5.011	1312.93	1680.01	0
		5.028	1067.03	677.048	0			5.028	1044.78	6056.68	0
		5.045	1147.48	657.516	0			5.045	1378.96	10102.9	0
		5.061	1266.35	245.16	0			5.061	3821.74	9626.51	0
		5.078	1309.16	456.936	0			5.078	8549.51	5810.65	0
		5.095	846.883	349.14	0			5.095	12577.2	2954.01	0
		5.111	771.554	315.81	0			5.111	13170.1	1689.66	0
		5.128	510.651	369.341	0			5.128	8878.21	509.935	0
		5.144	287.568	239.632	0			5.144	4969.03	460.157	0
		5.161	504.842	0	0			5.161	2661.56	511.005	0
		5.178	587.25	667.004	0			5.178	1373.4	1098.31	0
		5.194	796.216	430.35	0			5.194	1450.52	957.073	0
		5.211	712.661	792.073	0			5.211	1815.38	1029.9	0
		5.228	848.028	834.22	0			5.228	1445.41	1111.8	0
		5.244	724.394	718.463	0			5.244	1391.23	1307.41	0
		5.261	824.532	1022.06	0			5.261	1752.15	1285.94	0
		5.278	1231.72	1450.07	0			5.278	2245.4	2394.95	0
		5.294	1832.8	2303.12	0			5.294	2574.83	2555.73	0
		5.311	2752.36	2270.34	0			5.311	3108.17	2379.96	0
		5.328	2675.84	2233.65	0			5.328	2185.76	1960.49	0
		5.344	2537.18	2323.99	0			5.344	1556.2	1356.33	0
		5.361	3036.72	2286.6	0			5.361	1971.54	1401.27	0
		5.378	1957.11	1940.09	0			5.378	965.177	790.808	0
		5.394	1872.09	1406.2	0			5.394	992.688	762.757	0
		5.411	1490.92	1039.35	0			5.411	1386.5	844.04	0
		5.428	1214.64	765.532	0			5.428	1176.23	769.644	0
		5.444	791.521	609.81	0			5.444	1121.41	981.073	0
		5.461	659.754	661.92	0			5.461	742.881	1208.12	0
		5.478	1097.4	527.008	0			5.478	906.448	1294.85	0
		5.494	858.602	581.914	0			5.494	1230.89	1252.85	0
		5.511	772.809	785.823	0			5.511	1736.27	1815.6	0
		5.527	643.002	807.605	0			5.527	2285.81	1698.19	0
		5.544	901.376	377.054	0			5.544	2066.74	2508.08	0
		5.561	797.466	535.689	0			5.561	2140.45	1616.12	0
		5.577	458.383	622.016	0			5.577	1714.96	1441.14	0
		5.594	661	622.241	0			5.594	1624.05	1842.63	0
		5.611	615.959	449.191	0			5.611	1955.73	2038.04	0
		5.627	519.035	649.438	0			5.627	2103.42	2306.99	0
		5.644	432.138	654.875	0			5.644	1755.78	2317.68	0
		5.661	416.563	697.473	0			5.661	1427.24	1478.8	0
		5.677	514.194	758.864	0			5.677	490.531	622.787	0
		5.694	478.527	471.5	0			5.694	0	381.358	0
		5.711	661.527	632.45	0			5.711	0	546.573	0
		5.727	697.291	616.745	0			5.727	0	308.56	0
		5.744	574.798	849.878	0			5.744	511.3	521.085	0
		5.761	1018.23	916.204	0			5.761	692.376	226.794	0
		5.777	991.045	1089.32	0			5.777	486.199	527.577	0
		5.794	1227.97	904.526	0			5.794	551.143	0	0
		5.811	1160.95	726.978	0			5.811	398.325	408.047	0
		5.827	1043.26	717	0			5.827	689.092	645.077	0
		5.844	785.493	611.089	0			5.844	1043.01	464.926	0
		5.861	738.258	680.471	0			5.861	881.04	849.015	0
		5.877	740.002	934.307	0			5.877	1188.25	738.279	0
		5.894	743.067	778.227	0			5.894	1158.05	569.366	0
		5.91	698.221	572.102	0			5.91	859.332	600.788	0
		5.927	951.694	663.943	0			5.927	990.552	361.391	0
		5.944	613.606	747.723	0			5.944	1168.04	491.933	0
		5.96	576.521	653.003	0			5.96	1095.68	578.049	0
		5.977	796.376	1122.8	0			5.977	1204.17	685.985	0
		5.994	694.112	715.249	0			5.994	1061.64	563.007	0
		6.01	756.869	1807.76	0			6.01	1116.5	496.558	0
		6.027	2405.07	2259.52	0			6.027	827.999	716.83	0
		6.044	3386.83	5014.1	0			6.044	787.95	207.05	0
		6.06	4938.58	5375.36	0			6.06	648.095	706.452	0
		6.077	4262.9	6033.67	0			6.077	355.86	453.267	0
		6.094	4256.06	4731.95	0			6.094	735.7	550.494	0
		6.11	3540.36	4152.28	0			6.11	664.995	276.562	0
		6.127	2364.27	3243.45	0			6.127	823.806	273.75	0
		6.144	1545.32	1829.25	0			6.144	1349.68	571.46	0
		6.16	2074.83	1311.5	0			6.16	1261.49	0	0
		6.177	1618.34	688.521	0			6.177	1878.29	354.556	0
		6.194	1929.98	1359	0			6.194	1955.18	464.869	0
		6.21	1869.29	1334.13	0			6.21	2244.21	600.029	0
		6.227	1418.17	637.07	0			6.227	1819.37	275.641	0
		6.244	1405.44	808.59	0			6.244	1910.55	767.021	0
		6.26	1372.53	572.488	0			6.26	2388.22	232.222	0
		6.277	1035.94	958.273	0			6.277	1727.51	479.67	0
		6.293	1077.23	804.244	0			6.293	1135.13	299.057	0
		6.31	663.594	1296.47	0			6.31	852.973	236.934	0
		6.327	1024.26	1180.91	0			6.327	594.649	626.538	0
		6.343	999.115	711.528	0			6.343	795.236	394.68	0
		6.36	940.884	1455.02	0			6.36	730.055	426.362	0
		6.377	1162.89	837.011	0			6.377	696.247	298.005	0
		6.393	1111.2	1200.11	0			6.393	1049.74	735.02	0
		6.41	1098.38	990.992	0			6.41	731.104	900.54	0
		6.427	1764.98	1074.13	0			6.427	694.184	816.445	0
		6.443	801.081	723.728	0			6.443	1205.1	507.968	0
		6.46	1092.31	1263.18	0			6.46	718.17	1202.16	0
		6.477	784.36	926.771	0			6.477	1461.93	1019.13	0
		6.493	1067.67	596.017	0			6.493	754	1055.27	0
		6.51	1002.84	690.007	0			6.51	1408.26	1811.96	0
		6.527	946.774	918.616	0			6.527	4170.81	3090.87	0
		6.543	782.429	759.947	0			6.543	7448.06	5759.49	0
		6.56	1040.86	1002.88	0			6.56	9751.15	6481.98	0
		6.577	793.989	871.612	0			6.577	9608.48	5485.28	0
		6.593	1084.33	1051.62	0			6.593	6305.86	3862.11	0
		6.61	851.569	938.162	0			6.61	4471.29	1976.38	0
		6.627	895.947	703.013	0			6.627	2390.11	870.377	0
		6.643	1141.67	867.009	0			6.643	1440.84	727.809	0
		6.66	969.937	861.662	0			6.66	1255.73	643.049	0
		6.676	956.071	925.982	0			6.676	2530.11	367.941	0
		6.693	1204.01	916.987	0			6.693	6169.23	895.313	0
		6.71	891.866	812.928	0			6.71	20646.1	961.514	0
		6.726	843.323	774.417	0			6.726	48153	1437.97	0
		6.743	571.522	763.639	0			6.743	94286.7	1103.42	0
		6.76	839.455	941.85	0			6.76	135350	1523.07	0
		6.776	581.675	504.901	0			6.776	155252	984.323	0
		6.793	560.905	886.325	0			6.793	155540	1339.73	0
		6.81	817.761	572.091	0			6.81	142141	1593.22	0
		6.826	876.133	0	0			6.826	92659.4	1132.09	0
		6.843	867.659	0	0			6.843	49947.2	0	0
		6.86	597.6	0	0			6.86	24736	0	0
		6.876	442.754	0	0			6.876	13538.2	0	0
		6.893	403.805	0	0			6.893	15458.4	0	0
		6.91	675.779	0	0			6.91	51368.1	0	0
		6.926	844.25	646.09	0			6.926	201067	359.003	0
		6.943	909.92	0	0			6.943	630638	295.133	0
		6.96	1850.94	718.452	0			6.96	1437525	515.06	0
		6.976	0	972.053	0			6.976	2292018	573.163	0
		6.993	0	821.378	0			6.993	3037094	482.224	0
		7.01	0	708.288	0			7.01	3270629	515.836	0
		7.026	899.013	747.658	0			7.026	3029534	386.532	0
		7.043	843.322	795.06	0			7.043	2354125	863.288	0
		7.059	1559.8	609	0			7.059	1519037	818.011	0
		7.076	845.121	649.243	0			7.076	784637	907.717	0
		7.093	730.077	625.074	0			7.093	351893	1157.14	0
		7.109	1035.04	592.761	0			7.109	133860	1659.48	0
		7.126	697.552	626.884	0			7.126	58967.1	3020.12	0
		7.143	958.227	1185.89	0			7.143	35753.4	3946.97	0
		7.159	908.248	633.191	0			7.159	23712.7	5639.34	0
		7.176	882.646	769.496	0			7.176	21686	6539.21	0
		7.193	608.324	665.497	0			7.193	20774.9	6922.72	0
		7.209	1056.85	908.178	0			7.209	19818.3	5813.77	0
		7.226	809.844	894.292	0			7.226	15566.6	4028.13	0
		7.243	864.665	470.842	0			7.243	13463.3	2350.24	0
		7.259	728.73	614.673	0			7.259	10935.3	1905.86	0
		7.276	943.843	928.922	0			7.276	9927.83	1496.15	0
		7.293	839.007	757.891	0			7.293	7715.85	944.984	0
		7.309	800.446	721.735	0			7.309	7748.31	672.121	0
		7.326	1157.85	458.864	0			7.326	7020.93	418.547	0
		7.343	809.327	897.912	0			7.343	7000.24	649.971	0
		7.359	1213.72	964.351	0			7.359	7715.55	428.547	0
		7.376	2267.71	1696.08	0			7.376	8281.2	678.632	0
		7.393	3731.95	2271.04	0			7.393	7151.4	565.832	0
		7.409	4372.88	2808	0			7.409	7944.35	440.889	0
		7.426	3916.97	2713.71	0			7.426	6869.93	500.212	0
		7.442	3272.97	2235.22	0			7.442	5737.92	777.15	0
		7.459	2493.27	1528.5	0			7.459	5739.03	867.074	0
		7.476	1248.7	967.167	0			7.476	4921.15	490.893	0
		7.492	896.688	547.02	0			7.492	5160.19	284.909	0
		7.509	1068.49	901.72	0			7.509	3928.17	255.191	0
		7.526	956.97	821.337	0			7.526	4855.44	499.803	0
		7.542	1161.85	834.498	0			7.542	4716.04	311.672	0
		7.559	744.575	612.895	0			7.559	4492.2	540.314	0
		7.576	793.041	511.931	0			7.576	4568.69	588.012	0
		7.592	836.122	570.306	0			7.592	5143.69	389.569	0
		7.609	1040.37	527.971	0			7.609	4849.92	633.324	0
		7.626	533.612	941.451	0			7.626	3925.39	764.272	0
		7.642	698.939	665.699	0			7.642	4413.57	861.154	0
		7.659	830.001	500.083	0			7.659	4938.38	856.595	0
		7.676	1308.64	774.516	0			7.676	5000.36	404.062	0
		7.692	888.719	487.883	0			7.692	4810.32	637.192	0
		7.709	1149.44	806.573	0			7.709	5083.16	880.797	0
		7.726	1299.84	459.829	0			7.726	4637.3	578.766	0
		7.742	529.715	414.776	0			7.742	4033.16	709.908	0
		7.759	993.734	720.157	0			7.759	4035.95	366.939	0
		7.776	839.717	552.511	0			7.776	3475.36	377.078	0
		7.792	894.747	1032.57	0			7.792	3180.28	407.064	0
		7.809	709.069	1089.31	0			7.809	4801.05	762.378	0
		7.825	915.054	1246.52	0			7.825	3368.41	614.709	0
		7.842	925.442	1772.35	0			7.842	4826.92	693.227	0
		7.859	1087.03	2224.78	0			7.859	3732.45	833.793	0
		7.875	1125.77	2152.34	0			7.875	3179.28	1168.81	0
		7.892	1219.15	2052.5	0			7.892	3830.33	1197.71	0
		7.909	1040.56	1501.71	0			7.909	4212.99	823.138	0
		7.925	478.041	1547.42	0			7.925	3728.73	750.894	0
		7.942	889.764	970.469	0			7.942	3887.27	637.434	0
		7.959	798.447	1007.98	0			7.959	4197.6	764.02	0
		7.975	693.436	890.804	0			7.975	3537.52	1114.62	0
		7.992	661.866	543.346	0			7.992	3317.89	1034.9	0
		8.009	654.067	559.769	0			8.009	4124.67	1258.77	0
		8.025	405.934	486.902	0			8.025	4040.66	1764.2	0
		8.042	497.004	707.414	0			8.042	4127.95	2968.98	0
		8.059	952.741	894.809	0			8.059	4510.12	3238.89	0
		8.075	625.43	709.566	0			8.075	4990.1	4599.15	0
		8.092	803.675	1080.21	0			8.092	5725.46	4249.78	0
		8.109	1269.61	1220.12	0			8.109	6291.29	4052.18	0
		8.125	1098.75	1524.53	0			8.125	5249.43	2549.74	0
		8.142	1561.84	1603.23	0			8.142	3459.08	2071.08	0
		8.159	952.347	1569.86	0			8.159	3609.21	1457.53	0
		8.175	1344.02	937.2	0			8.175	3137.53	1231.2	0
		8.192	763.755	812.2	0			8.192	3056.91	795.459	0
		8.209	694.565	684.122	0			8.209	3199.29	682.716	0
		8.225	708.617	593.163	0			8.225	2860.52	792.006	0
		8.242	612.161	738.541	0			8.242	2790.38	251.681	0
		8.258	644.333	487.861	0			8.258	2634.32	577.064	0
		8.275	596.384	598.129	0			8.275	3060.21	367.868	0
		8.292	716.087	733.553	0			8.292	2748.37	326.878	0
		8.308	707.131	443.762	0			8.308	2442.72	386.778	0
		8.325	713.737	701.397	0			8.325	2657.8	278.136	0
		8.342	780.42	675.397	0			8.342	2990.29	284.619	0
		8.358	640.761	528.601	0			8.358	2463.14	528.021	0
		8.375	771.073	667.699	0			8.375	2186.46	0	0
		8.392	599.671	545.003	0			8.392	1877.6	442.057	0
		8.408	490.047	630.777	0			8.408	2512.55	547.799	0
		8.425	846.409	782.9	0			8.425	2990.61	250.145	0
		8.442	312.482	399.337	0			8.442	2467.33	516.158	0
		8.458	565.186	303.245	0			8.458	2478.38	246.488	0
		8.475	318.007	749.625	0			8.475	2414.88	0	0
		8.492	487.953	298.546	0			8.492	2436.26	212.81	0
		8.508	437.316	524.202	0			8.508	2997.55	0	0
		8.525	642.408	471.272	0			8.525	3425.05	0	0
		8.542	889.827	473.137	0			8.542	3566.85	215.223	0
		8.558	858.554	723.909	0			8.558	4212.61	505.315	0
		8.575	1057.02	729.225	0			8.575	4053.91	497.091	0
		8.592	732.144	492.875	0			8.592	3712.08	306.143	0
		8.608	794.582	639.36	0			8.608	3603.01	598.544	0
		8.625	977.974	620.808	0			8.625	3315.95	641.028	0
		8.641	647.859	883.666	0			8.641	3287.28	347.89	0
		8.658	634.581	528.2	0			8.658	2408.88	824.935	0
		8.675	1036.66	390.114	0			8.675	2279	364.897	0
		8.691	1053.02	632.209	0			8.691	2135.62	258.185	0
		8.708	979.894	533.841	0			8.708	2535.95	659.783	0
		8.725	595.368	722.49	0			8.725	2000.33	298.729	0
		8.741	747.29	634.186	0			8.741	2058.47	301.48	0
		8.758	524.017	822.227	0			8.758	2346.29	232.72	0
		8.775	865.252	973.677	0			8.775	1980.99	0	0
		8.791	811.222	466.256	0			8.791	2315.15	203.89	0
		8.808	1145.51	989.243	0			8.808	2300.53	510.053	0
		8.825	920.952	703.381	0			8.825	2075.64	276.829	0
		8.841	1087.4	757.601	0			8.841	2202.41	206.951	0
		8.858	762.497	653.022	0			8.858	2620.83	330.668	0
		8.875	811.626	592.306	0			8.875	2643.77	261.846	0
		8.891	854.297	724.776	0			8.891	3043.27	534.911	0
		8.908	820.38	555.027	0			8.908	2685.82	277.063	0
		8.925	641.286	525.743	0			8.925	2807.38	315.136	0
		8.941	556.191	797.321	0			8.941	2615.15	680.807	0
		8.958	722.327	632.246	0			8.958	2713.09	665.691	0
		8.975	624.821	578.21	0			8.975	2387.25	678.519	0
		8.991	977.534	726.434	0			8.991	1897.03	564.89	0
		9.008	801.692	911.22	0			9.008	2463.03	343.389	0
		9.024	689.161	602.503	0			9.024	2534.45	683.394	0
		9.041	639.558	560.537	0			9.041	2757.34	611.937	0
		9.058	893.942	579.059	0			9.058	1815.06	646.289	0
		9.074	996.735	471.333	0			9.074	2220.99	662.481	0
		9.091	960.888	511.065	0			9.091	2143.06	273.333	0
		9.108	849.822	810.354	0			9.108	1989.09	499.983	0
		9.124	889.547	554.247	0			9.124	2015.38	380.183	0
		9.141	971.654	452.765	0			9.141	1852.46	303.758	0
		9.158	714.1	475.463	0			9.158	1809.01	602.837	0
		9.174	1002.44	727.174	0			9.174	2903.47	309.965	0
		9.191	585.606	523.244	0			9.191	3359.41	351.675	0
		9.208	645.882	367.01	0			9.208	5392.53	260.782	0
		9.224	1000.26	775.4	0			9.224	8377.88	0	0
		9.241	1785.14	727.997	0			9.241	16316.9	276.349	0
		9.258	5648.36	861.522	0			9.258	26669.6	0	0
		9.274	15473.4	742.646	0			9.274	38226.3	430.058	0
		9.291	46042.5	604.557	0			9.291	48754.4	438.117	0
		9.308	109332	557.099	0			9.308	52543.5	369.312	0
		9.324	288710	555.826	0			9.324	52833.3	741.184	0
		9.341	639033	574.459	0			9.341	47006.9	926.505	0
		9.358	1250061	640.945	0			9.358	35969.9	750.502	0
		9.374	1864577	814.051	0			9.374	24661.4	773.333	0
		9.391	2329380	822.54	0			9.391	16158.1	683.04	0
		9.407	2563070	556.042	0			9.407	10196	334.416	0
		9.424	2506046	561.058	0			9.424	6531.07	567.463	0
		9.441	2263593	832.913	0			9.441	4422.45	663.316	0
		9.457	1788512	792.513	0			9.457	3559.61	303.386	0
		9.474	1278486	801.467	0			9.474	3097.49	480.894	0
		9.491	803761	631.533	0			9.491	2388.46	415.405	0
		9.507	442709	738.378	0			9.507	2181.55	540.42	0
		9.524	225160	688.733	0			9.524	2326.53	0	0
		9.541	104772	906.424	0			9.541	2293.23	286.682	0
		9.557	54702.8	977.285	0			9.557	1915.63	0	0
		9.574	32799.4	590.45	0			9.574	2052.89	0	0
		9.591	25528.2	693.505	0			9.591	1964.62	0	0
		9.607	21443.7	698.571	0			9.607	2117.34	0	0
		9.624	17774.4	574.547	0			9.624	2127.22	225.375	0
		9.641	17175	565.785	0			9.641	2508.61	755.624	0
		9.657	15912.4	677.729	0			9.657	2532.97	606.257	0
		9.674	15517.2	861.806	0			9.674	2124.87	563.482	0
		9.691	14765.6	719.848	0			9.691	2097.73	547.218	0
		9.707	13513.5	829.483	0			9.707	2508.39	256.562	0
		9.724	12397.3	513.195	0			9.724	2111.79	283.236	0
		9.741	11779.3	642.432	0			9.741	2251.66	314.577	0
		9.757	11306.5	1003.46	0			9.757	1936.35	445.185	0
		9.774	11580.7	1441.05	0			9.774	2317.58	216.207	0
		9.79	11810.6	1637.21	0			9.79	1953.91	266.194	0
		9.807	9178.57	593.51	0			9.807	1702.94	220.097	0
		9.824	9163.76	2857.38	0			9.824	1894.58	491.211	0
		9.84	9413.65	2794.21	0			9.84	1868.07	478.827	0
		9.857	8974.26	3315.76	0			9.857	1660.5	294.375	0
		9.874	7875.78	3291.74	0			9.874	1664.74	324.788	0
		9.89	8296.8	2474.92	0			9.89	1356.79	781.806	0
		9.907	7150.67	2347.05	0			9.907	1267.72	1049.49	0
		9.924	6269.8	2031.01	0			9.924	1032.48	1219.44	0
		9.94	5344.27	1699.2	0			9.94	1500.74	1105.13	0
		9.957	5164.87	1331.35	0			9.957	1020.4	1446.48	0
		9.974	5684.12	1106.77	0			9.974	1424.87	1299.72	0
		9.99	5201.69	901.543	0			9.99	1357.81	643.246	0
		10.007	6014.73	953.77	0			10.007	1670.28	890.202	0
		10.024	5768.78	1046.85	0			10.024	1625	583.227	0
		10.04	7255.54	905.655	0			10.04	1078.78	672.435	0
		10.057	6752.65	1241.83	0			10.057	1778.38	523.209	0
		10.074	6577.1	899.646	0			10.074	2174.8	636.248	0
		10.09	6204.13	1077.58	0			10.09	1593.23	459.968	0
		10.107	6176.19	675.91	0			10.107	2270.02	546.629	0
		10.124	6034.49	582.579	0			10.124	1553.38	392.087	0
		10.14	5790.59	571.858	0			10.14	1537.46	327.266	0
		10.157	5391.25	704.223	0			10.157	1421.04	764.502	0
		10.173	5695.89	555.846	0			10.173	1390.94	718.846	0
		10.19	5169.93	571.356	0			10.19	1411.05	580.348	0
		10.207	5205	509.92	0			10.207	1089.06	486.27	0
		10.223	4378.44	711.449	0			10.223	1712.66	617.048	0
		10.24	4025.5	557.044	0			10.24	1465.8	318.235	0
		10.257	4453.78	504.119	0			10.257	1635.12	0	0
		10.273	4365.04	487.06	0			10.273	1319.93	465.098	0
		10.29	4520.44	413.654	0			10.29	1254.76	277.517	0
		10.307	3971.33	429.235	0			10.307	1345.49	0	0
		10.323	4213.23	563.993	0			10.323	1217.31	0	0
		10.34	3847.78	673.443	0			10.34	1028.61	0	0
		10.357	4416.46	575.612	0			10.357	1390.68	0	0
		10.373	5112.36	460.504	0			10.373	1046.52	245.174	0
		10.39	5711.97	683.027	0			10.39	1021.94	262.965	0
		10.407	5497.49	655.28	0			10.407	1366.87	216.691	0
		10.423	7302.22	582.43	0			10.423	994.314	243.182	0
		10.44	10638.9	577.392	0			10.44	1067.67	0	0
		10.457	15655.5	609.076	0			10.457	934.645	248.116	0
		10.473	23082.3	446.389	0			10.473	1291.15	211.66	0
		10.49	34068.1	553.961	0			10.49	967.821	0	0
		10.507	42815.9	597.557	0			10.507	1172.47	0	0
		10.523	45907.6	455.392	0			10.523	880.231	0	0
		10.54	49197.8	605.25	0			10.54	1070.79	261.658	0
		10.556	45811.8	464.83	0			10.556	1081.8	465.824	0
		10.573	44114.6	563.343	0			10.573	932.172	0	0
		10.59	38173.2	665.562	0			10.59	1373.36	277.051	0
		10.606	30426.1	498.042	0			10.606	1002.75	206.628	0
		10.623	21750	667.03	0			10.623	1129.38	0	0
		10.64	17089.4	592.183	0			10.64	1212.11	229.089	0
		10.656	12760.8	604.754	0			10.656	1138.2	206.964	0
		10.673	9496.03	796.194	0			10.673	1219.78	269.815	0
		10.69	6798.21	890.06	0			10.69	1135.62	0	0
		10.706	5924.32	548.065	0			10.706	1239.57	567.253	0
		10.723	5649.88	576.343	0			10.723	1354.13	1029.04	0
		10.74	4947.79	723.36	0			10.74	1226.5	710.302	0
		10.756	5055.16	513.364	0			10.756	1629.09	983.8	0
		10.773	4964.48	529.003	0			10.773	1444	1139.65	0
		10.79	5485.7	645.553	0			10.79	1662.29	1064.13	0
		10.806	4878.47	355.023	0			10.806	1430.06	944.053	0
		10.823	4546.07	616.277	0			10.823	1743.57	852.833	0
		10.84	4394.27	724.424	0			10.84	1507.47	872.024	0
		10.856	4281.04	818.937	0			10.856	1435.9	693.609	0
		10.873	4746.77	690.356	0			10.873	1060.72	297.127	0
		10.89	4442.91	592.571	0			10.89	1239.25	532.546	0
		10.906	4181.82	481.74	0			10.906	1034.86	604.26	0
		10.923	4585.67	626.844	0			10.923	1290.48	414.456	0
		10.939	4742.34	478.74	0			10.939	1242.18	615.017	0
		10.956	4057.08	426.657	0			10.956	1428.01	905.267	0
		10.973	4376.03	562.235	0			10.973	2507.87	772.143	0
		10.989	4140.24	648.004	0			10.989	1345.51	744.121	0
		11.006	3321.29	913.355	0			11.006	1321.01	531.18	0
		11.023	3497.72	976.1	0			11.023	1194.57	499.693	0
		11.039	3152.53	573.842	0			11.039	1280.72	631.1	0
		11.056	3844.66	540.014	0			11.056	972.441	372.828	0
		11.073	3712.65	576.816	0			11.073	704.537	0	0
		11.089	3688.02	587.143	0			11.089	650.23	0	0
		11.106	3328.53	501.87	0			11.106	699.817	222.714	0
		11.123	3367.89	525.294	0			11.123	728.558	0	0
		11.139	2559.86	557.258	0			11.139	569.336	0	0
		11.156	2319.8	658.396	0			11.156	546.576	0	0
		11.173	2599.76	575.368	0			11.173	800.839	207.033	0
		11.189	2777.14	446.228	0			11.189	1038.63	209.625	0
		11.206	2688.97	430.048	0			11.206	824.274	0	0
		11.223	2452.72	547.018	0			11.223	968.623	0	0
		11.239	2789.08	704.408	0			11.239	848.874	0	0
		11.256	2921.78	571.559	0			11.256	1014.3	0	0
		11.273	2905.09	559.304	0			11.273	1155.31	0	0
		11.289	2362.99	793.033	0			11.289	869.823	0	0
		11.306	2078.37	434.133	0			11.306	797.561	0	0
		11.322	1510.73	613.622	0			11.322	0	216.143	0
		11.339	1289.42	673.216	0			11.339	0	0	0
		11.356	924.25	889.422	0			11.356	0	0	0
		11.372	1321.08	893.241	0			11.372	0	0	0
		11.389	1752.57	910.109	0			11.389	0	0	0
		11.406	1288.37	878.781	0			11.406	0	276.044	0
		11.422	1228.12	746.341	0			11.422	444.785	0	0
		11.439	1882.96	741.058	0			11.439	854.626	0	0
		11.456	2034.03	560.013	0			11.456	731.695	207.142	0
		11.472	2439.33	928.28	0			11.472	729.325	228.375	0
		11.489	2877.57	666.114	0			11.489	809.575	386.128	0
		11.506	2508.71	651.971	0			11.506	923.211	0	0
		11.522	2838.12	803.8	0			11.522	818.968	0	0
		11.539	2411.67	865.111	0			11.539	1024.12	207	0
		11.556	2446.55	741.536	0			11.556	1023.09	0	0
		11.572	1967.42	741.781	0			11.572	643.704	207.004	0
		11.589	2277.39	626.734	0			11.589	837.734	0	0
		11.606	2044.84	674.566	0			11.606	740.204	0	0
		11.622	1998.99	495.087	0			11.622	710.929	0	0
		11.639	1665.24	802.276	0			11.639	694.351	214.406	0
		11.656	1570.96	494.091	0			11.656	681.484	218.463	0
		11.672	1772.61	387.199	0			11.672	1203.38	0	0
		11.689	2008.23	500.258	0			11.689	1141.54	0	0
		11.705	1672.35	488.201	0			11.705	1302.14	0	0
		11.722	1827.38	571.604	0			11.722	1350.3	0	0
		11.739	2337.11	624.327	0			11.739	1895.32	0	0
		11.755	1805.3	690.657	0			11.755	1596.92	0	0
		11.772	2344.22	569.839	0			11.772	1683.22	0	0
		11.789	2072.97	638.962	0			11.789	1479.89	0	0
		11.805	2112.51	511.43	0			11.805	1624.36	0	0
		11.822	2196.71	685.921	0			11.822	1730.14	222.794	0
		11.839	2365.05	761.699	0			11.839	1541.3	221.352	0
		11.855	2370.65	459.274	0			11.855	1572.13	204.649	0
		11.872	2623.2	811.495	0			11.872	1274.42	0	0
		11.889	2744.26	521.142	0			11.889	919.003	0	0
		11.905	3302.85	785.359	0			11.905	1291.56	0	0
		11.922	2527.49	678.268	0			11.922	937.001	0	0
		11.939	2116.3	537.347	0			11.939	1213.24	0	0
		11.955	2640.29	478.027	0			11.955	1323.02	0	0
		11.972	2173.28	757.269	0			11.972	1167.23	0	0
		11.989	2143.26	453.556	0			11.989	1034.72	0	0
		12.005	2040.39	578.536	0			12.005	856.244	0	0
		12.022	1698.1	528.091	0			12.022	940.365	219.098	0
		12.039	2409.02	636.465	0			12.039	855.846	0	0
		12.055	1827.46	748.447	0			12.055	1047.49	0	0
		12.072	2080.38	671.806	0			12.072	1019.72	0	0
		12.089	1707.27	443.446	0			12.089	698.174	207.662	0
		12.105	1743.87	528.287	0			12.105	771.2	0	0
		12.122	1691.6	512.247	0			12.122	903.875	0	0
		12.139	1782.24	700.296	0			12.139	1036.33	231.014	0
		12.155	1635.44	794.015	0			12.155	611.653	212.737	0
		12.172	1605.21	532.593	0			12.172	903.627	208.846	0
		12.189	1519.36	472.14	0			12.189	743.038	229.62	0
		12.205	1647.08	725.814	0			12.205	1040.85	0	0
		12.222	1926.85	915.11	0			12.222	866.623	0	0
		12.239	2039.52	339.34	0			12.239	1175.21	0	0
		12.255	2038.39	670.919	0			12.255	876.2	0	0
		12.272	2014.2	590.027	0			12.272	1206	229.509	0
		12.289	1794.3	729.542	0			12.289	1445.79	246.552	0
		12.305	1717.96	570.163	0			12.305	1060.81	209.543	0
		12.322	1986.86	621.779	0			12.322	905.91	0	0
		12.339	1546.38	663.501	0			12.339	1194.88	246.006	0
		12.355	1958.02	955.984	0			12.355	1302.32	272.645	0
		12.372	1984.17	627.645	0			12.372	1072.66	211.647	0
		12.389	2057.85	521.58	0			12.389	1054.96	0	0
		12.405	1823.88	633.368	0			12.405	1196.16	0	0
		12.422	1425.44	522.631	0			12.422	1060.53	0	0
		12.439	2008.31	623.043	0			12.439	853.938	284.353	0
		12.455	1647.38	476.68	0			12.455	958.228	0	0
		12.472	1560.2	705.155	0			12.472	1010.32	330.982	0
		12.489	1396.07	472.226	0			12.489	931.539	0	0
		12.505	1304.72	529.078	0			12.505	920.772	0	0
		12.522	1755.45	476.016	0			12.522	914.593	213.365	0
		12.539	1474.23	845.383	0			12.539	926.197	0	0
		12.555	1743.95	616.374	0			12.555	1142.18	0	0
		12.572	1393.42	568.58	0			12.572	958.819	0	0
		12.589	1402.12	619.574	0			12.589	1283.06	317.05	0
		12.605	1726.11	564.08	0			12.605	1137.55	206.297	0
		12.622	1689.3	624.133	0			12.622	1316.02	211.224	0
		12.639	1676.09	572.614	0			12.639	1172.92	230.462	0
		12.655	1770.98	673.719	0			12.655	1365.86	206.019	0
		12.672	1842.35	614.33	0			12.672	1578.86	300.274	0
		12.689	1484.35	577.47	0			12.689	1285.55	0	0
		12.705	1948.04	788.41	0			12.705	1197.6	0	0
		12.722	1624.99	896.368	0			12.722	1342.05	0	0
		12.739	1425.39	681.625	0			12.739	925.434	243.035	0
		12.755	1488.75	567.408	0			12.755	1017.48	263.776	0
		12.772	1445.24	517.879	0			12.772	1024.11	494.851	0
		12.789	1460.62	610.708	0			12.789	1388.74	471.101	0
		12.805	1561.41	590.09	0			12.805	1674.27	754.5	0
		12.822	1554.77	903.873	0			12.822	1642.44	649.713	0
		12.839	1724.42	1079.41	0			12.839	1638.6	710.58	0
		12.855	2042.2	1242.55	0			12.855	1736.4	720.904	0
		12.872	2312.95	1840.18	0			12.872	1720.44	517.063	0
		12.889	2025.63	2185.88	0			12.889	1571.57	264.5	0
		12.905	2392.24	2364.67	0			12.905	1852.94	0	0
		12.922	2731.77	2300.94	0			12.922	1684.68	233.597	0
		12.939	2502.94	2064.64	0			12.939	1384.56	0	0
		12.955	2459.46	1831.75	0			12.955	1444.67	0	0
		12.972	2722.79	1913.67	0			12.972	1132.27	0	0
		12.989	2008.06	1473.9	0			12.989	1767.35	0	0
		13.005	1746.11	973.039	0			13.005	1271.28	0	0
		13.022	1930.96	1009.64	0			13.022	1327.7	0	0
		13.039	2019.42	954.286	0			13.039	843.446	0	0
		13.055	1445.56	855.107	0			13.055	930.191	288.142	0
		13.072	1760.73	799.913	0			13.072	875.091	0	0
		13.088	1542.86	621.587	0			13.088	968.287	237.446	0
		13.105	1561.82	659.385	0			13.105	921.045	209.125	0
		13.122	1605.21	426.647	0			13.122	1063.31	0	0
		13.138	1925.98	834.687	0			13.138	1015	232.322	0
		13.155	1417.19	934.759	0			13.155	739.424	0	0
		13.172	2124.93	876.065	0			13.172	1092.23	0	0
		13.188	1800.64	846.153	0			13.188	968.26	0	0
		13.205	2189.8	864.745	0			13.205	944.984	0	0
		13.222	1758.35	937.595	0			13.222	790.589	0	0
		13.238	1586.99	459.195	0			13.238	790.103	0	0
		13.255	1455.62	534.682	0			13.255	990.646	0	0
		13.272	1533.12	530.397	0			13.272	936.948	0	0
		13.288	1206.92	657.719	0			13.288	1196.52	0	0
		13.305	1278.23	458.388	0			13.305	947.672	0	0
		13.322	1279.69	376.18	0			13.322	636.844	0	0
		13.338	1354.12	383.101	0			13.338	1097.14	0	0
		13.355	1204.12	400.445	0			13.355	775.125	0	0
		13.372	1370.61	888.083	0			13.372	1259.99	223.375	0
		13.388	977.615	659.235	0			13.388	737.643	0	0
		13.405	792.466	550.438	0			13.405	0	0	0
		13.422	0	455.133	0			13.422	0	0	0
		13.438	0	506.208	0			13.438	0	0	0
		13.455	0	663.59	0			13.455	0	211.667	0
		13.472	0	538	0			13.472	0	644.795	0
		13.488	0	468.299	0			13.488	0	327.736	0
		13.505	0	401.149	0			13.505	0	667.005	0
		13.521	0	545.532	0			13.521	0	843.723	0
		13.538	0	501.413	0			13.538	0	1955.51	0
		13.555	0	402.208	0			13.555	0	2895.89	0
		13.571	733.044	615.693	0			13.571	1241.5	4259.7	0
		13.588	970.247	637.293	0			13.588	2174	4111.98	0
		13.605	1307.99	609.26	0			13.605	2584.65	4029.26	0
		13.621	1303.07	570.471	0			13.621	3068.94	4164.96	0
		13.638	1633.01	910.225	0			13.638	2673.93	3893.49	0
		13.655	1982.53	1029.19	0			13.655	2712.91	3546.24	0
		13.671	1819.69	1214.95	0			13.671	2835.35	2550.21	0
		13.688	1702.82	1347.41	0			13.688	2195.76	1838.21	0
		13.705	1574.41	1455.77	0			13.705	1471.57	1387.2	0
		13.721	1245.36	745.228	0			13.721	1283.09	1055.85	0
		13.738	1558.4	819.524	0			13.738	1418.06	930.909	0
		13.755	1505.28	566.073	0			13.755	807.001	769.831	0
		13.771	1248.24	857.359	0			13.771	905.768	491.154	0
		13.788	1369.69	507.367	0			13.788	780.36	256.973	0
		13.805	1444.25	763.788	0			13.805	889.466	0	0
		13.821	1161.21	536.102	0			13.821	797.015	0	0
		13.838	1292.48	639.29	0			13.838	676.78	0	0
		13.855	1334.68	586.377	0			13.855	750.208	0	0
		13.871	1343.8	492.236	0			13.871	831.24	0	0
		13.888	1152.53	697.44	0			13.888	848.157	0	0
		13.904	1286.36	637.575	0			13.904	786.435	0	0
		13.921	1330.42	514.015	0			13.921	672.005	0	0
		13.938	1413.5	388.274	0			13.938	756.966	0	0
		13.954	1076.31	718.038	0			13.954	678.082	0	0
		13.971	1099.14	430.446	0			13.971	770.235	0	0
		13.988	1384.52	664.693	0			13.988	645.324	0	0
		14.004	1219.76	436.632	0			14.004	658.627	0	0
		14.021	1301.88	678.241	0			14.021	635.731	0	0
		14.038	1326.84	675.223	0			14.038	779.37	0	0
		14.054	1373.67	665.681	0			14.054	490.374	0	0
		14.071	1239.05	584.581	0			14.071	464.155	0	0
		14.088	1059.43	572.143	0			14.088	594.173	0	0
		14.104	1167.26	442.295	0			14.104	381.006	0	0
		14.121	1003.05	379.365	0			14.121	0	0	0
		14.138	1086.3	519.215	0			14.138	0	0	0
		14.154	1066.65	0	0			14.154	0	0	0
		14.171	890.64	0	0			14.171	0	0	0
		14.188	0	0	0			14.188	0	0	0
		14.204	0	0	0			14.204	0	0	0
		14.221	1016.8	0	0			14.221	0	1114.81	0
		14.238	0	0	0			14.238	0	1220.86	0
		14.254	1144.03	0	0			14.254	0	1387.66	0
		14.271	0	0	0			14.271	0	1197.01	0
		14.287	1131.91	0	0			14.287	0	829.534	0
		14.304	946.318	0	0			14.304	0	631.124	0
		14.321	1073.57	0	0			14.321	452.763	432.007	0
		14.337	1033.61	486.451	0			14.337	367.798	0	0
		14.354	1306.12	388.231	0			14.354	492.522	0	0
		14.371	1324.36	695.47	0			14.371	518.533	0	0
		14.387	1062.42	405.136	0			14.387	504.422	0	0
		14.404	1184.91	559.664	0			14.404	594	0	0
		14.421	1500.64	600.213	0			14.421	407.67	0	0
		14.437	1328.82	564.849	0			14.437	465.043	0	0
		14.454	1013.08	511.401	0			14.454	583.968	232.19	0
		14.471	1044.01	726.001	0			14.471	603.847	0	0
		14.487	1369.09	863.165	0			14.487	1032.93	251.025	0
		14.504	1406.2	491.614	0			14.504	1191.32	0	0
		14.521	1242.38	402.635	0			14.521	692.61	0	0
		14.537	1015.21	499.924	0			14.537	658.142	0	0
		14.554	1459.56	400.389	0			14.554	1083.55	0	0
		14.571	987.434	683.046	0			14.571	921.875	0	0
		14.587	1283.8	530.9	0			14.587	703.716	0	0
		14.604	1445.35	588.18	0			14.604	418.841	438.99	0
		14.621	1556.38	449.938	0			14.621	731.123	0	0
		14.637	1326.65	382.004	0			14.637	547.001	0	0
		14.654	1285.88	423.496	0			14.654	544.778	0	0
		14.67	1289.25	571.973	0			14.67	425.154	0	0
		14.687	1497.39	522.74	0			14.687	424.142	0	0
		14.704	1477.37	621.777	0			14.704	563.102	0	0
		14.72	1191.47	671.177	0			14.72	462.137	0	0
		14.737	1055.21	662.641	0			14.737	553.841	0	0
		14.754	1506.51	622.852	0			14.754	406.815	0	0
		14.77	1268.94	494.024	0			14.77	542.001	0	0
		14.787	1413.74	551.412	0			14.787	703.477	228.002	0
		14.804	1342.4	418.558	0			14.804	461.485	0	0
		14.82	1581.12	519.272	0			14.82	592.141	0	0
		14.837	1561.45	396.021	0			14.837	757.622	0	0
		14.854	1224.2	428.858	0			14.854	705.322	0	0
		14.87	1266.69	607.818	0			14.87	489.224	0	0
		14.887	1567.69	391.503	0			14.887	519.361	0	0
		14.904	1191.05	517.016	0			14.904	457.174	216.094	0
		14.92	1504.57	315.173	0			14.92	487.241	0	0
		14.937	1129.53	420.796	0			14.937	490.002	0	0
		14.954	1632.93	472.877	0			14.954	425.727	0	0
		14.97	1246.89	642.434	0			14.97	722.456	0	0
		14.987	1160.69	419.329	0			14.987	536.557	0	0
		15.004	1176.84	443.367	0			15.004	402.074	0	0
		15.02	1450.92	670.115	0			15.02	432.759	0	0
		15.037	1259.88	710.009	0			15.037	578.036	0	0
		15.053	1224.54	512.042	0			15.053	522.037	0	0
		15.07	1231.96	536.088	0			15.07	442.888	0	0
		15.087	1468.49	636.941	0			15.087	828.763	215.195	0
		15.103	1153.69	505.28	0			15.103	756.696	492.694	0
		15.12	1145.21	710.178	0			15.12	582.278	0	0
		15.137	1573.39	457.067	0			15.137	634.567	223.169	0
		15.153	1236.31	459.961	0			15.153	484.278	0	0
		15.17	1225.01	504.142	0			15.17	525.693	0	0
		15.187	1259.85	536.291	0			15.187	411.391	0	0
		15.203	1468.13	476.363	0			15.203	603.579	0	0
		15.22	1319.28	484.533	0			15.22	433.413	0	0
		15.237	1308.23	747.28	0			15.237	524.007	0	0
		15.253	1574.32	625.444	0			15.253	395.028	222.778	0
		15.27	1398.87	526.432	0			15.27	365.473	0	0
		15.287	1564.36	707.696	0			15.287	520.415	0	0
		15.303	1254.14	480.421	0			15.303	748.205	0	0
		15.32	1257.63	537.807	0			15.32	363.021	0	0
		15.337	1582.35	676.269	0			15.337	619.249	0	0
		15.353	1360.76	484.556	0			15.353	437.148	0	0
		15.37	1225.16	433.048	0			15.37	489.896	233.005	0
		15.387	1437.69	566.199	0			15.387	329.983	0	0
		15.403	1263.87	424.812	0			15.403	454.127	0	0
		15.42	1156.43	414.769	0			15.42	470.443	0	0
		15.436	1232.28	483.962	0			15.436	348.84	211.125	0
		15.453	1333.16	436.161	0			15.453	389.752	0	0
		15.47	1683.28	533.375	0			15.47	504.272	0	0
		15.486	1832.95	384.938	0			15.486	523.42	0	0
		15.503	1408.32	567.375	0			15.503	382.64	0	0
		15.52	1342.69	459.879	0			15.52	560.677	0	0
		15.536	1433.13	506.325	0			15.536	414.757	0	0
		15.553	1496	466.007	0			15.553	357.918	0	0
		15.57	1190.27	530.822	0			15.57	386.389	0	0
		15.586	1233.1	476.097	0			15.586	430.649	0	0
		15.603	1617.17	726.631	0			15.603	223.211	0	0
		15.62	1394.78	372.142	0			15.62	388.334	0	0
		15.636	957.542	558.227	0			15.636	448.716	0	0
		15.653	1429.89	436.533	0			15.653	287.002	0	0
		15.67	1241.2	385.83	0			15.67	330.521	0	0
		15.686	1482.36	584.243	0			15.686	433.244	0	0
		15.703	1002.69	623.792	0			15.703	372.579	0	0
		15.72	1210	524.405	0			15.72	309.042	0	0
		15.736	1398.73	455.407	0			15.736	341.896	0	0
		15.753	1591.88	566.891	0			15.753	341.636	0	0
		15.77	1250.03	435.921	0			15.77	346.34	0	0
		15.786	1388.48	711.003	0			15.786	275.087	0	0
		15.803	1147.92	869.492	0			15.803	245.924	0	0
		15.819	1309.89	336.907	0			15.819	329.951	0	0
		15.836	1260.18	464.408	0			15.836	244.402	0	0
		15.853	1179.21	464.025	0			15.853	284.053	0	0
		15.869	1138.7	431.82	0			15.869	284.183	0	0
		15.886	1188.21	511.31	0			15.886	272.907	0	0
		15.903	1236.76	474.553	0			15.903	304.197	0	0
		15.919	1436.84	557.752	0			15.919	442.599	0	0
		15.936	1257.06	634.136	0			15.936	308.504	0	0
		15.953	1523	579.826	0			15.953	364.889	0	0
		15.969	1228.45	499.943	0			15.969	335.902	0	0
		15.986	1295.86	478.125	0			15.986	371.963	0	0
		16.003	1212	407.04	0			16.003	553.176	0	0
		16.019	1233.48	704.576	0			16.019	262.032	332.494	0
		16.036	1074.22	321.744	0			16.036	358.807	303.26	0
		16.053	1247.33	577.655	0			16.053	475.106	323.025	0
		16.069	1252.07	598.42	0			16.069	331.24	303.891	0
		16.086	1474.9	526.945	0			16.086	373.012	216.071	0
		16.103	1290.36	615.145	0			16.103	332.762	547.707	0
		16.119	1043.13	478.973	0			16.119	383.166	254.506	0
		16.136	1199.84	595.617	0			16.136	272.166	216.327	0
		16.153	1138.8	602.628	0			16.153	325.247	0	0
		16.169	1522.07	693.225	0			16.169	215.064	0	0
		16.186	1133.81	596.884	0			16.186	314.399	0	0
		16.202	1416.54	460.56	0			16.202	318.082	0	0
		16.219	1057	539.446	0			16.219	303.127	0	0
		16.236	1195.64	572.386	0			16.236	684.778	0	0
		16.252	1340.75	516.014	0			16.252	274.729	223.939	0
		16.269	1292.72	500.397	0			16.269	332.172	0	0
		16.286	979.822	425.65	0			16.286	0	0	0
		16.302	1206.53	657.628	0			16.302	311.796	0	0
		16.319	1252	558.04	0			16.319	295.095	0	0
		16.336	1345.09	728.418	0			16.336	218.632	0	0
		16.352	1119.05	623.708	0			16.352	306.445	0	0
		16.369	1161.61	575.919	0			16.369	266.042	0	0
		16.386	1175.92	476.454	0			16.386	313.979	0	0
		16.402	1136.57	524.723	0			16.402	221.75	201.727	0
		16.419	1077	540.934	0			16.419	245.568	0	0
		16.436	1158.25	555.006	0			16.436	385.853	0	0
		16.452	1273.72	466.963	0			16.452	229.173	0	0
		16.469	1280.09	596.345	0			16.469	364.024	0	0
		16.486	1344.13	509.364	0			16.486	332.803	0	0
		16.502	984.309	567.884	0			16.502	287.491	0	0
		16.519	1345.41	526.695	0			16.519	254.842	0	0
		16.536	1080.17	680.125	0			16.536	329.32	0	0
		16.552	1422.98	527.161	0			16.552	336.44	0	0
		16.569	1385.32	522.288	0			16.569	403.17	0	0
		16.585	1490.74	673.106	0			16.585	275.386	0	0
		16.602	1399.12	513.143	0			16.602	284.001	0	0
		16.619	1365.21	460.64	0			16.619	387.542	0	0
		16.635	1205.62	526.176	0			16.635	292.844	0	0
		16.652	1751.5	571.364	0			16.652	566.48	0	0
		16.669	1271.55	735.061	0			16.669	300.485	0	0
		16.685	1284.17	543.111	0			16.685	529.911	232.243	0
		16.702	1967.88	662.112	0			16.702	520.55	210.96	0
		16.719	1571.9	590.002	0			16.719	536.867	0	0
		16.735	1762.99	828.701	0			16.735	252.163	0	0
		16.752	1671.05	857.781	0			16.752	302.088	0	0
		16.769	1653.83	1076.22	0			16.769	258	0	0
		16.785	1188.03	625.834	0			16.785	356.214	0	0
		16.802	1476.89	661.006	0			16.802	506.868	0	0
		16.819	1156.11	465.531	0			16.819	475.12	0	0
		16.835	1077.44	560.002	0			16.835	485.664	492.989	0
		16.852	1171.33	496.36	0			16.852	623.64	886.555	0
		16.869	1257.66	484.942	0			16.869	402.135	618.161	0
		16.885	1012.65	498.86	0			16.885	587.08	607.91	0
		16.902	1298.78	754.588	0			16.902	689.741	576.115	0
		16.919	891.363	588.333	0			16.919	682.583	381.061	0
		16.935	1500.16	541.255	0			16.935	456.456	420.793	0
		16.952	1155.95	585.065	0			16.952	678.101	256.334	0
		16.968	1393.4	533.603	0			16.968	274.62	489.67	0
		16.985	1242.48	507.269	0			16.985	366.855	0	0
		17.002	1168.45	507.15	0			17.002	0	282.164	0
		17.018	1147.67	659.925	0			17.018	0	0	0
		17.035	1112.87	345.877	0			17.035	266.65	239.072	0
		17.052	951.93	423.913	0			17.052	264.197	0	0
		17.068	1026.53	517.118	0			17.068	513.21	0	0
		17.085	1511.25	553.533	0			17.085	357.782	284.125	0
		17.102	1025.11	643.212	0			17.102	217.379	260.445	0
		17.118	1144.13	344.232	0			17.118	392.237	331.09	0
		17.135	1212.38	392.125	0			17.135	444.414	452.105	0
		17.152	1225.07	552.679	0			17.152	596.843	880.365	0
		17.168	883.077	434.688	0			17.168	990.722	1036.88	0
		17.185	1134.34	554.58	0			17.185	881.971	972.857	0
		17.202	764.98	521.378	0			17.202	960.539	801.569	0
		17.218	796.768	496.879	0			17.218	739	640.263	0
		17.235	936.977	503.369	0			17.235	503.198	375.011	0
		17.252	1076.61	540.366	0			17.252	390.163	617.783	0
		17.268	766.442	511.123	0			17.268	303	0	0
		17.285	792.92	473.469	0			17.285	347.185	225.62	0
		17.302	877.694	660.903	0			17.302	268.781	228	0
		17.318	913.261	613.841	0			17.318	0	215.053	0
		17.335	1052.33	656.238	0			17.335	0	0	0
		17.351	1261.47	509.68	0			17.351	282.166	0	0
		17.368	1113.37	573.109	0			17.368	0	0	0
		17.385	1072	466.52	0			17.385	223.333	0	0
		17.401	974.542	561.065	0			17.401	213.349	0	0
		17.418	1064.57	798.807	0			17.418	215.511	0	0
		17.435	1082.08	539.154	0			17.435	243.456	0	0
		17.451	800.333	446.125	0			17.451	250.352	0	0
		17.468	1043.52	349.083	0			17.468	257.668	0	0
		17.485	1214.71	720.32	0			17.485	317.516	0	0
		17.501	1103.34	448.824	0			17.501	313.88	0	0
		17.518	959.853	685.657	0			17.518	0	0	0
		17.535	1001.36	543.001	0			17.535	238.012	0	0
		17.551	1304.98	574.68	0			17.551	281.369	0	0
		17.568	1114.7	561.414	0			17.568	211.799	434.509	0
		17.585	981.061	509.302	0			17.585	203.446	0	0
		17.601	1017.86	520.506	0			17.601	205.793	0	0
		17.618	1000.32	471.485	0			17.618	309.301	0	0
		17.635	1107.62	405.688	0			17.635	211.31	0	0
		17.651	785.619	592.445	0			17.651	0	0	0
		17.668	803.568	560.656	0			17.668	230.245	0	0
		17.685	970.565	648.885	0			17.685	0	0	0
		17.701	1176.11	429.111	0			17.701	0	0	0
		17.718	956.655	618.516	0			17.718	221.985	0	0
		17.734	938.654	434.52	0			17.734	234.472	0	0
		17.751	902.006	484.023	0			17.751	0	0	0
		17.768	935.926	522.063	0			17.768	210.22	0	0
		17.784	935.72	525.094	0			17.784	0	0	0
		17.801	759.877	449.551	0			17.801	0	0	0
		17.818	754.01	599.402	0			17.818	204.125	0	0
		17.834	983.283	498.134	0			17.834	0	0	0
		17.851	832.698	549.686	0			17.851	0	0	0
		17.868	977.921	308.01	0			17.868	234.274	0	0
		17.884	1024.6	679.352	0			17.884	0	0	0
		17.901	989.04	473.237	0			17.901	214.035	0	0
		17.918	854.025	590.385	0			17.918	0	0	0
		17.934	1015.26	590.568	0			17.934	271.078	0	0
		17.951	828.458	386.686	0			17.951	262.519	0	0
		17.968	936.633	702.97	0			17.968	213.685	0	0
		17.984	1077.35	512.561	0			17.984	0	0	0
		18.001	964.1	457.649	0			18.001	0	0	0
		18.018	825.319	582.105	0			18.018	0	0	0
		18.034	885.008	549.872	0			18.034	0	246.819	0
		18.051	934.041	438.227	0			18.051	0	0	0
		18.068	838.653	512.541	0			18.068	0	0	0
		18.084	1274.52	429.039	0			18.084	294.009	0	0
		18.101	851.435	541.013	0			18.101	0	0	0
		18.118	702.159	530.221	0			18.118	0	0	0
		18.134	948.496	793.17	0			18.134	0	0	0
		18.151	1070.62	500.886	0			18.151	258.161	0	0
		18.167	854.671	485.969	0			18.167	0	0	0
		18.184	800.976	559.063	0			18.184	202.036	0	0
		18.201	853.638	572.83	0			18.201	248.026	0	0
		18.217	800.465	554.28	0			18.217	252.841	0	0
		18.234	737.272	435.763	0			18.234	0	0	0
		18.251	759.054	595.664	0			18.251	219.272	0	0
		18.267	850.558	499.084	0			18.267	228.934	0	0
		18.284	781.481	447.165	0			18.284	0	0	0
		18.301	802.32	609.092	0			18.301	252.505	0	0
		18.317	828.463	386.523	0			18.317	245.86	0	0
		18.334	911.752	420.256	0			18.334	270	0	0
		18.351	780.462	473.308	0			18.351	263.798	0	0
		18.367	1013.47	494.025	0			18.367	246.451	0	0
		18.384	962.948	510.878	0			18.384	310.934	0	0
		18.401	1223.91	371.735	0			18.401	0	0	0
		18.417	2232.36	737.42	0			18.417	0	0	0
		18.434	3054.69	460.64	0			18.434	208.681	0	0
		18.451	4570.62	451.208	0			18.451	0	0	0
		18.467	7494.39	633.761	0			18.467	0	0	0
		18.484	8117.8	620.3	0			18.484	0	0	0
		18.501	8103.94	585.45	0			18.501	0	0	0
		18.517	7066.89	522.265	0			18.517	0	0	0
		18.534	4867.91	437.245	0			18.534	0	0	0
		18.55	3355.82	696.156	0			18.55	0	0	0
		18.567	1782.36	461.289	0			18.567	0	0	0
		18.584	1286.24	552.291	0			18.584	0	0	0
		18.6	1211	462.007	0			18.6	231.796	0	0
		18.617	896.813	448.128	0			18.617	0	0	0
		18.634	925.033	489.863	0			18.634	0	0	0
		18.65	756.977	497.014	0			18.65	0	0	0
		18.667	724.01	580.087	0			18.667	221.828	0	0
		18.684	913.645	514.163	0			18.684	209.05	0	0
		18.7	828.988	325.571	0			18.7	210.292	0	0
		18.717	959.746	651.12	0			18.717	0	0	0
		18.734	700.111	540.127	0			18.734	214.323	0	0
		18.75	830.056	423.174	0			18.75	224.025	0	0
		18.767	973.727	479.595	0			18.767	0	0	0
		18.784	630.866	622.928	0			18.784	256.13	0	0
		18.8	850.216	611.745	0			18.8	0	0	0
		18.817	841.241	606.533	0			18.817	0	0	0
		18.834	558.91	492.149	0			18.834	0	0	0
		18.85	806.421	444.812	0			18.85	249.125	263.002	0
		18.867	708.823	415.887	0			18.867	0	0	0
		18.884	680.003	457.061	0			18.884	0	0	0
		18.9	759.4	480.004	0			18.9	0	0	0
		18.917	592.291	643.084	0			18.917	0	0	0
		18.933	532.451	618.001	0			18.933	0	0	0
		18.95	601.477	555.495	0			18.95	0	0	0
		18.967	0	397.285	0			18.967	0	0	0
		18.983	0	525.077	0			18.983	0	0	0
		19	634.911	452.175	0			19	0	0	0
		19.017	594.455	459.703	0			19.017	0	0	0
		19.033	0	458.8	0			19.033	0	0	0
		19.05	499.779	489.608	0			19.05	0	0	0
		19.067	576.691	616.449	0			19.067	0	0	0
		19.083	636.641	394.565	0			19.083	0	0	0
		19.1	422.671	600.779	0			19.1	0	0	0
		19.117	563.923	490.976	0			19.117	0	0	0
		19.133	723.559	502.887	0			19.133	0	0	0
		19.15	556.042	546.623	0			19.15	0	0	0
		19.167	671.38	491.588	0			19.167	0	204.634	0
		19.183	601.605	450.077	0			19.183	268.241	0	0
		19.2	535.455	566.771	0			19.2	274.671	272.807	0
		19.217	968.803	434.592	0			19.217	243.604	349.012	0
		19.233	637.932	539.875	0			19.233	522.86	338.217	0
		19.25	778.347	501.089	0			19.25	565.467	300.64	0
		19.267	736.392	590.14	0			19.267	531.077	335.005	0
		19.283	672.136	630.789	0			19.283	495.389	326.246	0
		19.3	694.646	542.004	0			19.3	345.233	311.574	0
		19.316	879.724	659.529	0			19.316	211.907	0	0
		19.333	622.643	626.297	0			19.333	235.606	0	0
		19.35	863.445	487.586	0			19.35	289.576	0	0
		19.366	604.227	577.713	0			19.366	0	0	0
		19.383	697.904	412.32	0			19.383	0	205.742	0
		19.4	0	552.095	0			19.4	0	0	0
		19.416	0	620.653	0			19.416	0	0	0
		19.433	0	472.622	0			19.433	0	0	0
		19.45	0	589.095	0			19.45	0	0	0
		19.466	0	716.003	0			19.466	0	0	0
		19.483	0	528.795	0			19.483	0	0	0
		19.5	0	758.284	0			19.5	0	0	0
		19.516	0	365.878	0			19.516	0	0	0
		19.533	0	387.002	0			19.533	0	430.093	0
		19.55	0	481.474	0			19.55	0	0	0
		19.566	0	530.094	0			19.566	0	0	0
		19.583	0	573.204	0			19.583	0	0	0
		19.6	0	507.191	0			19.6	0	0	0
		19.616	0	555.035	0			19.616	0	0	0
		19.633	0	475.562	0			19.633	0	0	0
		19.65	623.683	697.211	0			19.65	0	0	0
		19.666	477.587	473.165	0			19.666	0	0	0
		19.683	466.695	778.795	0			19.683	0	0	0
		19.699	557.184	476.904	0			19.699	0	0	0
		19.716	604.542	504.543	0			19.716	469.222	0	0
		19.733	428.321	470.408	0			19.733	0	0	0
		19.749	345.807	567.942	0			19.749	0	0	0
		19.766	477.959	521.766	0			19.766	0	0	0
		19.783	0	482.055	0			19.783	0	0	0
		19.799	360.447	625.347	0			19.799	0	0	0
		19.816	512.125	639.491	0			19.816	0	0	0
		19.833	422.965	424.266	0			19.833	0	0	0
		19.849	505.67	359.242	0			19.849	238.132	0	0
		19.866	408.247	517.107	0			19.866	0	0	0
		19.883	679.375	510.837	0			19.883	0	0	0
		19.899	464.202	587.815	0			19.899	0	0	0
		19.916	605.899	496.042	0			19.916	0	0	0
		19.933	634.943	484.32	0			19.933	0	0	0
		19.949	495.112	449.043	0			19.949	0	0	0
		19.966	688.92	469.675	0			19.966	0	0	0
		19.983	598.779	441.236	0			19.983	0	208.002	0
		19.999	641.117	367.321	0			19.999	527.35	255.514	0
		20.016	747.126	502.018	0			20.016	441.827	362.693	0
		20.033	608.962	488.033	0			20.033	544.386	387.888	0
		20.049	747.042	423.157	0			20.049	556.801	391.446	0
		20.066	716.188	523.688	0			20.066	742.444	0	0
		20.082	691.038	725.382	0			20.082	598.647	279.77	0
		20.099	634.063	615.031	0			20.099	597.868	0	0
		20.116	468.33	539.444	0			20.116	308.819	0	0
		20.132	778.766	618.56	0			20.132	510.943	0	0
		20.149	653.373	490.226	0			20.149	0	0	0
		20.166	675.009	558.338	0			20.166	238.016	0	0
		20.182	536.806	556.744	0			20.182	0	0	0
		20.199	392.891	567.561	0			20.199	0	217.701	0
		20.216	510.47	695.088	0			20.216	224.783	0	0
		20.232	723.056	502.407	0			20.232	223.132	0	0
		20.249	615.126	477.025	0			20.249	219.172	0	0
		20.266	508.928	489.545	0			20.266	202.166	0	0
		20.282	366.855	659.585	0			20.282	0	0	0
		20.299	396.842	636.602	0			20.299	0	0	0
		20.316	0	471.541	0			20.316	0	0	0
		20.332	356.303	501.828	0			20.332	0	0	0
		20.349	289.263	419.371	0			20.349	0	0	0
		20.366	357.506	512.724	0			20.366	0	0	0
		20.382	321.184	419.444	0			20.382	0	0	0
		20.399	473.18	499.003	0			20.399	0	0	0
		20.416	549.244	349.924	0			20.416	0	0	0
		20.432	486.983	522.194	0			20.432	0	0	0
		20.449	584.348	415.778	0			20.449	0	0	0
		20.465	534.878	604.191	0			20.465	246.295	226.09	0
		20.482	567.596	543.05	0			20.482	244.73	265.562	0
		20.499	625.678	447.902	0			20.499	323.562	319.978	0
		20.515	656.899	691.409	0			20.515	457.815	319.001	0
		20.532	450.023	555.369	0			20.532	522.072	251.413	0
		20.549	440.517	489.008	0			20.549	0	0	0
		20.565	594.247	535.255	0			20.565	0	0	0
		20.582	574.163	460.334	0			20.582	0	0	0
		20.599	663.96	585.125	0			20.599	0	0	0
		20.615	545.338	533.681	0			20.615	0	0	0
		20.632	585.323	418.889	0			20.632	0	0	0
		20.649	528.571	400.325	0			20.649	220.783	0	0
		20.665	656.556	471.391	0			20.665	228.539	0	0
		20.682	489.556	605.575	0			20.682	257.98	0	0
		20.699	618.818	507.828	0			20.699	0	0	0
		20.715	709.354	394.365	0			20.715	0	0	0
		20.732	733.312	540.971	0			20.732	0	0	0
		20.749	743.841	848.992	0			20.749	0	0	0
		20.765	759.836	574.287	0			20.765	0	0	0
		20.782	500.665	593.068	0			20.782	0	0	0
		20.799	446.254	611.877	0			20.799	0	0	0
		20.815	411.322	436.616	0			20.815	0	0	0
		20.832	462.33	612.883	0			20.832	0	0	0
		20.848	339.625	615.82	0			20.848	0	0	0
		20.865	437.128	492.015	0			20.865	0	0	0
		20.882	422.679	438.44	0			20.882	0	0	0
		20.898	416.551	660.61	0			20.898	0	0	0
		20.915	437.878	573.901	0			20.915	0	0	0
		20.932	513.221	373.756	0			20.932	0	0	0
		20.948	525.015	548.969	0			20.948	0	0	0
		20.965	519.117	508.68	0			20.965	0	0	0
		20.982	383.683	567.819	0			20.982	201.274	0	0
		20.998	339.286	416.618	0			20.998	0	0	0
		21.015	383.704	468.853	0			21.015	0	0	0
		21.032	342.014	502.654	0			21.032	0	0	0
		21.048	417.007	492.112	0			21.048	0	224.462	0
		21.065	519.413	524.164	0			21.065	0	0	0
		21.082	378.125	484.066	0			21.082	0	228.087	0
		21.098	430.365	612.901	0			21.098	0	0	0
		21.115	663.333	426.878	0			21.115	201.136	0	0
		21.132	512.706	570.723	0			21.132	0	0	0
		21.148	798.387	648.357	0			21.148	0	0	0
		21.165	824.015	487.002	0			21.165	0	0	0
		21.182	865.049	783.063	0			21.182	0	0	0
		21.198	864.163	1049.2	0			21.198	0	0	0
		21.215	974.118	748.904	0			21.215	0	0	0
		21.231	918.592	621.206	0			21.231	0	236.149	0
		21.248	716.677	421.19	0			21.248	0	0	0
		21.265	575.579	598.734	0			21.265	0	0	0
		21.281	607.282	542.014	0			21.281	0	0	0
		21.298	0	613.98	0			21.298	0	0	0
		21.315	0	541.889	0			21.315	0	0	0
		21.331	480.001	511.014	0			21.331	0	0	0
		21.348	0	653.017	0			21.348	0	0	0
		21.365	0	677.572	0			21.365	0	0	0
		21.381	0	510.471	0			21.381	0	0	0
		21.398	623.604	667.03	0			21.398	0	0	0
		21.415	602.334	452.155	0			21.415	0	0	0
		21.431	483.452	565.623	0			21.431	0	0	0
		21.448	386.062	518.289	0			21.448	0	0	0
		21.465	477.238	483.095	0			21.465	0	0	0
		21.481	653.953	584.653	0			21.481	0	0	0
		21.498	480.076	487.298	0			21.498	0	0	0
		21.515	387.712	478.02	0			21.515	0	0	0
		21.531	499.002	475.393	0			21.531	0	0	0
		21.548	454.347	470.412	0			21.548	0	0	0
		21.565	501.844	658.322	0			21.565	0	0	0
		21.581	446.963	625.456	0			21.581	0	0	0
		21.598	572.471	457.178	0			21.598	0	0	0
		21.614	517.377	484.843	0			21.614	0	0	0
		21.631	771.372	424.458	0			21.631	0	0	0
		21.648	534.006	486.575	0			21.648	0	0	0
		21.664	623.312	382.742	0			21.664	0	0	0
		21.681	612.695	528.602	0			21.681	0	0	0
		21.698	544.005	433.275	0			21.698	0	0	0
		21.714	437.399	473.669	0			21.714	0	0	0
		21.731	609.502	469.294	0			21.731	0	0	0
		21.748	761.058	523.967	0			21.748	0	0	0
		21.764	567.445	577.344	0			21.764	0	0	0
		21.781	474.735	574.036	0			21.781	217.154	0	0
		21.798	485.318	383.369	0			21.798	0	0	0
		21.814	463.535	270.383	0			21.814	0	215.919	0
		21.831	388.083	623.292	0			21.831	0	0	0
		21.848	600.259	539.798	0			21.848	0	0	0
		21.864	487.926	580.288	0			21.864	0	0	0
		21.881	536.796	526.115	0			21.881	0	0	0
		21.898	511.485	542.509	0			21.898	0	0	0
		21.914	510.557	444.969	0			21.914	0	0	0
		21.931	657.52	571.675	0			21.931	0	0	0
		21.948	545.228	483.848	0			21.948	0	0	0
		21.964	748.997	529.042	0			21.964	0	0	0
		21.981	443.723	514.403	0			21.981	0	0	0
		21.997	504.612	371.667	0			21.997	0	0	0
		22.014	473.72	403.845	0			22.014	0	215.001	0
		22.031	399.587	512.878	0			22.031	0	0	0
		22.047	595.271	473.558	0			22.047	0	0	0
		22.064	486.229	478.968	0			22.064	0	0	0
		22.081	558.92	557.071	0			22.081	0	0	0
		22.097	527.408	511.001	0			22.097	0	0	0
		22.114	582.182	537.377	0			22.114	0	0	0
		22.131	556.05	453.002	0			22.131	0	0	0
		22.147	577.781	442.907	0			22.147	205.048	0	0
		22.164	631.878	509.601	0			22.164	0	0	0
		22.181	512.175	484.181	0			22.181	202.049	0	0
		22.197	422.676	399.445	0			22.197	0	0	0
		22.214	468.9	518.446	0			22.214	0	0	0
		22.231	535.473	524	0			22.231	247.003	0	0
		22.247	581.574	562.408	0			22.247	0	0	0
		22.264	447.438	535.024	0			22.264	0	0	0
		22.281	692.115	428.754	0			22.281	0	0	0
		22.297	490.112	522.906	0			22.297	0	0	0
		22.314	557.809	434.58	0			22.314	0	0	0
		22.331	472.754	676.01	0			22.331	0	0	0
		22.348	529.144	499.031	0			22.348	0	0	0
		22.364	559.587	641.032	0			22.364	0	0	0
		22.381	358.947	597.738	0			22.381	0	0	0
		22.397	462.143	528.605	0			22.397	0	0	0
		22.414	507.89	513.898	0			22.414	0	0	0
		22.431	627.814	399.001	0			22.431	0	0	0
		22.448	614.987	507.116	0			22.448	0	0	0
		22.464	547.445	409.983	0			22.464	0	0	0
		22.481	0	525.811	0			22.481	0	0	0
		22.497	435.038	590.114	0			22.497	0	0	0
		22.514	0	436.557	0			22.514	0	0	0
		22.531	0	530.882	0			22.531	0	0	0
		22.547	0	351.475	0			22.547	0	0	0
		22.564	530.276	491.26	0			22.564	0	0	0
		22.581	0	387.615	0			22.581	0	0	0
		22.598	649.558	439.334	0			22.598	0	0	0
		22.614	400.361	412.781	0			22.614	0	0	0
		22.631	402.361	367.522	0			22.631	296.606	0	0
		22.647	428.686	536.364	0			22.647	0	0	0
		22.664	531.571	459.454	0			22.664	0	0	0
		22.681	418.346	358.244	0			22.681	0	0	0
		22.698	422.836	660.009	0			22.698	0	0	0
		22.714	431.828	454.719	0			22.714	0	0	0
		22.731	455.918	339.907	0			22.731	0	0	0
		22.747	549.102	517.232	0			22.747	0	0	0
		22.764	488.842	725.062	0			22.764	0	0	0
		22.781	419.64	530.204	0			22.781	0	0	0
		22.798	570.566	560.008	0			22.798	0	0	0
		22.814	546.286	433.101	0			22.814	0	0	0
		22.831	559.356	477.484	0			22.831	0	0	0
		22.848	423.64	538.42	0			22.848	0	0	0
		22.864	437.034	558.509	0			22.864	298.287	0	0
		22.881	380.042	359.078	0			22.881	0	0	0
		22.897	583.459	778.311	0			22.897	0	0	0
		22.914	630.32	597.926	0			22.914	246.878	0	0
		22.931	544.445	783.678	0			22.931	0	0	0
		22.948	587.069	640.276	0			22.948	0	0	0
		22.964	569.508	507.277	0			22.964	200.026	0	0
		22.981	572.24	475.781	0			22.981	0	0	0
		22.997	617.838	533.496	0			22.997	0	0	0
		23.014	507.336	497.141	0			23.014	0	0	0
		23.031	617.692	575.98	0			23.031	0	0	0
		23.048	590.404	481.111	0			23.048	0	0	0
		23.064	518.157	590.877	0			23.064	0	0	0
		23.081	451.857	483.431	0			23.081	273.24	0	0
		23.098	672.781	583.645	0			23.098	0	0	0
		23.114	323.636	423.963	0			23.114	0	0	0
		23.131	504.595	413.971	0			23.131	0	0	0
		23.148	617.471	404.118	0			23.148	0	0	0
		23.164	476.633	815.638	0			23.164	0	0	0
		23.181	513.617	885.208	0			23.181	0	0	0
		23.198	0	757.98	0			23.198	0	0	0
		23.214	571.572	555	0			23.214	0	0	0
		23.231	498.941	638.845	0			23.231	0	0	0
		23.248	781.862	619.562	0			23.248	0	0	0
		23.264	576.543	707.688	0			23.264	0	0	0
		23.281	428.057	580.047	0			23.281	0	0	0
		23.298	466.1	921.651	0			23.298	0	0	0
		23.314	444.012	694.19	0			23.314	0	0	0
		23.331	470.669	385.006	0			23.331	0	0	0
		23.348	571.393	415.102	0			23.348	299.224	0	0
		23.364	589.123	470.04	0			23.364	289.155	0	0
		23.381	587.504	410.001	0			23.381	309.209	0	0
		23.398	585.21	764.497	0			23.398	314.596	0	0
		23.414	872.777	405.43	0			23.414	273.144	0	0
		23.431	452.63	487.241	0			23.431	0	0	0
		23.448	901.725	535.801	0			23.448	0	0	0
		23.464	741.441	818.852	0			23.464	0	0	0
		23.481	840.473	709.601	0			23.481	0	0	0
		23.498	866.815	633.233	0			23.498	0	0	0
		23.514	772.835	563.606	0			23.514	0	0	0
		23.531	832.669	595.187	0			23.531	0	0	0
		23.548	713.285	535.258	0			23.548	223.332	0	0
		23.564	562.681	509.717	0			23.564	0	0	0
		23.581	541.986	721.406	0			23.581	0	0	0
		23.598	855.827	765.062	0			23.598	0	0	0
		23.614	862.649	622.294	0			23.614	0	0	0
		23.631	788.362	387.11	0			23.631	0	0	0
		23.648	565.485	407.138	0			23.648	0	0	0
		23.664	533.436	447.029	0			23.664	210.98	0	0
		23.681	625.178	484.933	0			23.681	0	0	0
		23.698	628.101	290.293	0			23.698	0	0	0
		23.714	432.899	324.837	0			23.714	0	0	0
		23.731	388.418	319.654	0			23.731	0	0	0
		23.748	442.24	457.677	0			23.748	0	0	0
		23.764	501.894	364.777	0			23.764	0	0	0
		23.781	552.906	582.089	0			23.781	0	0	0
		23.798	509.31	348.923	0			23.798	0	0	0
		23.814	490.163	451.868	0			23.814	0	0	0
		23.831	546.351	476.947	0			23.831	0	0	0
		23.848	424.784	402.07	0			23.848	0	0	0
		23.864	589.086	381.184	0			23.864	0	0	0
		23.881	529.381	603.82	0			23.881	0	0	0
		23.898	460.005	601.986	0			23.898	0	0	0
		23.914	681.014	490.646	0			23.914	0	0	0
		23.931	715.722	507.245	0			23.931	0	0	0
		23.948	439.175	409.48	0			23.948	0	0	0
		23.964	728.506	496.734	0			23.964	0	0	0
		23.981	709.728	534.112	0			23.981	0	231.618	0
		23.998	580.64	303.488	0			23.998	201.21	0	0
		24.014	673.822	445.001	0			24.014	0	0	0
		24.031	583.604	499.225	0			24.031	0	0	0
		24.048	445.805	550.458	0			24.048	0	0	0
		24.064	717.815	642.762	0			24.064	0	0	0
		24.081	709.412	540.419	0			24.081	0	0	0
		24.098	514.7	632.528	0			24.098	0	0	0
		24.114	486.001	523.222	0			24.114	0	0	0
		24.131	672.779	638.976	0			24.131	0	0	0
		24.148	694.421	370.314	0			24.148	0	0	0
		24.164	482.174	461.349	0			24.164	0	0	0
		24.181	471.011	621.338	0			24.181	0	0	0
		24.198	484.674	269.921	0			24.198	0	0	0
		24.214	386.68	687.918	0			24.214	0	0	0
		24.231	500.909	465.033	0			24.231	0	0	0
		24.248	518.031	680.582	0			24.248	0	0	0
		24.264	281.054	505.712	0			24.264	0	0	0
		24.281	473.196	460.551	0			24.281	0	0	0
		24.298	457.752	379.849	0			24.298	0	0	0
		24.314	608.919	436.77	0			24.314	213.599	0	0
		24.331	440.118	417.211	0			24.331	0	0	0
		24.348	541.395	535.694	0			24.348	0	0	0
		24.364	529.752	463.945	0			24.364	326.377	0	0
		24.381	526.538	319.058	0			24.381	0	0	0
		24.398	501.001	414.776	0			24.398	0	0	0
		24.414	526.2	436.811	0			24.414	0	0	0
		24.431	445.327	283.097	0			24.431	0	0	0
		24.448	661.695	496.827	0			24.448	0	0	0
		24.464	559.489	472.042	0			24.464	0	0	0
		24.481	486.202	442.761	0			24.481	0	0	0
		24.498	547.924	370.413	0			24.498	207.984	0	0
		24.514	754.002	496.221	0			24.514	0	0	0
		24.531	550.856	485.845	0			24.531	0	0	0
		24.548	536.844	654.086	0			24.548	0	0	0
		24.564	491.001	343.446	0			24.564	0	0	0
		24.581	687.372	647.409	0			24.581	0	0	0
		24.598	532.094	581.01	0			24.598	0	0	0
		24.614	448.807	538.045	0			24.614	0	0	0
		24.631	409.078	428.796	0			24.631	0	0	0
		24.648	442.148	512.539	0			24.648	0	0	0
		24.664	539.027	577.201	0			24.664	0	0	0
		24.681	412.41	302.335	0			24.681	0	0	0
		24.698	411.9	609.561	0			24.698	0	0	0
		24.714	408.767	418.599	0			24.714	0	0	0
		24.731	504.98	502.462	0			24.731	0	0	0
		24.748	638.588	482.147	0			24.748	0	0	0
		24.764	523.526	683.785	0			24.764	0	0	0
		24.781	601.976	361.906	0			24.781	0	0	0
		24.798	442.128	528.046	0			24.798	0	0	0
		24.814	527.102	482.362	0			24.814	0	0	0
		24.831	834.663	441.099	0			24.831	0	0	0
		24.848	572.284	472.679	0			24.848	0	0	0
		24.864	563.585	360.252	0			24.864	0	0	0
		24.881	542.539	474.006	0			24.881	0	0	0
		24.898	608.401	524.476	0			24.898	0	0	0
		24.914	625.639	441.088	0			24.914	0	0	0
		24.931	442.01	690.105	0			24.931	0	0	0
		24.948	524.305	415.24	0			24.948	0	0	0
		24.964	426.56	464.918	0			24.964	0	0	0
		24.981	599.62	585.867	0			24.981	0	0	0
		24.998	515.625	468.721	0			24.998	0	0	0
		25.014	525.398	387.97	0			25.014	225.516	0	0
		25.031	630.969	376.087	0			25.031	0	0	0
		25.048	440.892	379.92	0			25.048	0	212.374	0
		25.064	337.362	516.327	0			25.064	234.38	0	0
		25.081	406.568	422.098	0			25.081	205.911	0	0
		25.098	473.556	658.161	0			25.098	0	0	0
		25.114	483.444	419.305	0			25.114	0	0	0
		25.131	425.754	618.66	0			25.131	0	0	0
		25.148	538.323	393.667	0			25.148	0	0	0
		25.164	503.275	335.398	0			25.164	0	0	0
		25.181	416.556	403.378	0			25.181	203.595	0	0
		25.198	508.454	345.05	0			25.198	0	0	0
		25.214	516.776	505.644	0			25.214	0	0	0
		25.231	540.797	387.61	0			25.231	200.024	0	0
		25.248	413.604	474.636	0			25.248	0	0	0
		25.264	458.462	549.268	0			25.264	0	0	0
		25.281	419.286	453.025	0			25.281	0	0	0
		25.298	531.248	469.93	0			25.298	0	0	0
		25.314	595.45	411.634	0			25.314	0	0	0
		25.331	437.005	409.038	0			25.331	0	0	0
		25.348	490.49	430.722	0			25.348	0	0	0
		25.364	572.124	336.564	0			25.364	0	0	0
		25.381	463.306	395.652	0			25.381	0	0	0
		25.398	664.051	364.36	0			25.398	0	0	0
		25.414	478.619	404.29	0			25.414	0	0	0
		25.431	580.257	419.878	0			25.431	0	0	0
		25.448	390.102	376.409	0			25.448	0	0	0
		25.464	496.401	691.884	0			25.464	0	0	0
		25.481	569.745	536.401	0			25.481	0	0	0
		25.498	477.017	491.238	0			25.498	0	0	0
		25.514	561.892	470.174	0			25.514	0	0	0
		25.531	841.845	379.258	0			25.531	0	0	0
		25.548	526.984	427.671	0			25.548	0	0	0
		25.564	523.792	439.135	0			25.564	0	0	0
		25.581	431.071	388.511	0			25.581	0	0	0
		25.598	524.939	319.436	0			25.598	0	0	0
		25.614	584.434	434.551	0			25.614	0	0	0
		25.631	575.04	498.524	0			25.631	0	0	0
		25.648	466.841	403.248	0			25.648	243.965	0	0
		25.664	574.727	407.759	0			25.664	0	0	0
		25.681	539.333	540.557	0			25.681	0	0	0
		25.698	444.688	320.692	0			25.698	0	0	0
		25.714	522.151	451.528	0			25.714	0	0	0
		25.731	593.518	565.843	0			25.731	0	0	0
		25.748	466.505	489.776	0			25.748	0	0	0
		25.764	527.408	589.367	0			25.764	0	0	0
		25.781	465.485	423.779	0			25.781	257.021	0	0
		25.798	510.51	457.74	0			25.798	0	0	0
		25.814	491.792	448.334	0			25.814	0	0	0
		25.831	605.204	487.878	0			25.831	0	0	0
		25.848	426.514	370.72	0			25.848	0	0	0
		25.864	452.543	406.6	0			25.864	0	0	0
		25.881	397.163	285.065	0			25.881	0	0	0
		25.898	0	593.153	0			25.898	0	0	0
		25.914	776.116	576.34	0			25.914	0	0	0
		25.931	433.491	352.647	0			25.931	0	0	0
		25.948	475.378	498.51	0			25.948	0	0	0
		25.964	540.242	532.654	0			25.964	0	0	0
		25.981	457.72	391.779	0			25.981	0	0	0
		25.998	496.156	344.88	0			25.998	0	0	0
		26.014	597.368	339.001	0			26.014	0	0	0
		26.031	419.465	481.877	0			26.031	0	0	0
		26.048	493	502.89	0			26.048	0	0	0
		26.064	699.862	499.611	0			26.064	0	0	0
		26.081	497.545	465.97	0			26.081	0	0	0
		26.098	405.992	390.563	0			26.098	0	0	0
		26.114	469.131	432.195	0			26.114	0	0	0
		26.131	321.75	396.682	0			26.131	0	0	0
		26.147	505.274	398.954	0			26.147	0	0	0
		26.164	350.362	435.72	0			26.164	0	0	0
		26.181	451.053	413.351	0			26.181	0	0	0
		26.197	431.889	282.815	0			26.197	0	0	0
		26.214	514.918	662.605	0			26.214	0	0	0
		26.231	305.049	503	0			26.231	0	0	0
		26.247	498.5	512.062	0			26.247	0	0	0
		26.264	438.789	379.215	0			26.264	0	0	0
		26.281	485.333	342.918	0			26.281	0	0	0
		26.297	490.216	534.249	0			26.297	0	0	0
		26.314	356.337	647.271	0			26.314	0	0	0
		26.331	390.665	686.122	0			26.331	0	0	0
		26.347	663.305	391.361	0			26.347	0	0	0
		26.364	453.001	546.716	0			26.364	0	0	0
		26.381	477.021	384.521	0			26.381	0	0	0
		26.397	580.657	495.498	0			26.397	0	0	0
		26.414	425.062	511.181	0			26.414	0	0	0
		26.431	473.033	355.222	0			26.431	0	0	0
		26.447	372.612	427.403	0			26.447	0	0	0
		26.464	681.336	525.851	0			26.464	0	0	0
		26.481	442.837	456.307	0			26.481	0	0	0
		26.497	460.912	502.699	0			26.497	0	0	0
		26.514	440.878	507.556	0			26.514	0	0	0
		26.53	281.636	469.031	0			26.53	0	0	0
		26.547	337.594	398.084	0			26.547	0	0	0
		26.564	641.343	465.17	0			26.564	0	0	0
		26.58	406.564	442.9	0			26.58	0	0	0
		26.597	447.208	430.781	0			26.597	0	0	0
		26.614	447.241	394.755	0			26.614	0	0	0
		26.63	436.687	363.404	0			26.63	0	0	0
		26.647	487.093	399.007	0			26.647	0	0	0
		26.664	480.48	538.648	0			26.664	209.679	0	0
		26.68	340.616	618.694	0			26.68	0	0	0
		26.697	557.821	468.906	0			26.697	0	0	0
		26.714	497.175	654.277	0			26.714	0	0	0
		26.73	479.121	412.792	0			26.73	0	0	0
		26.747	598.712	426.405	0			26.747	0	302.188	0
		26.764	598.691	415.198	0			26.764	0	0	0
		26.78	523.094	510.317	0			26.78	0	0	0
		26.797	352.355	381.563	0			26.797	0	0	0
		26.814	412.889	498.305	0			26.814	0	0	0
		26.83	484.626	553	0			26.83	0	0	0
		26.847	447.157	557.736	0			26.847	0	0	0
		26.864	451.003	493.295	0			26.864	0	0	0
		26.88	431.915	421.467	0			26.88	0	0	0
		26.897	470.034	402.223	0			26.897	0	0	0
		26.913	441.581	459.914	0			26.913	0	0	0
		26.93	494.514	476.126	0			26.93	0	0	0
		26.947	437.094	397.001	0			26.947	0	0	0
		26.963	456.778	385.893	0			26.963	0	0	0
		26.98	438.766	428.688	0			26.98	0	0	0
		26.997	566.538	395.223	0			26.997	0	0	0
		27.013	680.346	407.456	0			27.013	0	0	0
		27.03	474.484	427.244	0			27.03	0	0	0
		27.047	522.896	410.049	0			27.047	0	0	0
		27.063	443.05	622.762	0			27.063	0	0	0
		27.08	358.405	437.557	0			27.08	0	0	0
		27.097	455.162	515.202	0			27.097	0	0	0
		27.113	416.889	438.44	0			27.113	0	0	0
		27.13	523.878	385.125	0			27.13	0	0	0
		27.147	486.041	397.067	0			27.147	0	0	0
		27.163	461.224	487.799	0			27.163	0	0	0
		27.18	485.729	413.267	0			27.18	0	0	0
		27.197	552.967	490.329	0			27.197	0	0	0
		27.213	451.784	449.308	0			27.213	0	0	0
		27.23	399.479	375.407	0			27.23	0	0	0
		27.247	621.949	482.804	0			27.247	0	0	0
		27.263	419.04	361.172	0			27.263	0	0	0
		27.28	434.905	330.365	0			27.28	0	0	0
		27.296	413.346	432.144	0			27.296	0	0	0
		27.313	598.02	395.016	0			27.313	0	0	0
		27.33	416.679	463.963	0			27.33	0	0	0
		27.346	658.891	575.01	0			27.346	0	0	0
		27.363	462.063	504.056	0			27.363	0	0	0
		27.38	444.502	387.001	0			27.38	0	0	0
		27.396	435.944	447.011	0			27.396	0	0	0
		27.413	429.588	428.779	0			27.413	0	0	0
		27.43	467.236	443.008	0			27.43	0	0	0
		27.446	496.942	458.112	0			27.446	0	0	0
		27.463	416.906	361.96	0			27.463	0	0	0
		27.48	396.818	563.075	0			27.48	0	0	0
		27.496	541.599	275.463	0			27.496	0	0	0
		27.513	488.491	494.702	0			27.513	0	0	0
		27.53	373.308	335.252	0			27.53	0	0	0
		27.546	436.026	363.421	0			27.546	0	0	0
		27.563	430.184	484.055	0			27.563	0	0	0
		27.58	393.977	363.202	0			27.58	0	0	0
		27.596	439.277	429.953	0			27.596	0	0	0
		27.613	439.909	342.522	0			27.613	0	0	0
		27.63	449.338	478.719	0			27.63	0	0	0
		27.646	416.333	415.163	0			27.646	0	0	0
		27.663	487.064	531.127	0			27.663	0	0	0
		27.679	364.723	621.12	0			27.679	0	0	0
		27.696	436.766	584.165	0			27.696	0	0	0
		27.713	408.012	421.1	0			27.713	0	0	0
		27.729	514.083	331.547	0			27.729	0	0	0
		27.746	416.595	395.917	0			27.746	0	0	0
		27.763	440.894	423.25	0			27.763	0	0	0
		27.779	608.681	388.059	0			27.779	0	0	0
		27.796	385.108	405.395	0			27.796	0	0	0
		27.813	445.895	376.724	0			27.813	0	0	0
		27.829	372.757	407.878	0			27.829	0	0	0
		27.846	445.781	531.359	0			27.846	0	0	0
		27.863	344.027	429.265	0			27.863	0	0	0
		27.879	381.802	457.283	0			27.879	0	0	0
		27.896	527.729	446.807	0			27.896	0	0	0
		27.913	351.057	434.776	0			27.913	0	0	0
		27.929	355.297	399.562	0			27.929	0	0	0
		27.946	395.007	464	0			27.946	0	0	0
		27.963	429.668	528.042	0			27.963	0	0	0
		27.979	398.298	551.294	0			27.979	0	0	0
		27.996	400.291	412.083	0			27.996	0	0	0
		28.013	356.143	344.068	0			28.013	0	0	0
		28.029	474.364	610.173	0			28.029	0	0	0
		28.046	486.173	673.102	0			28.046	0	0	0
		28.063	465.241	453.926	0			28.063	0	0	0
		28.079	522.404	481.858	0			28.079	0	0	0
		28.096	441.329	480.982	0			28.096	0	0	0
		28.112	501.119	479.06	0			28.112	0	0	0
		28.129	376.843	576.351	0			28.129	0	0	0
		28.146	278.92	409.27	0			28.146	0	0	0
		28.162	440.605	304.267	0			28.162	0	0	0
		28.179	438.133	494.672	0			28.179	0	0	0
		28.196	310.972	478.383	0			28.196	0	0	0
		28.212	416.268	474.327	0			28.212	0	0	0
		28.229	510.363	341.564	0			28.229	0	0	0
		28.246	378.337	450.72	0			28.246	0	0	0
		28.262	469.829	443.715	0			28.262	0	0	0
		28.279	560.918	415.052	0			28.279	0	278.94	0
		28.296	361.222	438.807	0			28.296	0	410.066	0
		28.312	605.297	366.173	0			28.312	0	382.363	0
		28.329	333.508	589.844	0			28.329	0	853.69	0
		28.346	325.227	345.703	0			28.346	0	616.544	0
		28.362	541.073	433.348	0			28.362	0	815.72	0
		28.379	477.542	482.605	0			28.379	236.013	745.083	0
		28.396	381.786	481.928	0			28.396	0	637.106	0
		28.412	415.064	288.456	0			28.412	0	700.95	0
		28.429	364.485	334.313	0			28.429	0	536.899	0
		28.446	590.563	462.734	0			28.446	0	234.689	0
		28.462	424.446	365.332	0			28.462	0	279.899	0
		28.479	461.563	434.282	0			28.479	0	255.136	0
		28.495	363.258	396.498	0			28.495	0	0	0
		28.512	670.686	477.352	0			28.512	0	0	0
		28.529	370.408	474.361	0			28.529	0	0	0
		28.545	416.82	602.307	0			28.545	0	0	0
		28.562	495.586	497.309	0			28.562	0	0	0
		28.579	392.151	372.15	0			28.579	0	0	0
		28.595	526.314	386.627	0			28.595	0	0	0
		28.612	359.637	513.184	0			28.612	0	0	0
		28.629	536.117	602.522	0			28.629	0	0	0
		28.645	464.132	377.389	0			28.645	0	0	0
		28.662	522.176	567.275	0			28.662	0	0	0
		28.679	334.796	369.73	0			28.679	0	0	0
		28.695	436.688	454.067	0			28.695	0	0	0
		28.712	423.806	338.386	0			28.712	0	0	0
		28.729	338.468	372.934	0			28.729	0	0	0
		28.745	487.699	377.361	0			28.745	0	0	0
		28.762	418.139	560.002	0			28.762	0	0	0
		28.779	454.837	402.228	0			28.779	0	0	0
		28.795	398.848	466.336	0			28.795	0	0	0
		28.812	460.454	438.952	0			28.812	0	0	0
		28.829	305.19	380.6	0			28.829	0	0	0
		28.845	480.147	470.39	0			28.845	0	0	0
		28.862	497.102	397.357	0			28.862	0	0	0
		28.878	391.678	428.177	0			28.878	0	0	0
		28.895	339.201	334.08	0			28.895	0	0	0
		28.912	574.596	338.879	0			28.912	0	0	0
		28.928	519.041	515.556	0			28.928	0	0	0
		28.945	417.296	520.894	0			28.945	0	0	0
		28.962	407.72	477.264	0			28.962	0	0	0
		28.978	584.375	371.413	0			28.978	0	0	0
		28.995	423.232	416.445	0			28.995	0	0	0
		29.012	420.298	339.92	0			29.012	0	0	0
		29.028	429.249	513.502	0			29.028	0	0	0
		29.045	370.163	508.226	0			29.045	0	0	0
		29.062	346.976	444.887	0			29.062	0	0	0
		29.078	388.612	405.819	0			29.078	0	0	0
		29.095	542.365	260.029	0			29.095	0	0	0
		29.112	444.274	538.595	0			29.112	0	0	0
		29.128	304.219	390.373	0			29.128	0	0	0
		29.145	630.77	422.24	0			29.145	0	0	0
		29.162	651.236	360.372	0			29.162	0	0	0
		29.178	479.21	484.778	0			29.178	0	0	0
		29.195	336.208	345.074	0			29.195	0	0	0
		29.212	413.235	380.465	0			29.212	0	0	0
		29.228	410.19	307.051	0			29.228	0	0	0
		29.245	345.924	647.683	0			29.245	0	0	0
		29.261	432.375	513.521	0			29.261	0	0	0
		29.278	353.26	486.074	0			29.278	0	0	0
		29.295	382.057	450.576	0			29.295	0	0	0
		29.311	440.229	534.426	0			29.311	0	0	0
		29.328	424.365	429.306	0			29.328	0	0	0
		29.345	427.169	462.252	0			29.345	0	0	0
		29.361	347.232	390.152	0			29.361	0	0	0
		29.378	449.091	417.004	0			29.378	0	0	0
		29.395	429.951	442.53	0			29.395	0	0	0
		29.411	374.098	252.453	0			29.411	0	0	0
		29.428	443.135	496.13	0			29.428	0	0	0
		29.445	361.877	381.119	0			29.445	0	0	0
		29.461	417.721	514.139	0			29.461	0	0	0
		29.478	540.086	352.431	0			29.478	0	0	0
		29.495	501.322	412.431	0			29.495	0	0	0
		29.511	431.756	583.68	0			29.511	0	0	0
		29.528	339.959	495.272	0			29.528	0	0	0
		29.545	368.284	612.687	0			29.545	0	0	0
		29.561	409.563	374.165	0			29.561	0	0	0
		29.578	447.67	570	0			29.578	0	0	0
		29.595	485.095	392.629	0			29.595	0	0	0
		29.611	385.411	499.277	0			29.611	0	0	0
		29.628	485.156	422.202	0			29.628	0	0	0
		29.644	477.961	580.332	0			29.644	0	0	0
		29.661	397.157	514.45	0			29.661	0	0	0
		29.678	435.163	472.74	0			29.678	0	0	0
		29.694	312.64	450.208	0			29.694	0	0	0
		29.711	363.02	308.472	0			29.711	0	0	0
		29.728	441.912	344.172	0			29.728	0	0	0
		29.744	363.63	532.892	0			29.744	0	0	0
		29.761	476.406	365.736	0			29.761	0	0	0
		29.778	561.449	288.314	0			29.778	0	0	0
		29.794	370.23	471.723	0			29.794	201.197	0	0
		29.811	337.263	287.612	0			29.811	0	0	0
		29.828	415.373	378.186	0			29.828	0	0	0
		29.844	630	376.252	0			29.844	0	0	0
		29.861	495.015	455.674	0			29.861	0	0	0
		29.878	492	409.613	0			29.878	0	0	0
		29.894	409.679	457.792	0			29.894	0	0	0
		29.911	389.576	469.653	0			29.911	0	0	0
		29.928	440.415	364.004	0			29.928	0	0	0
		29.944	457.654	445.16	0			29.944	0	0	0
		29.961	419.802	447	0			29.961	0	0	0
		29.978	448.009	382.293	0			29.978	0	0	0
		29.994	514.914	306.48	0			29.994	0	0	0
		30.011	383.339	521.37	0			30.011	0	0	0
		30.027	547.802	499.094	0			30.027	0	0	0
		30.044	473.963	445.962	0			30.044	0	0	0
		30.061	352.389	608.405	0			30.061	0	0	0
		30.077	525.2	383.021	0			30.077	0	0	0
		30.094	503.566	455.531	0			30.094	0	0	0
		30.111	419.298	518.739	0			30.111	0	0	0
		30.127	403.562	440.311	0			30.127	0	0	0
		30.144	555.474	440.389	0			30.144	0	0	0
		30.161	471	533.959	0			30.161	0	0	0
		30.177	390.101	424.381	0			30.177	0	0	0
		30.194	304.061	383.186	0			30.194	0	0	0
		30.211	484.445	558.025	0			30.211	0	0	0
		30.227	440.96	356.408	0			30.227	0	0	0
		30.244	509.517	411.286	0			30.244	0	0	0
		30.261	525.083	362.5	0			30.261	0	0	0
		30.277	429.163	443.316	0			30.277	0	0	0
		30.294	541.209	494.523	0			30.294	0	0	0
		30.311	430.455	463.436	0			30.311	0	0	0
		30.327	484.311	581.726	0			30.327	0	0	0
		30.344	468.784	524.572	0			30.344	0	0	0
		30.361	452.519	452.325	0			30.361	0	0	0
		30.377	386.39	318.803	0			30.377	0	0	0
		30.394	464.068	396.325	0			30.394	0	0	0
		30.41	355.755	346.384	0			30.41	0	0	0
		30.427	271.139	350.973	0			30.427	0	0	0
		30.444	374.33	392.025	0			30.444	0	0	0
		30.46	415.375	376.169	0			30.46	204.184	0	0
		30.477	298	522.106	0			30.477	0	0	0
		30.494	427.696	420.66	0			30.494	0	0	0
		30.51	565.322	499.25	0			30.51	0	0	0
		30.527	467.919	328.343	0			30.527	0	0	0
		30.544	450.853	346.52	0			30.544	0	0	0
		30.56	469.447	455.61	0			30.56	0	0	0
		30.577	401.001	587.638	0			30.577	0	0	0
		30.594	287.25	336.084	0			30.594	0	0	0
		30.61	404.175	288.123	0			30.61	0	0	0
		30.627	604.225	450.462	0			30.627	0	0	0
		30.644	411.284	354.243	0			30.644	0	0	0
		30.66	305.556	394.447	0			30.66	0	0	0
		30.677	426.922	507.184	0			30.677	0	0	0
		30.694	507.855	532.497	0			30.694	0	0	0
		30.71	469.418	432.073	0			30.71	0	0	0
		30.727	397.166	266.048	0			30.727	0	0	0
		30.744	322.577	377.466	0			30.744	0	0	0
		30.76	415.036	362.491	0			30.76	0	0	0
		30.777	551.326	564.941	0			30.777	0	0	0
		30.793	479.222	395.557	0			30.793	0	0	0
		30.81	374.166	394.777	0			30.81	0	0	0
		30.827	360.402	469.336	0			30.827	0	0	0
		30.843	496.959	346.003	0			30.843	0	0	0
		30.86	477.811	341.123	0			30.86	0	0	0
		30.877	762.54	487.581	0			30.877	0	0	0
		30.893	373.025	446.13	0			30.893	0	0	0
		30.91	411.796	281.657	0			30.91	0	0	0
		30.927	460.002	316.799	0			30.927	0	0	0
		30.943	585.472	414.891	0			30.943	0	0	0
		30.96	447.419	545.286	0			30.96	0	0	0
		30.977	325.364	387.021	0			30.977	0	0	0
		30.993	463.779	484.889	0			30.993	0	0	0
		31.01	628.592	356.978	0			31.01	218.789	0	0
		31.027	407.841	409.566	0			31.027	0	0	0
		31.043	539.377	384.81	0			31.043	0	0	0
		31.06	549.72	500.89	0			31.06	0	0	0
		31.077	522.605	351.48	0			31.077	0	0	0
		31.093	425.278	392.048	0			31.093	0	0	0
		31.11	384.306	476.117	0			31.11	0	0	0
		31.127	371.123	409.25	0			31.127	0	0	0
		31.143	358.225	331.539	0			31.143	0	0	0
		31.16	531.758	423.551	0			31.16	0	0	0
		31.176	389.669	307.082	0			31.176	0	0	0
		31.193	544.827	414.011	0			31.193	0	0	0
		31.21	346.409	305.258	0			31.21	0	0	0
		31.226	558.817	386.967	0			31.226	0	0	0
		31.243	559.365	477.099	0			31.243	0	0	0
		31.26	465.306	486.212	0			31.26	0	0	0
		31.276	300.817	403.48	0			31.276	0	0	0
		31.293	549.061	339.541	0			31.293	0	0	0
		31.31	426.654	502.438	0			31.31	0	0	0
		31.326	536.551	257	0			31.326	0	0	0
		31.343	583.149	369.286	0			31.343	0	0	0
		31.36	524.174	387.122	0			31.36	0	0	0
		31.376	432.742	289.072	0			31.376	0	0	0
		31.393	307.347	491.722	0			31.393	0	0	0
		31.41	463.593	288.015	0			31.41	0	0	0
		31.426	399.899	354.004	0			31.426	0	0	0
		31.443	316.889	543.694	0			31.443	0	0	0
		31.46	349.058	350.708	0			31.46	0	0	0
		31.476	263.48	393.896	0			31.476	0	0	0
		31.493	470.768	411.715	0			31.493	0	0	0
		31.51	407.291	305.812	0			31.51	0	0	0
		31.526	527.055	375.561	0			31.526	0	0	0
		31.543	444.792	427.685	0			31.543	0	0	0
		31.559	481.545	436.045	0			31.559	0	0	0
		31.576	442.5	542.668	0			31.576	0	0	0
		31.593	370.143	345.001	0			31.593	0	0	0
		31.609	554.681	516.644	0			31.609	0	0	0
		31.626	500.32	336.166	0			31.626	0	0	0
		31.643	433.721	586.334	0			31.643	0	0	0
		31.659	512.35	449.332	0			31.659	0	0	0
		31.676	460.467	351.699	0			31.676	205.404	0	0
		31.693	372.744	458.355	0			31.693	0	0	0
		31.709	498.396	569.053	0			31.709	0	0	0
		31.726	435.471	423.77	0			31.726	0	0	0
		31.743	404.38	500.702	0			31.743	0	0	0
		31.759	524.475	466.128	0			31.759	0	0	0
		31.776	527.268	395.783	0			31.776	0	0	0
		31.793	407.017	490.001	0			31.793	0	0	0
		31.809	468.831	455.052	0			31.809	0	0	0
		31.826	560.655	307.547	0			31.826	0	0	0
		31.843	380.369	265.388	0			31.843	0	0	0
		31.859	452.127	253.69	0			31.859	0	0	0
		31.876	414.56	356.485	0			31.876	0	0	0
		31.893	486.73	564.184	0			31.893	0	0	0
		31.909	801.084	501.082	0			31.909	0	0	0
		31.926	472.203	320.006	0			31.926	0	0	0
		31.942	520.75	396.266	0			31.942	0	0	0
		31.959	454.595	524.387	0			31.959	0	0	0
		31.976	349.572	410.658	0			31.976	0	0	0
		31.992	360.694	409.676	0			31.992	0	0	0
		32.009	455.025	447.43	0			32.009	0	0	0
		32.026	517.786	489.06	0			32.026	0	0	0
		32.042	296.446	431.906	0			32.042	0	0	0
		32.059	430.125	380.241	0			32.059	0	0	0
		32.076	561.07	433.597	0			32.076	0	0	0
		32.092	502.173	510.604	0			32.092	0	0	0
		32.109	462.361	510.647	0			32.109	0	0	0
		32.126	337.281	345.878	0			32.126	0	0	0
		32.142	458.101	442.082	0			32.142	0	0	0
		32.159	338.56	339.928	0			32.159	0	0	0
		32.176	461.496	363.46	0			32.176	0	0	0
		32.192	557.035	336.211	0			32.192	0	0	0
		32.209	476.803	335.582	0			32.209	0	0	0
		32.226	453.803	341.939	0			32.226	0	0	0
		32.242	490.563	379.379	0			32.242	0	0	0
		32.259	420.284	420.727	0			32.259	0	0	0
		32.276	472.041	351.582	0			32.276	0	0	0
		32.292	391.46	420.136	0			32.292	0	0	0
		32.309	413.8	334.896	0			32.309	0	0	0
		32.325	473.018	407.628	0			32.325	0	0	0
		32.342	520.693	450.744	0			32.342	0	0	0
		32.359	437.132	400.817	0			32.359	0	0	0
		32.375	269.043	410.798	0			32.375	0	0	0
		32.392	531.868	369.125	0			32.392	0	0	0
		32.409	381.738	425.273	0			32.409	0	0	0
		32.425	615.444	362.043	0			32.425	0	0	0
		32.442	406.868	449.362	0			32.442	0	0	0
		32.459	413.181	274.672	0			32.459	0	0	0
		32.475	346.287	409.595	0			32.475	0	0	0
		32.492	472.779	390.148	0			32.492	0	0	0
		32.509	400.126	298.15	0			32.509	0	0	0
		32.525	466.092	383.442	0			32.525	0	0	0
		32.542	349.731	305.012	0			32.542	0	0	0
		32.559	446.092	648.303	0			32.559	0	0	0
		32.575	575.254	401.695	0			32.575	0	0	0
		32.592	373.507	405.488	0			32.592	0	0	0
		32.609	330.091	383.086	0			32.609	0	0	0
		32.625	362.531	330.577	0			32.625	0	0	0
		32.642	406.604	376.88	0			32.642	0	0	0
		32.659	496.556	518.242	0			32.659	0	0	0
		32.675	326.796	259.785	0			32.675	0	0	0
		32.692	538.208	394.507	0			32.692	0	0	0
		32.709	550.768	309.741	0			32.709	215.841	0	0
		32.725	304.897	225.892	0			32.725	0	0	0
		32.742	455.287	365.195	0			32.742	0	0	0
		32.758	418.012	261.532	0			32.758	0	0	0
		32.775	426.378	360.225	0			32.775	0	0	0
		32.792	346.479	439.141	0			32.792	0	0	0
		32.808	389.287	330.086	0			32.808	0	0	0
		32.825	378.172	366.984	0			32.825	0	0	0
		32.842	323.545	485.497	0			32.842	0	0	0
		32.858	400.108	310.141	0			32.858	0	0	0
		32.875	268.8	251.107	0			32.875	0	0	0
		32.892	342.001	299.926	0			32.892	0	0	0
		32.908	448.279	355.879	0			32.908	0	0	0
		32.925	386.849	419.491	0			32.925	0	0	0
		32.942	408.002	471.485	0			32.942	0	0	0
		32.958	388.1	420.764	0			32.958	0	0	0
		32.975	292.692	312.184	0			32.975	0	0	0
		32.992	366.278	441.352	0			32.992	0	0	0
		33.008	330.112	471.474	0			33.008	0	0	0
		33.025	379.205	307.059	0			33.025	0	0	0
		33.042	440.841	309.19	0			33.042	0	0	0
		33.058	350.337	214.1	0			33.058	0	0	0
		33.075	330.962	316.452	0			33.075	0	0	0
		33.092	506.729	302	0			33.092	0	0	0
		33.108	382.355	294.942	0			33.108	0	0	0
		33.125	294.641	366.598	0			33.125	0	0	0
		33.141	419.508	292.671	0			33.141	0	0	0
		33.158	359.36	317.596	0			33.158	0	0	0
		33.175	386.336	235.505	0			33.175	0	0	0
		33.191	345.94	267.286	0			33.191	0	0	0
		33.208	484.537	270.294	0			33.208	0	0	0
		33.225	390.462	258.735	0			33.225	0	0	0
		33.241	470.684	212.05	0			33.241	0	0	0
		33.258	358.333	387.001	0			33.258	0	0	0
		33.275	268.67	0	0			33.275	0	0	0
		33.291	305.164	276.308	0			33.291	0	0	0
		33.308	332.066	330.698	0			33.308	0	0	0
		33.325	260.348	555.387	0			33.325	0	0	0
[truncated: 100 more rows]

## Sheet: Fig 3f
	Left (6)					Middle (8)					Right (9)
		Retention Time (min)	BL21(DE3) + KOX_16495	BL21(DE3) Control			Retention Time (min)	BL21(DE3) + KOX_16495	BL21(DE3) Control			Retention Time (min)	BL21(DE3) + KOX_16495	BL21(DE3) Control
		0.055	0	0			0.055	0	0			0.055	0	0
		0.072	0	0			0.072	0	0			0.072	0	0
		0.089	0	0			0.089	0	0			0.089	0	0
		0.105	0	0			0.105	0	0			0.105	0	0
		0.122	0	0			0.122	0	0			0.122	0	0
		0.139	0	0			0.139	0	0			0.139	0	0
		0.155	0	0			0.155	0	0			0.155	0	0
		0.172	0	0			0.172	0	0			0.172	0	0
		0.188	0	0			0.188	0	0			0.188	0	0
		0.205	0	0			0.205	0	0			0.205	0	0
		0.222	0	0			0.222	0	0			0.222	0	0
		0.238	0	0			0.238	0	0			0.238	0	0
		0.255	0	0			0.255	0	0			0.255	0	0
		0.272	0	0			0.272	0	0			0.272	0	0
		0.288	0	0			0.288	0	0			0.288	0	0
		0.305	0	0			0.305	0	0			0.305	0	0
		0.322	0	0			0.322	0	0			0.322	0	0
		0.338	0	0			0.338	0	0			0.338	0	0
		0.355	0	0			0.355	0	0			0.355	0	0
		0.372	0	0			0.372	0	0			0.372	0	0
		0.388	0	0			0.388	0	0			0.388	0	0
		0.405	0	0			0.405	0	0			0.405	0	0
		0.422	0	0			0.422	0	0			0.422	0	0
		0.438	0	0			0.438	0	0			0.438	0	0
		0.455	0	0			0.455	0	0			0.455	0	0
		0.472	0	0			0.472	0	0			0.472	0	0
		0.488	0	0			0.488	0	0			0.488	0	0
		0.505	0	0			0.505	0	0			0.505	0	0
		0.522	0	0			0.522	0	0			0.522	0	0
		0.538	0	0			0.538	0	0			0.538	0	0
		0.555	0	0			0.555	0	0			0.555	0	0
		0.571	0	0			0.571	0	0			0.571	0	0
		0.588	0	0			0.588	0	0			0.588	0	0
		0.605	0	0			0.605	0	0			0.605	0	0
		0.621	0	0			0.621	0	0			0.621	0	0
		0.638	0	0			0.638	0	0			0.638	0	0
		0.655	0	0			0.655	0	0			0.655	0	0
		0.671	0	0			0.671	0	0			0.671	0	0
		0.688	0	0			0.688	0	0			0.688	0	0
		0.705	0	0			0.705	0	0			0.705	0	0
		0.721	0	0			0.721	0	0			0.721	0	0
		0.738	0	0			0.738	0	0			0.738	0	0
		0.755	0	0			0.755	0	0			0.755	0	0
		0.771	0	0			0.771	0	0			0.771	0	0
		0.788	0	0			0.788	0	0			0.788	0	0
		0.805	0	0			0.805	0	0			0.805	0	0
		0.821	0	0			0.821	0	0			0.821	0	0
		0.838	0	0			0.838	0	0			0.838	0	0
		0.855	0	0			0.855	0	0			0.855	0	0
		0.871	0	0			0.871	0	0			0.871	0	0
		0.888	0	0			0.888	0	0			0.888	0	0
		0.905	0	0			0.905	0	0			0.905	0	0
		0.921	0	0			0.921	0	0			0.921	0	0
		0.938	0	0			0.938	0	0			0.938	0	0
		0.954	0	0			0.954	0	0			0.954	0	0
		0.971	0	0			0.971	0	0			0.971	0	0
		0.988	0	0			0.988	0	0			0.988	0	0
		1.004	0	0			1.004	0	0			1.004	0	0
		1.021	0	0			1.021	0	0			1.021	0	0
		1.038	0	0			1.038	0	0			1.038	0	0
		1.054	0	0			1.054	0	0			1.054	0	0
		1.071	0	0			1.071	0	0			1.071	0	0
		1.088	0	0			1.088	0	0			1.088	0	0
		1.104	0	0			1.104	0	0			1.104	0	0
		1.121	0	0			1.121	0	0			1.121	0	0
		1.138	0	0			1.138	0	0			1.138	0	0
		1.154	0	0			1.154	0	0			1.154	0	0
		1.171	0	0			1.171	0	0			1.171	0	0
		1.188	0	0			1.188	0	0			1.188	0	0
		1.204	0	0			1.204	0	0			1.204	0	0
		1.221	0	0			1.221	0	0			1.221	0	0
		1.238	0	0			1.238	0	0			1.238	0	0
		1.254	0	0			1.254	0	0			1.254	0	0
		1.271	0	0			1.271	0	0			1.271	0	0
		1.288	0	0			1.288	0	0			1.288	0	0
		1.304	0	0			1.304	0	0			1.304	0	0
		1.321	0	0			1.321	0	0			1.321	0	0
		1.337	0	0			1.337	0	0			1.337	0	0
		1.354	0	0			1.354	0	0			1.354	0	0
		1.371	0	0			1.371	0	0			1.371	0	0
		1.387	0	0			1.387	0	0			1.387	0	0
		1.404	0	0			1.404	0	0			1.404	0	0
		1.421	0	0			1.421	0	0			1.421	0	0
		1.437	0	0			1.437	0	0			1.437	0	0
		1.454	0	0			1.454	0	0			1.454	0	0
		1.471	0	0			1.471	0	0			1.471	0	0
		1.487	0	0			1.487	0	0			1.487	0	0
		1.504	0	0			1.504	0	0			1.504	0	0
		1.521	0	0			1.521	0	0			1.521	0	0
		1.537	0	0			1.537	0	0			1.537	0	0
		1.554	0	0			1.554	0	0			1.554	0	0
		1.571	0	0			1.571	0	0			1.571	0	0
		1.587	0	0			1.587	0	0			1.587	0	0
		1.604	0	0			1.604	0	0			1.604	0	0
		1.621	0	0			1.621	0	0			1.621	0	0
		1.637	0	0			1.637	0	0			1.637	0	0
		1.654	0	0			1.654	0	0			1.654	0	0
		1.671	0	0			1.671	0	0			1.671	0	0
		1.687	0	0			1.687	0	0			1.687	0	0
		1.704	0	0			1.704	0	0			1.704	0	0
		1.72	0	0			1.72	0	0			1.72	0	0
		1.737	0	0			1.737	0	0			1.737	0	0
		1.754	0	0			1.754	0	0			1.754	0	0
		1.77	0	0			1.77	0	0			1.77	0	0
		1.787	0	0			1.787	0	0			1.787	0	0
		1.804	0	0			1.804	0	0			1.804	0	0
		1.82	0	0			1.82	0	0			1.82	0	0
		1.837	0	0			1.837	0	0			1.837	0	0
		1.854	0	0			1.854	0	0			1.854	0	0
		1.87	0	0			1.87	0	0			1.87	0	0
		1.887	0	0			1.887	0	0			1.887	0	0
		1.904	0	0			1.904	0	0			1.904	0	0
		1.92	0	0			1.92	0	0			1.92	0	0
		1.937	0	0			1.937	0	0			1.937	0	0
		1.954	0	0			1.954	0	0			1.954	0	0
		1.97	0	0			1.97	0	0			1.97	0	0
		1.987	0	0			1.987	0	0			1.987	0	0
		2.004	0	0			2.004	0	0			2.004	0	0
		2.02	0	0			2.02	0	0			2.02	0	0
		2.037	0	0			2.037	0	0			2.037	0	0
		2.054	0	0			2.054	0	0			2.054	0	0
		2.07	0	0			2.07	0	0			2.07	0	0
		2.087	0	0			2.087	0	0			2.087	0	0
		2.104	0	0			2.104	0	0			2.104	0	0
		2.12	0	0			2.12	0	0			2.12	0	0
		2.137	0	0			2.137	0	0			2.137	0	0
		2.153	0	0			2.153	0	0			2.153	0	0
		2.17	0	0			2.17	0	0			2.17	0	0
		2.187	0	0			2.187	0	0			2.187	0	0
		2.203	0	0			2.203	0	0			2.203	0	0
		2.22	0	0			2.22	0	0			2.22	0	0
		2.237	0	0			2.237	0	0			2.237	0	0
		2.253	0	0			2.253	0	0			2.253	0	0
		2.27	0	0			2.27	0	0			2.27	0	0
		2.287	0	0			2.287	0	0			2.287	0	0
		2.303	0	0			2.303	0	0			2.303	0	0
		2.32	0	0			2.32	0	0			2.32	0	0
		2.337	0	0			2.337	0	0			2.337	0	0
		2.353	0	0			2.353	0	0			2.353	0	0
		2.37	0	0			2.37	0	0			2.37	0	0
		2.387	0	0			2.387	0	0			2.387	0	0
		2.403	0	0			2.403	0	0			2.403	0	0
		2.42	0	0			2.42	0	0			2.42	0	0
		2.437	0	0			2.437	0	0			2.437	0	0
		2.453	0	0			2.453	0	0			2.453	0	0
		2.47	0	0			2.47	0	0			2.47	0	0
		2.487	0	0			2.487	0	0			2.487	0	0
		2.503	0	0			2.503	0	0			2.503	0	0
		2.52	0	0			2.52	0	0			2.52	0	0
		2.536	0	0			2.536	0	0			2.536	0	0
		2.553	0	0			2.553	0	0			2.553	0	0
		2.57	0	0			2.57	0	0			2.57	0	0
		2.586	0	0			2.586	0	0			2.586	0	0
		2.603	0	0			2.603	0	0			2.603	0	0
		2.62	0	0			2.62	0	0			2.62	0	0
		2.636	0	0			2.636	0	0			2.636	0	0
		2.653	0	0			2.653	0	0			2.653	0	0
		2.67	0	0			2.67	0	0			2.67	0	0
		2.686	0	0			2.686	0	0			2.686	0	0
		2.703	0	0			2.703	0	0			2.703	0	0
		2.72	0	0			2.72	0	0			2.72	0	0
		2.736	0	0			2.736	0	0			2.736	0	0
		2.753	0	0			2.753	0	0			2.753	0	0
		2.77	0	0			2.77	0	0			2.77	0	0
		2.786	0	0			2.786	0	0			2.786	0	0
		2.803	0	0			2.803	0	0			2.803	0	0
		2.82	0	0			2.82	0	0			2.82	218.231	0
		2.836	0	0			2.836	0	0			2.836	1914.43	0
		2.853	0	0			2.853	0	0			2.853	562.004	0
		2.87	315.83	0			2.87	0	0			2.87	1898.44	0
		2.886	0	0			2.886	309.481	0			2.886	1793.96	0
		2.903	0	0			2.903	546.609	0			2.903	2260.73	0
		2.919	0	0			2.919	746.083	0			2.919	2304.23	0
		2.936	0	0			2.936	1804.68	0			2.936	1903.52	0
		2.953	343.557	0			2.953	1609	0			2.953	2457.99	0
		2.969	293.682	0			2.969	1224.05	0			2.969	2750.51	0
		2.986	0	0			2.986	852.011	0			2.986	2098.94	0
		3.003	0	0			3.003	1296.99	0			3.003	1455.52	0
		3.019	0	0			3.019	930.718	0			3.019	842.829	0
		3.036	0	0			3.036	0	0			3.036	733.043	0
		3.053	0	0			3.053	0	0			3.053	535.72	0
		3.069	0	0			3.069	254.978	0			3.069	379.85	0
		3.086	0	0			3.086	0	0			3.086	0	0
		3.103	0	0			3.103	0	0			3.103	0	0
		3.119	0	0			3.119	0	0			3.119	0	0
		3.136	0	0			3.136	0	0			3.136	0	0
		3.153	0	0			3.153	0	0			3.153	0	0
		3.169	0	0			3.169	0	0			3.169	0	0
		3.186	0	0			3.186	0	0			3.186	0	0
		3.203	0	0			3.203	0	0			3.203	0	0
		3.219	0	0			3.219	0	0			3.219	0	0
		3.236	0	0			3.236	0	0			3.236	0	0
		3.253	0	0			3.253	0	0			3.253	0	0
		3.269	0	0			3.269	0	0			3.269	209.471	0
		3.286	0	0			3.286	0	0			3.286	0	0
		3.302	0	0			3.302	0	0			3.302	0	0
		3.319	0	0			3.319	0	0			3.319	0	0
		3.336	0	0			3.336	0	0			3.336	0	0
		3.352	0	0			3.352	0	0			3.352	0	0
		3.369	0	0			3.369	0	0			3.369	0	0
		3.386	0	0			3.386	0	0			3.386	0	0
		3.402	0	0			3.402	0	0			3.402	228.212	0
		3.419	0	0			3.419	0	0			3.419	290.159	0
		3.436	457.758	0			3.436	0	0			3.436	864.001	0
		3.452	424.645	0			3.452	442.237	0			3.452	1540.89	0
		3.469	0	0			3.469	0	0			3.469	1067.24	0
		3.486	568.073	0			3.486	1024.36	0			3.486	1200.29	0
		3.502	647.71	0			3.502	0	0			3.502	1570.82	0
		3.519	877.008	0			3.519	1154.3	0			3.519	2085.2	0
		3.536	934.785	0			3.536	1450.88	0			3.536	1942.13	0
		3.552	768.247	0			3.552	1142.52	0			3.552	2287.84	0
		3.569	887.867	0			3.569	1116.13	0			3.569	1961.58	0
		3.586	1436.6	0			3.586	2223.66	0			3.586	1629.1	0
		3.602	1279.94	0			3.602	1373.48	0			3.602	1851.85	0
		3.619	1771.51	0			3.619	1484.36	0			3.619	1571.02	0
		3.636	2127.95	0			3.636	1611.34	0			3.636	1554.62	0
		3.652	3313.24	0			3.652	1769.79	0			3.652	1366.53	0
		3.669	1615.21	0			3.669	1718.21	0			3.669	1711.75	0
		3.685	2438.31	0			3.685	1599.35	0			3.685	2954.75	0
		3.702	1225.92	0			3.702	1634.93	0			3.702	3123.01	0
		3.719	2117.92	0			3.719	1805.52	0			3.719	2515.88	0
		3.735	2821.01	0			3.735	2169.62	0			3.735	3337.34	0
		3.752	3255.25	0			3.752	1989.84	0			3.752	10805.1	0
		3.769	2871.56	0			3.769	2353.62	0			3.769	36089.6	0
		3.785	2298.44	0			3.785	2132.34	0			3.785	53413.4	0
		3.802	1565.96	0			3.802	1879.44	0			3.802	48774.6	0
		3.819	730.765	0			3.819	2064.59	0			3.819	33818.6	0
		3.835	1013.08	0			3.835	2235.81	0			3.835	24404.9	0
		3.852	736.663	0			3.852	1396.7	0			3.852	20310.2	0
		3.869	700.644	0			3.869	1508.58	0			3.869	18465.2	0
		3.885	1009.67	0			3.885	1676.03	0			3.885	18707.1	0
		3.902	1394.84	0			3.902	1272.13	0			3.902	15215.2	0
		3.919	2161.56	0			3.919	1615.86	0			3.919	13404.2	0
		3.935	2052.84	0			3.935	1526.22	0			3.935	15283.7	0
		3.952	2431.69	0			3.952	1011.29	0			3.952	16439	0
		3.969	2236.96	0			3.969	997.04	0			3.969	17171.2	0
		3.985	2705.04	0			3.985	1040.43	0			3.985	18099	0
		4.002	3050.78	0			4.002	1218.86	0			4.002	18330.9	0
		4.019	4097.06	0			4.019	1490.24	0			4.019	19565.8	0
		4.035	4869.84	0			4.035	2420.04	0			4.035	20291.7	0
		4.052	6673.15	0			4.052	1298.62	0			4.052	20605.7	0
		4.068	6091.76	0			4.068	1473.08	0			4.068	19511.1	0
		4.085	5363.93	0			4.085	2253.94	0			4.085	17107.9	0
		4.102	5028.3	0			4.102	1393.47	0			4.102	15591.7	0
		4.118	4330.23	0			4.118	1512.91	0			4.118	14143.1	0
		4.135	5312.1	0			4.135	2112.8	0			4.135	12528	0
		4.152	2953.1	0			4.152	2074.71	0			4.152	11569.1	0
		4.168	3202.27	0			4.168	2889.26	0			4.168	7853.28	0
		4.185	3299.68	0			4.185	2817.47	0			4.185	7119.45	0
		4.202	1781.53	0			4.202	2410.26	0			4.202	5186.73	0
		4.218	1133.02	0			4.218	1232.01	0			4.218	3464.33	0
		4.235	0	0			4.235	0	0			4.235	4414.04	0
		4.252	0	0			4.252	0	0			4.252	16602.4	0
		4.268	0	0			4.268	0	0			4.268	27239.9	0
		4.285	1020.3	0			4.285	1492.15	0			4.285	32857.1	0
		4.302	1725.84	0			4.302	2484.33	0			4.302	36993.9	0
		4.318	0	0			4.318	2347.31	0			4.318	34628.5	0
		4.335	727.738	0			4.335	3001.03	0			4.335	28571.8	0
		4.352	1530.5	0			4.352	2238.06	0			4.352	17824.6	0
		4.368	1548.38	0			4.368	1810.14	0			4.368	8694.83	0
		4.385	1556.17	0			4.385	1434.46	0			4.385	8052.9	0
		4.402	0	0			4.402	1098.99	0			4.402	3452.05	0
		4.418	409.101	0			4.418	1197.96	0			4.418	3240.14	0
		4.435	0	0			4.435	1196.72	0			4.435	2254.29	0
		4.451	0	0			4.451	1193.52	0			4.451	2021.39	0
		4.468	0	0			4.468	2024.54	0			4.468	1517.03	0
		4.485	724.612	0			4.485	1025.36	0			4.485	1231.91	0
		4.501	888.785	0			4.501	981.131	0			4.501	1557.47	0
		4.518	0	0			4.518	861.744	0			4.518	1706.1	0
		4.535	0	0			4.535	695.517	0			4.535	1807.27	0
		4.551	818.149	0			4.551	1026.31	0			4.551	1671.8	0
		4.568	614.414	0			4.568	882.613	0			4.568	1982.89	0
		4.585	602.49	0			4.585	889	0			4.585	1803.64	0
		4.601	969.808	0			4.601	814.408	0			4.601	1473.16	0
		4.618	760.559	0			4.618	1290.89	0			4.618	1712.85	0
		4.635	1174.53	0			4.635	1016.29	0			4.635	2342.28	0
		4.651	1468.45	0			4.651	1311.48	0			4.651	2404.17	0
		4.668	1411.56	0			4.668	1392.4	0			4.668	2835.29	0
		4.685	1101.85	0			4.685	1377.04	0			4.685	3153.11	0
		4.701	1880.18	0			4.701	1092.71	0			4.701	3255.56	0
		4.718	1023.45	0			4.718	871.844	0			4.718	3161.64	0
		4.735	846.037	0			4.735	947.229	0			4.735	3366.08	0
		4.751	1892.02	0			4.751	1088.79	0			4.751	3567.89	0
		4.768	1638.71	0			4.768	1949.11	0			4.768	3183.89	0
		4.785	806.891	0			4.785	1008.36	0			4.785	2853.72	0
		4.801	1051.76	0			4.801	820.776	0			4.801	2599.11	0
		4.818	905.918	0			4.818	931.144	0			4.818	3366.17	0
		4.834	1328.92	0			4.834	789.099	0			4.834	2377.52	0
		4.851	1204.86	0			4.851	567.215	0			4.851	2433.79	0
		4.868	535.958	0			4.868	569.445	0			4.868	1930.5	0
		4.884	886.414	0			4.884	722.281	0			4.884	2225.17	0
		4.901	1846.31	0			4.901	1088.17	0			4.901	2239.72	0
		4.918	793.407	0			4.918	872.898	0			4.918	2457.05	0
		4.934	1774.06	0			4.934	1084.24	0			4.934	2503.96	0
		4.951	949.266	0			4.951	1037.97	0			4.951	2467.1	0
		4.968	1797.57	0			4.968	510.642	0			4.968	3578.43	0
		4.984	1661.35	0			4.984	1015.43	0			4.984	2995.27	0
		5.001	1565.66	0			5.001	776.153	0			5.001	3268.41	0
		5.018	2000.84	0			5.018	1314.25	0			5.018	3772.26	0
		5.034	1407.32	0			5.034	714.902	0			5.034	4587.35	0
		5.051	900.167	0			5.051	821.107	0			5.051	4548.9	0
		5.068	1329.98	0			5.068	889.369	0			5.068	4850.16	0
		5.084	2486.52	0			5.084	942.252	0			5.084	5567.32	0
		5.101	2015.76	0			5.101	1342.91	0			5.101	5974.56	0
		5.118	2842.33	0			5.118	1269.03	0			5.118	6084.15	0
		5.134	3069.41	0			5.134	2042.43	0			5.134	5370.02	0
		5.151	3334.37	0			5.151	1646.51	0			5.151	5662.66	0
		5.168	3398.48	0			5.168	2682.75	0			5.168	5857.87	0
		5.184	1835.52	0			5.184	0	0			5.184	5854.64	0
		5.201	0	0			5.201	0	0			5.201	5317.28	0
		5.217	1941.89	0			5.217	0	0			5.217	5026.42	0
		5.234	0	0			5.234	2379.45	0			5.234	4287.44	0
		5.251	0	0			5.251	1978.2	0			5.251	4192.59	0
		5.267	0	0			5.267	0	0			5.267	3747.64	0
		5.284	0	0			5.284	0	0			5.284	4634.21	0
		5.301	0	0			5.301	0	0			5.301	5995.27	0
		5.317	0	0			5.317	0	0			5.317	8691.18	0
		5.334	0	0			5.334	0	0			5.334	13192.2	0
		5.351	0	0			5.351	1726.99	0			5.351	17252.9	0
		5.367	0	0			5.367	3433.64	0			5.367	22230	0
		5.384	0	0			5.384	5025.39	0			5.384	26129.7	0
		5.401	0	0			5.401	9046.06	0			5.401	21088.5	0
		5.417	0	0			5.417	15525.6	0			5.417	17385.7	0
		5.434	0	0			5.434	26033.4	0			5.434	12560.9	0
		5.451	0	0			5.451	33980.4	0			5.451	9095.35	0
		5.467	0	0			5.467	35418.9	0			5.467	7435.47	0
		5.484	0	0			5.484	28489.8	0			5.484	6101.61	0
		5.501	0	0			5.501	18613.2	0			5.501	5189.15	0
		5.517	0	0			5.517	10831	0			5.517	3797.92	0
		5.534	0	0			5.534	6248.18	0			5.534	3188.3	0
		5.551	0	0			5.551	3136.03	0			5.551	3597.44	0
		5.567	0	0			5.567	2248.64	0			5.567	4941.57	0
		5.584	0	0			5.584	1253.58	0			5.584	7031.07	0
		5.601	0	0			5.601	1213.01	0			5.601	8116.09	0
		5.617	0	0			5.617	776.82	0			5.617	8892.59	0
		5.634	0	0			5.634	864.96	0			5.634	7731.9	0
		5.65	0	0			5.65	1067.2	0			5.65	5566.19	0
		5.667	0	0			5.667	1015.08	0			5.667	4374.67	0
		5.684	0	0			5.684	846.405	0			5.684	3098	0
		5.7	0	0			5.7	1036.27	0			5.7	4444.03	0
		5.717	0	0			5.717	1295.63	0			5.717	6899.13	0
		5.734	0	0			5.734	0	0			5.734	8828.63	0
		5.75	0	0			5.75	0	0			5.75	9456.77	0
		5.767	0	0			5.767	0	0			5.767	8100.59	0
		5.784	0	0			5.784	1631.22	0			5.784	7029.26	0
		5.8	0	0			5.8	1612.58	0			5.8	5775.45	0
		5.817	0	0			5.817	1680.04	0			5.817	5661.68	0
		5.834	0	0			5.834	1683.47	0			5.834	6537.16	0
		5.85	0	0			5.85	2073.93	0			5.85	5539.01	0
		5.867	0	0			5.867	2463.42	0			5.867	5260.54	0
		5.884	0	0			5.884	2213.56	0			5.884	5354.33	0
		5.9	0	0			5.9	2295.08	0			5.9	5597.12	0
		5.917	0	0			5.917	1902.56	0			5.917	5230.28	0
		5.934	0	0			5.934	2069.12	0			5.934	5832.77	0
		5.95	0	0			5.95	2119.98	0			5.95	6001.14	0
		5.967	0	0			5.967	1959.78	0			5.967	5172.56	0
		5.984	0	0			5.984	2229.21	0			5.984	4707.27	0
		6	0	0			6	2816.02	0			6	4599.38	0
		6.017	284.513	0			6.017	2036.05	0			6.017	4366.81	0
		6.033	0	0			6.033	2270.27	0			6.033	4530.08	0
		6.05	0	0			6.05	2450.01	0			6.05	4786.82	0
		6.067	0	0			6.067	3093.82	0			6.067	5072.4	0
		6.083	0	0			6.083	3799.28	0			6.083	5834.16	0
		6.1	0	0			6.1	3285.52	0			6.1	7209.26	0
		6.117	0	0			6.117	3444.96	0			6.117	6384.18	0
		6.133	0	0			6.133	3159.09	0			6.133	5666.52	0
		6.15	0	0			6.15	2878.17	0			6.15	6171.18	0
		6.167	0	0			6.167	2683.04	0			6.167	6910.84	0
		6.183	0	0			6.183	3646.84	0			6.183	6902.04	0
		6.2	0	0			6.2	4753.75	0			6.2	6817.84	0
		6.217	0	0			6.217	4538.26	0			6.217	7978.07	0
		6.233	0	0			6.233	4420.72	0			6.233	6742.47	0
		6.25	0	0			6.25	3598.13	0			6.25	7103.28	0
		6.267	0	0			6.267	3009.96	0			6.267	13544.9	0
		6.283	0	0			6.283	2373.72	0			6.283	21491.7	0
		6.3	0	0			6.3	2282.26	0			6.3	27224.4	0
		6.317	0	0			6.317	1578.47	0			6.317	27872.9	0
		6.333	0	0			6.333	1657	0			6.333	25183	0
		6.35	0	0			6.35	2408.48	0			6.35	16985.2	0
		6.367	0	0			6.367	2061.01	0			6.367	10091.4	0
		6.383	0	0			6.383	1936.09	0			6.383	6064.91	0
		6.4	0	0			6.4	1517.27	0			6.4	4589.44	0
		6.416	0	0			6.416	0	0			6.416	3473.11	0
		6.433	0	0			6.433	0	0			6.433	2611.75	0
		6.45	0	0			6.45	0	0			6.45	2268.21	0
		6.466	1808.29	0			6.466	2822.47	0			6.466	1555.62	0
		6.483	0	0			6.483	0	0			6.483	1136.96	0
		6.5	1259.89	0			6.5	1062.02	0			6.5	1796.05	0
		6.516	1469.47	0			6.516	921.543	0			6.516	2837.56	0
		6.533	0	0			6.533	816.01	0			6.533	15309.3	0
		6.55	0	0			6.55	804.767	0			6.55	54719.1	0
		6.566	0	0			6.566	0	0			6.566	119292	0
		6.583	1397.99	0			6.583	0	0			6.583	161795	0
		6.6	1409.95	0			6.6	0	0			6.6	182020	0
		6.616	1414.56	0			6.616	0	0			6.616	178810	0
		6.633	0	0			6.633	0	0			6.633	170922	0
		6.65	1423.98	0			6.65	817.496	0			6.65	154552	0
		6.666	1399.82	0			6.666	683.897	0			6.666	132827	0
		6.683	1432.59	0			6.683	0	0			6.683	95639.9	0
		6.7	1096.97	0			6.7	0	0			6.7	67390.3	0
		6.716	1427.81	0			6.716	622.087	0			6.716	43133.4	0
		6.733	0	0			6.733	772.112	0			6.733	24588.5	0
		6.75	2581.87	0			6.75	525.649	0			6.75	15549.4	0
		6.766	3952.02	0			6.766	652	0			6.766	8041	0
		6.783	8077.44	0			6.783	1082.59	0			6.783	5298.16	0
		6.799	22898.7	0			6.799	1124.94	0			6.799	6870.03	0
		6.816	52369.3	0			6.816	1164.79	0			6.816	2776.99	0
		6.833	92194.4	0			6.833	1558.4	0			6.833	2623.79	0
		6.849	133326	0			6.849	0	0			6.849	2669.12	0
		6.866	142293	0			6.866	1821.2	0			6.866	3077.17	0
		6.883	125139	0			6.883	0	0			6.883	3024.88	0
		6.899	89587.4	0			6.899	0	0			6.899	3854.37	0
		6.916	59113	0			6.916	0	0			6.916	3316.87	0
		6.933	34299.6	0			6.933	0	0			6.933	3672.28	0
		6.949	19655.8	0			6.949	1672.04	0			6.949	3265.57	0
		6.966	15036.8	0			6.966	0	0			6.966	3982.87	0
		6.983	34470.7	0			6.983	1523.04	0			6.983	3613.2	0
		6.999	105211	0			6.999	1370.29	0			6.999	3889.09	0
		7.016	0	0			7.016	0	0			7.016	3616.04	0
		7.033	0	0			7.033	0	0			7.033	3321.29	0
		7.049	0	0			7.049	0	0			7.049	3157.16	0
		7.066	0	0			7.066	0	0			7.066	4347.56	0
		7.083	0	0			7.083	0	0			7.083	3903.49	0
		7.099	83244.6	0			7.099	1368.72	0			7.099	3958.03	0
		7.116	0	0			7.116	0	0			7.116	3283.37	0
		7.133	0	0			7.133	542.769	0			7.133	3633.39	0
		7.149	0	0			7.149	645.017	0			7.149	3300.41	0
		7.166	0	0			7.166	641.055	0			7.166	3666.53	0
		7.182	0	0			7.182	736.015	0			7.182	3400.76	0
		7.199	269.686	0			7.199	653.26	0			7.199	3454	0
		7.216	0	0			7.216	724.244	0			7.216	2979.55	0
		7.232	0	0			7.232	717.62	0			7.232	3262.84	0
		7.249	0	0			7.249	0	0			7.249	2960.57	0
		7.266	3289.23	0			7.266	1743.03	0			7.266	4049.67	0
		7.282	2525.68	0			7.282	1926.65	0			7.282	5924.63	0
		7.299	0	0			7.299	477.146	0			7.299	0	0
		7.316	0	0			7.316	606.124	0			7.316	0	0
		7.332	0	0			7.332	0	0			7.332	0	0
		7.349	0	0			7.349	0	0			7.349	0	0
		7.366	0	0			7.366	0	0			7.366	0	0
		7.382	0	0			7.382	0	0			7.382	0	0
		7.399	0	0			7.399	0	0			7.399	0	0
		7.416	0	0			7.416	0	0			7.416	2304.78	0
		7.432	0	0			7.432	0	0			7.432	0	0
		7.449	0	0			7.449	0	0			7.449	0	0
		7.466	0	0			7.466	0	0			7.466	0	0
		7.482	0	0			7.482	0	0			7.482	2095.7	0
		7.499	0	0			7.499	0	0			7.499	1878.01	0
		7.516	0	0			7.516	0	0			7.516	1841.14	0
		7.532	0	0			7.532	2836.76	0			7.532	2149.38	0
		7.549	0	0			7.549	3499.88	0			7.549	1416.52	0
		7.565	0	0			7.565	4598.05	0			7.565	1890.3	0
		7.582	0	0			7.582	5335.72	0			7.582	1596.62	0
		7.599	0	0			7.599	5070.42	0			7.599	1428.54	0
		7.615	0	0			7.615	4557.49	0			7.615	1351.34	0
		7.632	0	0			7.632	3469.74	0			7.632	1166.19	0
		7.649	0	0			7.649	2865.47	0			7.649	1411.35	0
		7.665	0	0			7.665	2300.2	0			7.665	1713.92	0
		7.682	0	0			7.682	1751.13	0			7.682	1608.34	0
		7.699	0	0			7.699	1857.53	0			7.699	1503.73	0
		7.715	0	0			7.715	2611.63	0			7.715	1399.32	0
		7.732	0	0			7.732	2427.78	0			7.732	1398.37	0
		7.749	0	0			7.749	3028.5	0			7.749	2006.5	0
		7.765	0	0			7.765	2648.26	0			7.765	2283.15	0
		7.782	0	0			7.782	2381.29	0			7.782	3239.89	0
		7.799	0	0			7.799	2635.76	0			7.799	4718.06	0
		7.815	0	0			7.815	2177.17	0			7.815	5694.07	0
		7.832	0	0			7.832	2330.12	0			7.832	6903.38	0
		7.849	0	0			7.849	2125.24	0			7.849	7087.2	0
		7.865	0	0			7.865	2641.04	0			7.865	7622.7	0
		7.882	0	0			7.882	2142.09	0			7.882	6817.88	0
		7.899	0	0			7.899	0	0			7.899	6678.24	0
		7.915	0	0			7.915	2215.62	0			7.915	5185.41	0
		7.932	0	0			7.932	236.941	0			7.932	4542.81	0
		7.948	0	0			7.948	0	0			7.948	3546.08	0
		7.965	0	0			7.965	0	0			7.965	2734.6	0
		7.982	214.199	0			7.982	0	0			7.982	2525.01	0
		7.998	0	0			7.998	0	0			7.998	1964.85	0
		8.015	0	0			8.015	0	0			8.015	2065.64	0
		8.032	0	0			8.032	0	0			8.032	2004.39	0
		8.048	0	0			8.048	351.422	0			8.048	1682.55	0
		8.065	0	0			8.065	1534.64	0			8.065	1664.33	0
		8.082	4268.14	0			8.082	2112.7	0			8.082	2124.65	0
		8.098	0	0			8.098	1790.89	0			8.098	2502.1	0
		8.115	0	0			8.115	1924.42	0			8.115	1962.77	0
		8.132	0	0			8.132	0	0			8.132	2453.56	0
		8.148	2476.91	0			8.148	0	0			8.148	1956.32	0
		8.165	0	0			8.165	1649.57	0			8.165	2432.82	0
		8.182	2552.36	0			8.182	1587.66	0			8.182	2339.09	0
		8.198	3031.24	0			8.198	1883.05	0			8.198	2682.52	0
		8.215	0	0			8.215	1180.73	0			8.215	0	0
		8.232	0	0			8.232	827.968	0			8.232	1999.66	0
		8.248	0	0			8.248	0	0			8.248	2074.33	0
		8.265	0	0			8.265	1904.26	0			8.265	1986.53	0
		8.282	0	0			8.282	0	0			8.282	1987.69	0
		8.298	0	0			8.298	0	0			8.298	2107.24	0
		8.315	0	0			8.315	0	0			8.315	2062.1	0
		8.331	0	0			8.331	0	0			8.331	2299.03	0
		8.348	0	0			8.348	0	0			8.348	2009.64	0
		8.365	0	0			8.365	0	0			8.365	2088.12	0
		8.381	0	0			8.381	0	0			8.381	2428.06	0
		8.398	0	0			8.398	0	0			8.398	2695.67	0
		8.415	0	0			8.415	0	0			8.415	2326.1	0
		8.431	0	0			8.431	0	0			8.431	2323.83	0
		8.448	0	0			8.448	0	0			8.448	2605.1	0
		8.465	0	0			8.465	0	0			8.465	2634.45	0
		8.481	0	0			8.481	1960.03	0			8.481	2528.31	0
		8.498	0	0			8.498	0	0			8.498	2688.16	0
		8.515	0	0			8.515	0	0			8.515	3133.54	0
		8.531	0	0			8.531	0	0			8.531	2962.75	0
		8.548	0	0			8.548	0	0			8.548	3286.68	0
		8.565	0	0			8.565	0	0			8.565	3586.4	0
		8.581	0	0			8.581	1768.23	0			8.581	3694.89	0
		8.598	0	0			8.598	0	0			8.598	4079.64	0
		8.615	0	0			8.615	0	0			8.615	4554.35	0
		8.631	0	0			8.631	1826.48	0			8.631	4628.4	0
		8.648	0	0			8.648	1998.62	0			8.648	5230.57	0
		8.665	0	0			8.665	0	0			8.665	5037.78	0
		8.681	0	0			8.681	2430.13	0			8.681	5395.89	0
		8.698	0	0			8.698	2103.72	0			8.698	0	0
		8.714	4299.28	0			8.714	2376.99	0			8.714	11292.6	0
		8.731	0	0			8.731	2374.6	0			8.731	0	0
		8.748	0	0			8.748	2100.52	0			8.748	0	0
		8.764	0	0			8.764	1691.27	0			8.764	0	0
		8.781	0	0			8.781	1282.31	0			8.781	0	0
		8.798	1913.45	0			8.798	0	0			8.798	3567.46	0
		8.814	1596.27	0			8.814	0	0			8.814	2386.32	0
		8.831	1467.19	0			8.831	0	0			8.831	1763.45	0
		8.848	1676.17	0			8.848	0	0			8.848	1588.75	0
		8.864	1520.3	0			8.864	0	0			8.864	1991.26	0
		8.881	0	0			8.881	0	0			8.881	1621.51	0
		8.898	1368.05	0			8.898	0	0			8.898	1397.94	0
		8.914	0	0			8.914	0	0			8.914	1625.69	0
		8.931	850.694	0			8.931	0	0			8.931	1248.07	0
		8.948	0	0			8.948	0	0			8.948	1009.29	0
		8.964	800.294	0			8.964	0	0			8.964	986.154	0
		8.981	0	0			8.981	0	0			8.981	728.645	0
		8.998	724.885	0			8.998	0	0			8.998	725.45	0
		9.014	0	0			9.014	0	0			9.014	813.298	0
		9.031	832.647	0			9.031	0	0			9.031	890.75	0
		9.048	0	0			9.048	0	0			9.048	912.072	0
		9.064	885.759	0			9.064	0	0			9.064	1600.85	0
		9.081	0	0			9.081	0	0			9.081	1374.08	0
		9.097	0	0			9.097	1600.78	0			9.097	1875.31	0
		9.114	0	0			9.114	0	0			9.114	2377.09	0
		9.131	1009.18	0			9.131	0	0			9.131	2203.52	0
		9.147	0	0			9.147	0	0			9.147	2029.52	0
		9.164	0	0			9.164	0	0			9.164	2085.99	0
		9.181	0	0			9.181	626.723	0			9.181	1768.35	0
		9.197	0	0			9.197	0	0			9.197	1788.44	0
		9.214	392.488	0			9.214	0	0			9.214	1366.09	0
		9.231	0	0			9.231	0	0			9.231	964.631	0
		9.247	0	0			9.247	0	0			9.247	1009.51	0
		9.264	921.259	0			9.264	1091.85	0			9.264	901.028	0
		9.281	0	0			9.281	0	0			9.281	874.942	0
		9.297	0	0			9.297	0	0			9.297	738.128	0
		9.314	0	0			9.314	0	0			9.314	0	0
		9.331	1312.24	0			9.331	841.878	0			9.331	503.92	0
		9.347	1627.64	0			9.347	0	0			9.347	668.469	0
		9.364	0	0			9.364	0	0			9.364	724.875	0
		9.381	1863.45	0			9.381	0	0			9.381	536.683	0
		9.397	1660.67	0			9.397	929.375	0			9.397	766.581	0
		9.414	0	0			9.414	0	0			9.414	668.4	0
		9.431	0	0			9.431	0	0			9.431	690.316	0
		9.447	1384.15	0			9.447	860.251	0			9.447	1023.74	0
		9.464	0	0			9.464	0	0			9.464	1281.67	0
		9.481	1550.49	0			9.481	902.008	0			9.481	1236.1	0
		9.497	0	0			9.497	777.928	0			9.497	933.962	0
		9.514	2325.92	0			9.514	887.859	0			9.514	817.571	0
		9.53	2077.69	0			9.53	853.088	0			9.53	1115.16	0
		9.547	0	0			9.547	0	0			9.547	1077.83	0
		9.564	0	0			9.564	0	0			9.564	1476.08	0
		9.58	0	0			9.58	988.715	0			9.58	1260.12	0
		9.597	0	0			9.597	0	0			9.597	2634.94	0
		9.614	0	0			9.614	0	0			9.614	3361.56	0
		9.63	0	0			9.63	1295.15	0			9.63	5141.87	0
		9.647	0	0			9.647	1671.78	0			9.647	5237.39	0
		9.664	0	0			9.664	1786.65	0			9.664	4801.37	0
		9.68	0	0			9.68	0	0			9.68	4087.72	0
		9.697	243.306	0			9.697	2016.23	0			9.697	2886.38	0
		9.714	0	0			9.714	1692.82	0			9.714	2334.45	0
		9.73	1226.14	0			9.73	1448.81	0			9.73	1828.2	0
		9.747	0	0			9.747	1659.31	0			9.747	1440.61	0
		9.764	0	0			9.764	1905.14	0			9.764	1419.5	0
		9.78	0	0			9.78	1457.82	0			9.78	1354.73	0
		9.797	1417.57	0			9.797	1485.99	0			9.797	1120.62	0
		9.814	0	0			9.814	1967.6	0			9.814	1329.78	0
		9.83	0	0			9.83	0	0			9.83	1338.32	0
		9.847	1709.45	0			9.847	0	0			9.847	1274.2	0
		9.864	0	0			9.864	0	0			9.864	1085.09	0
		9.88	2419.51	0			9.88	1455.39	0			9.88	1411.87	0
		9.897	0	0			9.897	0	0			9.897	1312.06	0
		9.913	0	0			9.913	1496.25	0			9.913	0	0
		9.93	1167.76	0			9.93	1334.17	0			9.93	0	0
		9.947	0	0			9.947	1074.68	0			9.947	242.138	0
		9.963	0	0			9.963	0	0			9.963	0	0
		9.98	1052.15	0			9.98	1038.42	0			9.98	0	0
		9.997	0	0			9.997	1019	0			9.997	0	0
		10.013	1568.85	0			10.013	1332.25	0			10.013	0	0
		10.03	0	0			10.03	0	0			10.03	0	0
		10.047	0	0			10.047	1936.24	0			10.047	0	0
		10.063	2544.63	0			10.063	0	0			10.063	0	0
		10.08	2702.99	0			10.08	0	0			10.08	0	0
		10.097	0	0			10.097	0	0			10.097	0	0
		10.113	1728.57	0			10.113	0	0			10.113	0	0
		10.13	0	0			10.13	0	0			10.13	0	0
		10.147	0	0			10.147	490.9	0			10.147	0	0
		10.163	0	0			10.163	0	0			10.163	972.815	0
		10.18	0	0			10.18	1850.79	0			10.18	1022	0
		10.197	0	0			10.197	1702.26	0			10.197	2147.33	0
		10.213	394.313	0			10.213	0	0			10.213	0	0
		10.23	0	0			10.23	0	0			10.23	981.64	0
		10.247	0	0			10.247	0	0			10.247	1048.67	0
		10.263	0	0			10.263	0	0			10.263	1042.51	0
		10.28	0	0			10.28	1960.83	0			10.28	996.383	0
		10.296	0	0			10.296	0	0			10.296	1676.91	0
		10.313	0	0			10.313	0	0			10.313	2303.76	0
		10.33	1801.25	0			10.33	0	0			10.33	724.164	0
		10.346	2213.45	0			10.346	0	0			10.346	665.227	0
		10.363	2161.33	0			10.363	0	0			10.363	842.047	0
		10.38	2374.94	0			10.38	904.391	0			10.38	0	0
		10.396	3018.5	0			10.396	862.085	0			10.396	769.954	0
		10.413	3742.03	0			10.413	648.053	0			10.413	768.291	0
		10.43	3503.06	0			10.43	808.344	0			10.43	632.682	0
		10.446	3920.07	0			10.446	0	0			10.446	0	0
		10.463	4236.3	0			10.463	1161.66	0			10.463	730.157	0
		10.48	3841.29	0			10.48	0	0			10.48	902.287	0
		10.496	3504.46	0			10.496	0	0			10.496	1031.59	0
		10.513	3656.26	0			10.513	1621.58	0			10.513	1373.47	0
		10.53	3456.41	0			10.53	1380.53	0			10.53	1240.19	0
		10.546	0	0			10.546	0	0			10.546	1642.15	0
		10.563	0	0			10.563	0	0			10.563	2097.07	0
		10.58	0	0			10.58	0	0			10.58	1982.96	0
		10.596	0	0			10.596	0	0			10.596	2160.41	0
		10.613	0	0			10.613	0	0			10.613	1934.98	0
		10.63	0	0			10.63	0	0			10.63	2851.71	0
		10.646	0	0			10.646	0	0			10.646	2836.57	0
		10.663	263.729	0			10.663	0	0			10.663	4623.31	0
		10.679	0	0			10.679	1212.75	0			10.679	9562.95	0
		10.696	448.454	0			10.696	1442.07	0			10.696	12320.4	0
		10.713	0	0			10.713	1480.25	0			10.713	17019.3	0
		10.729	0	0			10.729	1431.4	0			10.729	16223	0
		10.746	0	0			10.746	0	0			10.746	14232.2	0
		10.763	0	0			10.763	1569.04	0			10.763	11179.3	0
		10.779	0	0			10.779	1717.56	0			10.779	6685.85	0
		10.796	0	0			10.796	1719.47	0			10.796	4316.31	0
		10.813	0	0			10.813	2194.21	0			10.813	2808.88	0
		10.829	383.001	0			10.829	1997.48	0			10.829	2284.83	0
		10.846	209.539	0			10.846	1979.23	0			10.846	1783.62	0
		10.863	266	0			10.863	2261.26	0			10.863	1454.19	0
		10.879	0	0			10.879	2262.51	0			10.879	1614.42	0
		10.896	0	0			10.896	0	0			10.896	1627.6	0
		10.913	0	0			10.913	1418.62	0			10.913	1165.29	0
		10.929	0	0			10.929	1529.55	0			10.929	1239.76	0
		10.946	0	0			10.946	0	0			10.946	0	0
		10.963	0	0			10.963	1340.88	0			10.963	2510.2	0
		10.979	258.722	0			10.979	1335.63	0			10.979	3033.82	0
		10.996	0	0			10.996	0	0			10.996	1393.27	0
		11.013	0	0			11.013	1686.04	0			11.013	2845.96	0
		11.029	6423.47	0			11.029	1515.63	0			11.029	1292.05	0
		11.046	0	0			11.046	1102.03	0			11.046	1158.25	0
		11.062	0	0			11.062	987.891	0			11.062	1748.86	0
		11.079	0	0			11.079	777.083	0			11.079	574.173	0
		11.096	0	0			11.096	656.377	0			11.096	1132.36	0
		11.112	0	0			11.112	0	0			11.112	867.984	0
		11.129	0	0			11.129	0	0			11.129	811.449	0
		11.146	0	0			11.146	0	0			11.146	0	0
		11.162	0	0			11.162	0	0			11.162	0	0
		11.179	0	0			11.179	0	0			11.179	0	0
		11.196	0	0			11.196	0	0			11.196	0	0
		11.212	0	0			11.212	0	0			11.212	0	0
		11.229	0	0			11.229	0	0			11.229	0	0
		11.246	0	0			11.246	711.642	0			11.246	0	0
		11.262	758.653	0			11.262	537.894	0			11.262	0	0
		11.279	1384.89	0			11.279	713.178	0			11.279	0	0
		11.296	1515.31	0			11.296	0	0			11.296	0	0
		11.312	1926.97	0			11.312	0	0			11.312	0	0
		11.329	2024.67	0			11.329	876.685	0			11.329	0	0
		11.346	1645.8	0			11.346	326.272	0			11.346	0	0
		11.362	0	0			11.362	0	0			11.362	0	0
		11.379	0	0			11.379	0	0			11.379	0	0
		11.396	886.541	0			11.396	0	0			11.396	0	0
		11.412	0	0			11.412	243.441	0			11.412	0	0
		11.429	0	0			11.429	1422.96	0			11.429	744.889	0
		11.445	0	0			11.445	2071.21	0			11.445	904.281	0
		11.462	636.274	0			11.462	2272.07	0			11.462	885.525	0
		11.479	0	0			11.479	2732.53	0			11.479	864.185	0
		11.495	0	0			11.495	3834.22	0			11.495	808.737	0
		11.512	261.215	0			11.512	3865.13	0			11.512	1487.56	0
		11.529	0	0			11.529	4750.29	0			11.529	1480.53	0
		11.545	0	0			11.545	5241.37	0			11.545	2564.57	0
		11.562	1065.91	0			11.562	4722.61	0			11.562	2893.1	0
		11.579	0	0			11.579	4995.07	0			11.579	3121.15	0
		11.595	0	0			11.595	4830.43	0			11.595	2300.78	0
		11.612	0	0			11.612	4824.67	0			11.612	2399.09	0
		11.629	0	0			11.629	4123.56	0			11.629	1628.03	0
		11.645	0	0			11.645	3774.07	0			11.645	2033.61	0
		11.662	0	0			11.662	4005.9	0			11.662	1840.03	0
		11.679	2156.33	0			11.679	4638.29	0			11.679	1776.01	0
		11.695	2293.16	0			11.695	7581.4	0			11.695	1612.31	0
		11.712	2430.1	0			11.712	0	0			11.712	1338.94	0
		11.729	0	0			11.729	0	0			11.729	1394.69	0
		11.745	3562.55	0			11.745	0	0			11.745	1347.41	0
		11.762	1800.8	0			11.762	0	0			11.762	1256.64	0
		11.779	2155.03	0			11.779	0	0			11.779	1649.42	0
		11.795	226.433	0			11.795	0	0			11.795	850.475	0
		11.812	1892.01	0			11.812	0	0			11.812	828.574	0
		11.828	363.543	0			11.828	0	0			11.828	738.438	0
		11.845	226.233	0			11.845	0	0			11.845	985.82	0
		11.862	204.939	0			11.862	870.457	0			11.862	1792.41	0
		11.878	0	0			11.878	0	0			11.878	1119.63	0
		11.895	0	0			11.895	0	0			11.895	737.775	0
		11.912	321.19	0			11.912	696.552	0			11.912	667.579	0
		11.928	0	0			11.928	762.882	0			11.928	500.235	0
		11.945	0	0			11.945	0	0			11.945	618.007	0
		11.962	2133.01	0			11.962	472.463	0			11.962	609.122	0
		11.978	3296.87	0			11.978	678.359	0			11.978	561.331	0
		11.995	3640.26	0			11.995	388.603	0			11.995	394.133	0
		12.012	5009.84	0			12.012	0	0			12.012	0	0
		12.028	4285.42	0			12.028	652.37	0			12.028	596.488	0
		12.045	3746.93	0			12.045	944.264	0			12.045	939.104	0
		12.062	2294.6	0			12.062	1535.77	0			12.062	837.491	0
		12.078	1925.05	0			12.078	2584.98	0			12.078	699.011	0
		12.095	1421.3	0			12.095	1122.26	0			12.095	1257.02	0
		12.112	0	0			12.112	0	0			12.112	924.507	0
		12.128	0	0			12.128	0	0			12.128	882.668	0
		12.145	0	0			12.145	1200.02	0			12.145	772.834	0
		12.162	0	0			12.162	945.427	0			12.162	0	0
		12.178	0	0			12.178	0	0			12.178	0	0
		12.195	0	0			12.195	0	0			12.195	0	0
		12.211	0	0			12.211	0	0			12.211	0	0
		12.228	0	0			12.228	0	0			12.228	0	0
		12.245	0	0			12.245	0	0			12.245	0	0
		12.261	0	0			12.261	0	0			12.261	0	0
		12.278	854.022	0			12.278	0	0			12.278	0	0
		12.295	952.297	0			12.295	0	0			12.295	0	0
		12.311	1189.29	0			12.311	0	0			12.311	0	0
		12.328	0	0			12.328	0	0			12.328	0	0
		12.345	1355.56	0			12.345	0	0			12.345	872.969	0
		12.361	1291.39	0			12.361	0	0			12.361	1179.63	0
		12.378	1247.92	0			12.378	0	0			12.378	520.003	0
		12.395	0	0			12.395	1436.63	0			12.395	1186.2	0
		12.411	1398.43	0			12.411	2982.57	0			12.411	881.213	0
		12.428	293.915	0			12.428	4667.67	0			12.428	1110.25	0
		12.445	0	0			12.445	6805.63	0			12.445	823.005	0
		12.461	0	0			12.461	6725.29	0			12.461	987.632	0
		12.478	0	0			12.478	7035.12	0			12.478	1063.88	0
		12.495	0	0			12.495	6312.89	0			12.495	1187.01	0
		12.511	0	0			12.511	4009.02	0			12.511	809.004	0
		12.528	0	0			12.528	3188.96	0			12.528	1057.37	0
		12.545	1419.38	0			12.545	2309.17	0			12.545	1164.18	0
		12.561	1994.94	0			12.561	0	0			12.561	1122.69	0
		12.578	1465.04	0			12.578	287.068	0			12.578	2162.37	0
		12.594	1752.63	0			12.594	0	0			12.594	1024.17	0
		12.611	0	0			12.611	0	0			12.611	1084.83	0
		12.628	1215.3	0			12.628	0	0			12.628	1813.17	0
		12.644	1151.44	0			12.644	0	0			12.644	1998.17	0
		12.661	0	0			12.661	0	0			12.661	878.042	0
		12.678	869.945	0			12.678	0	0			12.678	1004.44	0
		12.694	1302.03	0			12.694	0	0			12.694	840.491	0
		12.711	1144.59	0			12.711	230.045	0			12.711	950.015	0
		12.728	999.106	0			12.728	202.505	0			12.728	591.942	0
		12.744	1059.23	0			12.744	1398.31	0			12.744	0	0
		12.761	1534.84	0			12.761	0	0			12.761	653.967	0
		12.778	2544.7	0			12.778	2004.18	0			12.778	620.384	0
		12.794	2751.01	0			12.794	1828.1	0			12.794	869.248	0
		12.811	3502.08	0			12.811	2060.92	0			12.811	602.039	0
		12.828	3210	0			12.828	2468.8	0			12.828	0	0
		12.844	2750.24	0			12.844	2073.95	0			12.844	729.25	0
		12.861	2079.2	0			12.861	2170.25	0			12.861	761.749	0
		12.878	1965.85	0			12.878	1809.85	0			12.878	735.94	0
		12.894	1359.17	0			12.894	1346.81	0			12.894	618.368	0
		12.911	1210.08	0			12.911	0	0			12.911	683.587	0
		12.928	772.329	0			12.928	900.912	0			12.928	745.187	0
		12.944	0	0			12.944	0	0			12.944	721.228	0
		12.961	433.894	0			12.961	0	0			12.961	1226.04	0
		12.977	0	0			12.977	0	0			12.977	696.104	0
		12.994	0	0			12.994	0	0			12.994	871.018	0
		13.011	0	0			13.011	479.515	0			13.011	828.042	0
		13.027	0	0			13.027	504.898	0			13.027	0	0
		13.044	0	0			13.044	0	0			13.044	0	0
		13.061	0	0			13.061	0	0			13.061	631.681	0
		13.077	0	0			13.077	0	0			13.077	518.984	0
		13.094	0	0			13.094	0	0			13.094	0	0
		13.111	0	0			13.111	0	0			13.111	0	0
		13.127	861.218	0			13.127	0	0			13.127	0	0
		13.144	963.195	0			13.144	0	0			13.144	0	0
		13.161	0	0			13.161	0	0			13.161	0	0
		13.177	0	0			13.177	0	0			13.177	0	0
		13.194	0	0			13.194	0	0			13.194	0	0
		13.211	0	0			13.211	0	0			13.211	674.059	0
		13.227	0	0			13.227	0	0			13.227	0	0
		13.244	0	0			13.244	0	0			13.244	805.083	0
		13.261	0	0			13.261	0	0			13.261	666.592	0
		13.277	0	0			13.277	0	0			13.277	1066.16	0
		13.294	569.24	0			13.294	0	0			13.294	1827.7	0
		13.311	718.01	0			13.311	0	0			13.311	1060.35	0
		13.327	515.691	0			13.327	0	0			13.327	986.663	0
		13.344	0	0			13.344	0	0			13.344	1457.13	0
		13.361	415.779	0			13.361	0	0			13.361	523.011	0
		13.377	0	0			13.377	0	0			13.377	618.477	0
		13.394	397.087	0			13.394	0	0			13.394	412	0
		13.41	0	0			13.41	0	0			13.41	626.756	0
		13.427	0	0			13.427	0	0			13.427	704.556	0
		13.444	0	0			13.444	0	0			13.444	0	0
		13.46	0	0			13.46	0	0			13.46	426.204	0
		13.477	0	0			13.477	0	0			13.477	712.925	0
		13.494	0	0			13.494	0	0			13.494	811.245	0
		13.51	0	0			13.51	0	0			13.51	339.001	0
		13.527	0	0			13.527	0	0			13.527	423.94	0
		13.544	367.925	0			13.544	401.321	0			13.544	475.522	0
		13.56	582.159	0			13.56	0	0			13.56	394.645	0
		13.577	579.22	0			13.577	0	0			13.577	459.469	0
		13.594	701.035	0			13.594	0	0			13.594	500.748	0
		13.61	701.266	0			13.61	519.964	0			13.61	665.197	0
		13.627	564.556	0			13.627	0	0			13.627	526.139	0
		13.644	569.384	0			13.644	0	0			13.644	805.477	0
		13.66	614.985	0			13.66	0	0			13.66	740.278	0
		13.677	464.26	0			13.677	481.125	0			13.677	779.002	0
		13.694	307.064	0			13.694	399.356	0			13.694	881.25	0
		13.71	0	0			13.71	0	0			13.71	1642.21	0
		13.727	0	0			13.727	0	0			13.727	916.737	0
		13.744	0	0			13.744	0	0			13.744	1340.95	0
		13.76	0	0			13.76	0	0			13.76	1221.86	0
		13.777	0	0			13.777	268.45	0			13.777	764.125	0
		13.794	620.831	0			13.794	0	0			13.794	0	0
		13.81	0	0			13.81	267.391	0			13.81	738.289	0
		13.827	0	0			13.827	0	0			13.827	444.277	0
		13.843	0	0			13.843	0	0			13.843	653.565	0
		13.86	0	0			13.86	0	0			13.86	718.722	0
		13.877	0	0			13.877	0	0			13.877	882.79	0
		13.893	529.426	0			13.893	0	0			13.893	813.192	0
		13.91	0	0			13.91	375.26	0			13.91	1001.61	0
		13.927	0	0			13.927	385.189	0			13.927	1199.17	0
		13.943	399.192	0			13.943	0	0			13.943	1192.47	0
		13.96	337.293	0			13.96	0	0			13.96	0	0
		13.977	0	0			13.977	0	0			13.977	1554.64	0
		13.993	382.765	0			13.993	493.228	0			13.993	0	0
		14.01	0	0			14.01	0	0			14.01	0	0
		14.027	0	0			14.027	0	0			14.027	429.21	0
		14.043	350.326	0			14.043	584.307	0			14.043	0	0
		14.06	775.266	0			14.06	0	0			14.06	317.291	0
		14.077	643.94	0			14.077	0	0			14.077	946.869	0
		14.093	552.333	0			14.093	717.12	0			14.093	1251.21	0
		14.11	551.776	0			14.11	0	0			14.11	0	0
		14.127	572	0			14.127	0	0			14.127	347	0
		14.143	0	0			14.143	253.575	0			14.143	433.006	0
		14.16	0	0			14.16	463.403	0			14.16	470.33	0
		14.177	635.98	0			14.177	0	0			14.177	541.347	0
		14.193	0	0			14.193	356.002	0			14.193	655.063	0
		14.21	0	0			14.21	320.005	0			14.21	519.166	0
		14.226	0	0			14.226	791.135	0			14.226	528.099	0
		14.243	0	0			14.243	420.791	0			14.243	1171.19	0
		14.26	0	0			14.26	255.014	0			14.26	962.344	0
		14.276	0	0			14.276	271.064	0			14.276	408.24	0
		14.293	0	0			14.293	0	0			14.293	378.232	0
		14.31	0	0			14.31	231.132	0			14.31	828.068	0
		14.326	0	0			14.326	0	0			14.326	649.837	0
		14.343	336.524	0			14.343	634.693	0			14.343	410.324	0
		14.36	0	0			14.36	0	0			14.36	253.689	0
		14.376	0	0			14.376	0	0			14.376	669.585	0
		14.393	0	0			14.393	0	0			14.393	0	0
		14.41	0	0			14.41	244.843	0			14.41	659.859	0
		14.426	0	0			14.426	0	0			14.426	513.849	0
		14.443	0	0			14.443	0	0			14.443	367.696	0
		14.46	0	0			14.46	0	0			14.46	630.012	0
		14.476	0	0			14.476	0	0			14.476	0	0
		14.493	0	0			14.493	0	0			14.493	390.184	0
		14.51	0	0			14.51	0	0			14.51	571.81	0
		14.526	0	0			14.526	0	0			14.526	495.368	0
		14.543	699.049	0			14.543	0	0			14.543	230.433	0
		14.56	870.232	0			14.56	0	0			14.56	0	0
		14.576	1428.92	0			14.576	0	0			14.576	444.395	0
		14.593	918.892	0			14.593	0	0			14.593	387.781	0
		14.609	1228.15	0			14.609	0	0			14.609	555.815	0
		14.626	801.884	0			14.626	0	0			14.626	874.338	0
		14.643	814.11	0			14.643	717.176	0			14.643	530.059	0
		14.659	459.494	0			14.659	0	0			14.659	485.675	0
		14.676	588.064	0			14.676	0	0			14.676	818.244	0
		14.693	0	0			14.693	0	0			14.693	430.175	0
		14.709	0	0			14.709	0	0			14.709	567.779	0
		14.726	0	0			14.726	0	0			14.726	1089.32	0
		14.743	0	0			14.743	575.89	0			14.743	872.721	0
		14.759	0	0			14.759	638.561	0			14.759	839.066	0
		14.776	0	0			14.776	631.285	0			14.776	715.054	0
		14.793	682.653	0			14.793	816.057	0			14.793	795.586	0
		14.809	0	0			14.809	0	0			14.809	679.887	0
		14.826	0	0			14.826	701.341	0			14.826	0	0
		14.843	0	0			14.843	621.003	0			14.843	500.196	0
		14.859	0	0			14.859	0	0			14.859	0	0
		14.876	0	0			14.876	0	0			14.876	0	0
		14.893	216.987	0			14.893	0	0			14.893	254.471	0
		14.909	538.456	0			14.909	295.159	0			14.909	454.755	0
		14.926	0	0			14.926	0	0			14.926	301.209	0
		14.943	0	0			14.943	0	0			14.943	1080.57	0
		14.959	0	0			14.959	0	0			14.959	547.189	0
		14.976	398.893	0			14.976	0	0			14.976	709.682	0
		14.992	0	0			14.992	370.862	0			14.992	621.99	0
		15.009	0	0			15.009	0	0			15.009	963.438	0
		15.026	0	0			15.026	0	0			15.026	555.232	0
		15.042	340.038	0			15.042	0	0			15.042	500.004	0
		15.059	330.661	0			15.059	0	0			15.059	444.078	0
		15.076	350.066	0			15.076	0	0			15.076	367.538	0
		15.092	259	0			15.092	0	0			15.092	697.194	0
		15.109	0	0			15.109	0	0			15.109	265	0
		15.126	0	0			15.126	214.266	0			15.126	308.63	0
		15.142	219.841	0			15.142	321.644	0			15.142	349.942	0
		15.159	0	0			15.159	0	0			15.159	237.01	0
		15.176	0	0			15.176	0	0			15.176	0	0
		15.192	0	0			15.192	294.835	0			15.192	0	0
		15.209	0	0			15.209	0	0			15.209	0	0
		15.226	0	0			15.226	0	0			15.226	342.321	0
		15.242	0	0			15.242	0	0			15.242	618.474	0
		15.259	0	0			15.259	0	0			15.259	374.909	0
		15.276	0	0			15.276	0	0			15.276	356.704	0
		15.292	0	0			15.292	0	0			15.292	888.472	0
		15.309	0	0			15.309	0	0			15.309	0	0
		15.326	0	0			15.326	0	0			15.326	607.225	0
		15.342	439.338	0			15.342	424.114	0			15.342	1305.14	0
		15.359	0	0			15.359	435.253	0			15.359	962.317	0
		15.375	0	0			15.375	664.744	0			15.375	1371.99	0
		15.392	391.68	0			15.392	0	0			15.392	1357.14	0
		15.409	311.127	0			15.409	0	0			15.409	1465.32	0
		15.425	618.003	0			15.425	467.945	0			15.425	1386.34	0
		15.442	0	0			15.442	364.353	0			15.442	1044.06	0
		15.459	0	0			15.459	0	0			15.459	822.031	0
		15.475	276.445	0			15.475	0	0			15.475	701.498	0
		15.492	237.012	0			15.492	573.199	0			15.492	810.168	0
		15.509	247.107	0			15.509	302.195	0			15.509	0	0
		15.525	449.126	0			15.525	259.188	0			15.525	1064.86	0
		15.542	309.96	0			15.542	0	0			15.542	851.043	0
		15.559	503	0			15.559	516.52	0			15.559	524.51	0
		15.575	495.076	0			15.575	822.769	0			15.575	589.58	0
		15.592	589.235	0			15.592	989.383	0			15.592	0	0
		15.609	582.426	0			15.609	1547.06	0			15.609	263.02	0
		15.625	0	0			15.625	1517.22	0			15.625	0	0
		15.642	0	0			15.642	2767.77	0			15.642	1038.21	0
		15.659	538.324	0			15.659	2375.79	0			15.659	470.205	0
		15.675	0	0			15.675	2080.16	0			15.675	403.081	0
		15.692	0	0			15.692	3010.37	0			15.692	854.844	0
		15.709	0	0			15.709	2248.16	0			15.709	861.987	0
		15.725	431.277	0			15.725	1821.6	0			15.725	431.007	0
		15.742	0	0			15.742	1399.21	0			15.742	433.79	0
		15.758	0	0			15.758	1336.27	0			15.758	450.147	0
		15.775	481.219	0			15.775	1326.65	0			15.775	378.841	0
		15.792	0	0			15.792	968.471	0			15.792	486.046	0
		15.808	0	0			15.808	1134.34	0			15.808	509.574	0
		15.825	0	0			15.825	1255.16	0			15.825	358.204	0
		15.842	0	0			15.842	1191.91	0			15.842	311.778	0
		15.858	451.822	0			15.858	2188.57	0			15.858	0	0
		15.875	476.015	0			15.875	1341.85	0			15.875	265.907	0
		15.892	0	0			15.892	1999.06	0			15.892	459.671	0
		15.908	0	0			15.908	1179.09	0			15.908	535.519	0
		15.925	368.309	0			15.925	1191.78	0			15.925	377.151	0
		15.942	0	0			15.942	1267.07	0			15.942	364.695	0
		15.958	0	0			15.958	998.193	0			15.958	0	0
		15.975	0	0			15.975	1378.33	0			15.975	527.001	0
		15.992	0	0			15.992	1526.07	0			15.992	409.988	0
		16.008	0	0			16.008	1996.8	0			16.008	949.271	0
		16.025	0	0			16.025	1974.9	0			16.025	1507.35	0
		16.042	0	0			16.042	1626.99	0			16.042	1835.23	0
		16.058	0	0			16.058	1421.39	0			16.058	1457.15	0
		16.075	258.007	0			16.075	5364.39	0			16.075	2735.04	0
		16.092	0	0			16.092	4539.33	0			16.092	1771.41	0
		16.108	0	0			16.108	5349.45	0			16.108	2319.94	0
		16.125	655.889	0			16.125	3769.46	0			16.125	1606.36	0
		16.141	0	0			16.141	3392.01	0			16.141	1477.37	0
		16.158	0	0			16.158	2344.04	0			16.158	814.766	0
		16.175	637.886	0			16.175	2260.53	0			16.175	668.698	0
		16.191	885.8	0			16.191	2019.33	0			16.191	1126.18	0
		16.208	686.804	0			16.208	2119.11	0			16.208	472.29	0
		16.225	0	0			16.225	891.011	0			16.225	974.693	0
		16.241	0	0			16.241	1417.85	0			16.241	1027.72	0
		16.258	0	0			16.258	1752.35	0			16.258	890.213	0
		16.275	324.539	0			16.275	1702.22	0			16.275	579.912	0
		16.291	0	0			16.291	1723.42	0			16.291	621.024	0
		16.308	484.715	0			16.308	1500.29	0			16.308	965.389	0
		16.325	0	0			16.325	901.676	0			16.325	848.518	0
		16.341	425.023	0			16.341	1420.31	0			16.341	944.056	0
		16.358	0	0			16.358	1147.32	0			16.358	658.597	0
		16.375	0	0			16.375	936.287	0			16.375	407.528	0
		16.391	0	0			16.391	547.953	0			16.391	1143.82	0
		16.408	0	0			16.408	1078.24	0			16.408	775.21	0
		16.425	411.235	0			16.425	302.569	0			16.425	520.723	0
		16.441	240.671	0			16.441	512.083	0			16.441	630.032	0
		16.458	274.887	0			16.458	396.621	0			16.458	904.622	0
		16.475	0	0			16.475	417.309	0			16.475	250.28	0
		16.491	0	0			16.491	287.048	0			16.491	542.438	0
		16.508	0	0			16.508	340.091	0			16.508	1103.35	0
		16.524	0	0			16.524	293.617	0			16.524	779.123	0
		16.541	425.004	0			16.541	845.303	0			16.541	859.196	0
		16.558	0	0			16.558	425.229	0			16.558	438.309	0
		16.574	229.516	0			16.574	338.082	0			16.574	384.373	0
		16.591	0	0			16.591	337.1	0			16.591	363.951	0
		16.608	0	0			16.608	391.018	0			16.608	297.313	0
		16.624	426.447	0			16.624	428.325	0			16.624	0	0
		16.641	218.092	0			16.641	404.03	0			16.641	529.463	0
		16.658	0	0			16.658	720.043	0			16.658	315.15	0
		16.674	397.96	0			16.674	401.001	0			16.674	510.733	0
		16.691	387.137	0			16.691	733.018	0			16.691	243.029	0
		16.708	227.556	0			16.708	211.174	0			16.708	480.069	0
		16.724	0	0			16.724	817.688	0			16.724	313.636	0
		16.741	0	0			16.741	1014.88	0			16.741	0	0
		16.758	250.817	0			16.758	1073.68	0			16.758	282.326	0
		16.774	0	0			16.774	834.401	0			16.774	0	0
		16.791	427.656	0			16.791	1173.11	0			16.791	0	0
		16.808	464.271	0			16.808	668.253	0			16.808	0	0
		16.824	0	0			16.824	841.845	0			16.824	0	0
		16.841	671.175	0			16.841	911.773	0			16.841	0	0
		16.858	591.628	0			16.858	917.376	0			16.858	0	0
		16.874	582.052	0			16.874	938.99	0			16.874	0	0
		16.891	609.043	0			16.891	921.307	0			16.891	0	0
		16.907	564.083	0			16.907	1255.83	0			16.907	0	0
		16.924	0	0			16.924	1102.34	0			16.924	0	0
		16.941	0	0			16.941	1010.03	0			16.941	0	0
		16.957	0	0			16.957	1025.85	0			16.957	0	0
		16.974	0	0			16.974	1431.21	0			16.974	372.045	0
		16.991	0	0			16.991	578.753	0			16.991	437.844	0
		17.007	0	0			17.007	720.959	0			17.007	353.141	0
		17.024	232.803	0			17.024	664.13	0			17.024	603.261	0
		17.041	0	0			17.041	637.163	0			17.041	786.068	0
		17.057	0	0			17.057	841.086	0			17.057	458.231	0
		17.074	0	0			17.074	437.828	0			17.074	577.559	0
		17.091	467.33	0			17.091	722.121	0			17.091	1017.75	0
		17.107	0	0			17.107	786.687	0			17.107	704.989	0
		17.124	360.12	0			17.124	794.512	0			17.124	911.759	0
		17.141	0	0			17.141	282.207	0			17.141	617.75	0
		17.157	244.704	0			17.157	0	0			17.157	875.105	0
		17.174	458.178	0			17.174	430.561	0			17.174	562.095	0
		17.191	719.961	0			17.191	0	0			17.191	475.752	0
		17.207	603.651	0			17.207	323.93	0			17.207	404.527	0
		17.224	0	0			17.224	0	0			17.224	536.187	0
		17.241	0	0			17.241	0	0			17.241	0	0
		17.257	0	0			17.257	0	0			17.257	0	0
		17.274	0	0			17.274	0	0			17.274	0	0
		17.29	0	0			17.29	0	0			17.29	0	0
		17.307	0	0			17.307	0	0			17.307	0	0
		17.324	0	0			17.324	0	0			17.324	0	0
		17.34	0	0			17.34	0	0			17.34	0	0
		17.357	0	0			17.357	0	0			17.357	0	0
		17.374	0	0			17.374	0	0			17.374	0	0
		17.39	0	0			17.39	0	0			17.39	0	0
		17.407	0	0			17.407	0	0			17.407	0	0
		17.424	0	0			17.424	0	0			17.424	0	0
		17.44	0	0			17.44	0	0			17.44	0	0
		17.457	0	0			17.457	0	0			17.457	0	0
		17.474	0	0			17.474	795.174	0			17.474	0	0
		17.49	0	0			17.49	1078.3	0			17.49	0	0
		17.507	0	0			17.507	1328.91	0			17.507	0	0
		17.524	0	0			17.524	1644.73	0			17.524	0	0
		17.54	0	0			17.54	1520.8	0			17.54	0	0
		17.557	219.067	0			17.557	1151.46	0			17.557	294.413	0
		17.574	490.13	0			17.574	1584.34	0			17.574	350.08	0
		17.59	662.431	0			17.59	696.903	0			17.59	305.048	0
		17.607	531.669	0			17.607	665.409	0			17.607	489.009	0
		17.624	1026.97	0			17.624	425.763	0			17.624	230.032	0
		17.64	1061.2	0			17.64	341.099	0			17.64	320.053	0
		17.657	1176.94	0			17.657	532.64	0			17.657	229.083	0
		17.673	984.482	0			17.673	539.543	0			17.673	353.032	0
		17.69	1234.81	0			17.69	485.901	0			17.69	362.713	0
		17.707	858.889	0			17.707	406.139	0			17.707	565.055	0
		17.723	1095.7	0			17.723	495.069	0			17.723	426.336	0
		17.74	1135.01	0			17.74	472.642	0			17.74	450.757	0
		17.757	837.913	0			17.757	1237.64	0			17.757	419.28	0
		17.773	588.195	0			17.773	1021.65	0			17.773	469.674	0
		17.79	491.111	0			17.79	1115.47	0			17.79	442.969	0
		17.807	0	0			17.807	1074.12	0			17.807	673.787	0
		17.823	451.25	0			17.823	982.792	0			17.823	1451.63	0
		17.84	0	0			17.84	624.658	0			17.84	1953.65	0
		17.857	330.863	0			17.857	1047.51	0			17.857	2020.46	0
		17.873	0	0			17.873	457.604	0			17.873	1557	0
		17.89	0	0			17.89	754.593	0			17.89	1081.17	0
		17.907	397.829	0			17.907	784.257	0			17.907	2242.49	0
		17.923	0	0			17.923	793.543	0			17.923	1470.89	0
		17.94	0	0			17.94	622.984	0			17.94	1803.91	0
		17.957	433.25	0			17.957	681.887	0			17.957	926.827	0
		17.973	401.077	0			17.973	864.284	0			17.973	1839	0
		17.99	657.503	0			17.99	912.169	0			17.99	1651.15	0
		18.007	719.306	0			18.007	583.85	0			18.007	700.754	0
		18.023	987.169	0			18.023	411.003	0			18.023	1141.88	0
		18.04	669.068	0			18.04	712.925	0			18.04	585.29	0
		18.057	647.735	0			18.057	278.955	0			18.057	515.682	0
		18.073	738.067	0			18.073	365.063	0			18.073	533.523	0
		18.09	795.156	0			18.09	574.429	0			18.09	805.03	0
		18.106	743.99	0			18.106	0	0			18.106	324.15	0
		18.123	1038.21	0			18.123	296.485	0			18.123	386.728	0
		18.14	814.529	0			18.14	302.381	0			18.14	235.16	0
		18.156	0	0			18.156	299.636	0			18.156	518.335	0
		18.173	511.876	0			18.173	284.327	0			18.173	262.125	0
		18.19	0	0			18.19	367.912	0			18.19	248.538	0
		18.206	0	0			18.206	509.626	0			18.206	318.016	0
		18.223	0	0			18.223	0	0			18.223	297.95	0
		18.24	0	0			18.24	305.12	0			18.24	245.681	0
		18.256	228.176	0			18.256	1105.18	0			18.256	319.136	0
		18.273	0	0			18.273	1315.58	0			18.273	766.024	0
		18.29	851.903	0			18.29	1101.21	0			18.29	561.893	0
		18.306	421.338	0			18.306	1242.12	0			18.306	505.115	0
		18.323	937.338	0			18.323	1245.7	0			18.323	501.935	0
		18.34	681.122	0			18.34	2006.15	0			18.34	254.044	0
		18.356	388.18	0			18.356	1710.28	0			18.356	340.021	0
		18.373	0	0			18.373	1499.56	0			18.373	0	0
		18.39	923.138	0			18.39	2214.16	0			18.39	990.641	0
		18.406	0	0			18.406	1384.28	0			18.406	401.893	0
		18.423	970.972	0			18.423	2654.69	0			18.423	420.643	0
		18.44	480.256	0			18.44	2785.28	0			18.44	246.438	0
		18.456	496.56	0			18.456	1679.49	0			18.456	274.309	0
		18.473	402.587	0			18.473	1659.68	0			18.473	373.894	0
		18.489	475.662	0			18.489	1567.42	0			18.489	323.531	0
		18.506	727.502	0			18.506	1455.43	0			18.506	326.266	0
		18.523	517.455	0			18.523	1198.03	0			18.523	799.39	0
		18.539	675.1	0			18.539	1202.19	0			18.539	643.278	0
		18.556	675.024	0			18.556	1701.37	0			18.556	370.208	0
		18.573	527.25	0			18.573	768.742	0			18.573	686.991	0
		18.589	546.479	0			18.589	1637.73	0			18.589	427.042	0
		18.606	596.741	0			18.606	1592.72	0			18.606	340.108	0
		18.623	836.053	0			18.623	750.222	0			18.623	351.519	0
		18.639	755.438	0			18.639	1157.82	0			18.639	404.882	0
		18.656	589.195	0			18.656	575.582	0			18.656	530.054	0
		18.673	544.592	0			18.673	499.604	0			18.673	1183.66	0
		18.689	531.498	0			18.689	821.477	0			18.689	1447.61	0
		18.706	0	0			18.706	860.36	0			18.706	840.376	0
		18.723	604.147	0			18.723	1065.57	0			18.723	1695.4	0
		18.739	281.577	0			18.739	1352.04	0			18.739	2013.7	0
		18.756	369.094	0			18.756	1219.57	0			18.756	2168.13	0
		18.773	0	0			18.773	1242.56	0			18.773	2014.48	0
		18.789	590.529	0			18.789	1267.2	0			18.789	1729.27	0
		18.806	429.227	0			18.806	1232.54	0			18.806	1555.58	0
		18.823	514.091	0			18.823	1167.65	0			18.823	1530.27	0
		18.839	0	0			18.839	1034.69	0			18.839	999.367	0
		18.856	431.4	0			18.856	1594.74	0			18.856	1485.27	0
		18.872	0	0			18.872	684.505	0			18.872	1243.05	0
		18.889	0	0			18.889	1395.6	0			18.889	831.906	0
		18.906	365.257	0			18.906	499.227	0			18.906	712.411	0
		18.922	470.045	0			18.922	585.734	0			18.922	726.049	0
		18.939	425.232	0			18.939	531.555	0			18.939	439.445	0
		18.956	0	0			18.956	464.011	0			18.956	427.84	0
		18.972	0	0			18.972	437.379	0			18.972	665.84	0
		18.989	0	0			18.989	794.725	0			18.989	1122.94	0
		19.006	0	0			19.006	667.466	0			19.006	846.223	0
		19.022	315.42	0			19.022	885.27	0			19.022	782.232	0
		19.039	0	0			19.039	432.277	0			19.039	704.805	0
		19.056	563.684	0			19.056	381.361	0			19.056	540.204	0
		19.072	461.403	0			19.072	541.729	0			19.072	468.112	0
		19.089	350.786	0			19.089	615.638	0			19.089	556.78	0
		19.106	742.73	0			19.106	655.653	0			19.106	656.582	0
		19.122	0	0			19.122	522.333	0			19.122	976.134	0
		19.139	1430.23	0			19.139	813.469	0			19.139	477.426	0
		19.156	1962.93	0			19.156	1497.83	0			19.156	658.562	0
		19.172	1849.53	0			19.172	700.959	0			19.172	849.011	0
		19.189	1948.52	0			19.189	696.08	0			19.189	333.457	0
		19.206	2667.82	0			19.206	686.281	0			19.206	489.312	0
		19.222	1183.21	0			19.222	586.001	0			19.222	491.563	0
		19.239	1522.81	0			19.239	1141.66	0			19.239	1430.52	0
		19.255	937.962	0			19.255	666.917	0			19.255	552.865	0
		19.272	878.161	0			19.272	760.594	0			19.272	493.198	0
		19.289	704.781	0			19.289	562.184	0			19.289	581.001	0
		19.305	667.143	0			19.305	1087.95	0			19.305	576.654	0
		19.322	0	0			19.322	421.601	0			19.322	588.111	0
		19.339	516.974	0			19.339	1204.03	0			19.339	683.006	0
		19.355	446.92	0			19.355	1038.97	0			19.355	913.289	0
		19.372	0	0			19.372	481.084	0			19.372	1423.44	0
		19.389	0	0			19.389	615.573	0			19.389	1383.8	0
		19.405	0	0			19.405	0	0			19.405	1087.6	0
		19.422	0	0			19.422	0	0			19.422	909.024	0
		19.439	0	0			19.439	513.048	0			19.439	1221.54	0
		19.455	0	0			19.455	469.961	0			19.455	1228.14	0
		19.472	0	0			19.472	0	0			19.472	1428.26	0
		19.489	0	0			19.489	532.447	0			19.489	1130.27	0
		19.505	0	0			19.505	410.894	0			19.505	1024.22	0
		19.522	0	0			19.522	0	0			19.522	866.168	0
		19.539	368.469	0			19.539	0	0			19.539	921.797	0
		19.555	276.195	0			19.555	0	0			19.555	1083.27	0
		19.572	232.77	0			19.572	585.216	0			19.572	1064.39	0
		19.589	249.042	0			19.589	540.322	0			19.589	591.062	0
		19.605	326.679	0			19.605	410.048	0			19.605	646.383	0
		19.622	0	0			19.622	555.351	0			19.622	461.439	0
		19.638	374	0			19.638	610.568	0			19.638	520	0
		19.655	334.344	0			19.655	351.75	0			19.655	333.189	0
		19.672	298.837	0			19.672	649.429	0			19.672	465.845	0
		19.688	308.36	0			19.688	416.447	0			19.688	592.938	0
		19.705	428.352	0			19.705	548.045	0			19.705	390.196	0
		19.722	287.723	0			19.722	436.363	0			19.722	719.591	0
		19.738	252.358	0			19.738	407.378	0			19.738	550.721	0
		19.755	253.05	0			19.755	405.772	0			19.755	481.704	0
		19.772	512.74	0			19.772	445.182	0			19.772	356.089	0
		19.788	391.03	0			19.788	354.184	0			19.788	572.23	0
		19.805	336.388	0			19.805	369.92	0			19.805	1009.71	0
		19.822	480.615	0			19.822	350.44	0			19.822	1553.37	0
		19.838	359.015	0			19.838	427.806	0			19.838	1885.12	0
		19.855	404.52	0			19.855	461.721	0			19.855	2180.6	0
		19.872	0	0			19.872	337.595	0			19.872	2064.26	0
		19.888	0	0			19.888	392.44	0			19.888	2253.81	0
		19.905	0	0			19.905	0	0			19.905	2037.19	0
		19.922	0	0			19.922	0	0			19.922	2249.96	0
		19.938	0	0			19.938	0	0			19.938	2194.44	0
		19.955	0	0			19.955	328.334	0			19.955	1825.41	0
		19.972	0	0			19.972	390.058	0			19.972	1534.38	0
		19.988	0	0			19.988	311.504	0			19.988	1245.89	0
		20.005	296.189	0			20.005	464.338	0			20.005	1058.62	0
		20.021	0	0			20.021	439.512	0			20.021	1220.68	0
		20.038	0	0			20.038	449.278	0			20.038	604.772	0
		20.055	0	0			20.055	687.009	0			20.055	412	0
		20.071	0	0			20.071	876.683	0			20.071	392.966	0
		20.088	316.669	0			20.088	472.309	0			20.088	430.059	0
		20.105	242.853	0			20.105	470.674	0			20.105	404.242	0
		20.121	369.535	0			20.121	385.025	0			20.121	342.005	0
		20.138	310.002	0			20.138	422.939	0			20.138	712.157	0
		20.155	418.282	0			20.155	412.726	0			20.155	307	0
		20.171	368.222	0			20.171	634.667	0			20.171	343.12	0
		20.188	524.694	0			20.188	221.161	0			20.188	403.82	0
		20.205	709.062	0			20.205	695.529	0			20.205	379.711	0
		20.221	1409.55	0			20.221	337.102	0			20.221	394.737	0
		20.238	1365.47	0			20.238	442.527	0			20.238	418.75	0
		20.255	970.206	0			20.255	473.202	0			20.255	925.055	0
		20.271	828.936	0			20.271	476.089	0			20.271	729.43	0
		20.288	684.025	0			20.288	507.598	0			20.288	1032.67	0
		20.305	490.895	0			20.305	857.79	0			20.305	495.17	0
		20.321	647.298	0			20.321	682.347	0			20.321	472.461	0
		20.338	506.309	0			20.338	533.08	0			20.338	448.37	0
		20.355	0	0			20.355	572.092	0			20.355	868.855	0
		20.371	363.093	0			20.371	375.369	0			20.371	538.272	0
		20.388	359.788	0			20.388	668.213	0			20.388	1114.69	0
		20.404	457.385	0			20.404	559.211	0			20.404	1048.64	0
		20.421	514.243	0			20.421	512.688	0			20.421	960.432	0
		20.438	398.842	0			20.438	610.486	0			20.438	2103.93	0
		20.454	508.664	0			20.454	570.409	0			20.454	4013.42	0
		20.471	485.217	0			20.471	615.889	0			20.471	5324.45	0
		20.488	437.803	0			20.488	593.606	0			20.488	5493.35	0
		20.504	710.036	0			20.504	838.56	0			20.504	6791.03	0
		20.521	441.952	0			20.521	538.184	0			20.521	7761.03	0
		20.538	232.668	0			20.538	615.32	0			20.538	7128.29	0
		20.554	526.676	0			20.554	503.011	0			20.554	7118.53	0
		20.571	347.83	0			20.571	402.216	0			20.571	7260.51	0
		20.588	321.789	0			20.588	0	0			20.588	6971.03	0
		20.604	326.209	0			20.604	309.01	0			20.604	326.155	0
		20.621	321.067	0			20.621	655.546	0			20.621	0	0
		20.638	0	0			20.638	373.431	0			20.638	0	0
		20.654	451.123	0			20.654	459.272	0			20.654	0	0
		20.671	0	0			20.671	414.38	0			20.671	0	0
		20.688	505.112	0			20.688	468.84	0			20.688	6615.56	0
		20.704	0	0			20.704	378.215	0			20.704	0	0
		20.721	697.176	0			20.721	544.149	0			20.721	0	0
		20.738	259.688	0			20.738	449.568	0			20.738	0	0
		20.754	274.317	0			20.754	496.125	0			20.754	420.527	0
		20.771	272.682	0			20.771	300.474	0			20.771	0	0
		20.788	0	0			20.788	632.946	0			20.788	0	0
		20.804	239.552	0			20.804	0	0			20.804	1003.6	0
		20.821	0	0			20.821	336.077	0			20.821	1528.44	0
		20.838	0	0			20.838	777.688	0			20.838	2531.99	0
		20.854	284.294	0			20.854	495.617	0			20.854	3748.5	0
		20.871	324.086	0			20.871	452.187	0			20.871	4679.78	0
		20.887	0	0			20.887	422.889	0			20.887	4610.45	0
		20.904	472.086	0			20.904	610.064	0			20.904	4186.71	0
		20.921	445.445	0			20.921	884.292	0			20.921	4270.53	0
		20.937	323.17	0			20.937	617.631	0			20.937	4242.32	0
		20.954	647.427	0			20.954	449.356	0			20.954	3993.38	0
		20.971	463.695	0			20.971	807.505	0			20.971	4075.1	0
		20.987	398.684	0			20.987	519.149	0			20.987	4111.69	0
		21.004	266.267	0			21.004	705.609	0			21.004	3913.28	0
		21.021	0	0			21.021	378.159	0			21.021	3806.92	0
		21.037	695.054	0			21.037	307.601	0			21.037	3210.01	0
		21.054	464.224	0			21.054	289.242	0			21.054	3228.52	0
		21.071	500.64	0			21.071	435.411	0			21.071	3179.41	0
		21.087	287.132	0			21.087	356.203	0			21.087	3254.53	0
		21.104	405.472	0			21.104	378.013	0			21.104	2285.45	0
		21.121	409.445	0			21.121	406.355	0			21.121	3082.54	0
		21.137	543.157	0			21.137	359.281	0			21.137	1904.97	0
		21.154	435.722	0			21.154	340.787	0			21.154	2005.99	0
		21.171	421.896	0			21.171	495.226	0			21.171	2030.45	0
		21.187	482.128	0			21.187	511.039	0			21.187	1717.84	0
		21.204	567.349	0			21.204	398.552	0			21.204	1742.89	0
		21.221	562.461	0			21.221	468.52	0			21.221	1924.54	0
		21.237	621.841	0			21.237	746.014	0			21.237	2419.71	0
		21.254	801.089	0			21.254	417.756	0			21.254	1630.35	0
		21.27	459.361	0			21.27	382.414	0			21.27	1116.13	0
		21.287	614.303	0			21.287	478.829	0			21.287	982.415	0
		21.304	442.062	0			21.304	459.918	0			21.304	1170.27	0
		21.32	454.455	0			21.32	385.635	0			21.32	600.158	0
		21.337	1002.75	0			21.337	463.297	0			21.337	1209.74	0
		21.354	625.107	0			21.354	384.692	0			21.354	538.775	0
		21.37	503.069	0			21.37	453.102	0			21.37	608.153	0
		21.387	597.669	0			21.387	387.865	0			21.387	614.915	0
		21.404	504.286	0			21.404	270.88	0			21.404	718.439	0
		21.42	589.47	0			21.42	0	0			21.42	1013.09	0
		21.437	579.789	0			21.437	297.605	0			21.437	946.77	0
		21.454	416.07	0			21.454	0	0			21.454	926.843	0
		21.47	395.988	0			21.47	527.272	0			21.47	499.004	0
		21.487	559.188	0			21.487	441.136	0			21.487	941.246	0
		21.504	337.163	0			21.504	0	0			21.504	876.052	0
		21.52	412.853	0			21.52	0	0			21.52	573.661	0
		21.537	0	0			21.537	339.005	0			21.537	895.434	0
		21.554	0	0			21.554	316.922	0			21.554	506.616	0
		21.57	252.481	0			21.57	246.03	0			21.57	588.277	0
		21.587	404.554	0			21.587	377.28	0			21.587	692.082	0
		21.604	696.104	0			21.604	316	0			21.604	1220.74	0
		21.62	464.39	0			21.62	325.076	0			21.62	915.527	0
		21.637	398.781	0			21.637	364.464	0			21.637	1238.51	0
		21.653	1318.57	0			21.653	374.204	0			21.653	1683.39	0
		21.67	1038.65	0			21.67	363.059	0			21.67	1303.53	0
		21.687	1151.1	0			21.687	426.261	0			21.687	4851.37	0
		21.703	1998.3	0			21.703	531.383	0			21.703	7026.41	0
		21.72	1427.38	0			21.72	537.021	0			21.72	15125.6	0
		21.737	1759.77	0			21.737	528.095	0			21.737	21322.7	0
		21.753	3002.6	0			21.753	467.486	0			21.753	26546.3	0
		21.77	2627.66	0			21.77	471.701	0			21.77	30368.6	0
		21.787	3232.8	0			21.787	393.752	0			21.787	27198.7	0
		21.803	2437.8	0			21.803	0	0			21.803	23225.5	0
		21.82	2752.25	0			21.82	676.271	0			21.82	17295	0
		21.837	2554.63	0			21.837	268.07	0			21.837	11787.5	0
		21.853	2286.9	0			21.853	366.012	0			21.853	7004.42	0
		21.87	1611.73	0			21.87	486.002	0			21.87	4861.71	0
		21.887	1477.79	0			21.887	0	0			21.887	3838.95	0
		21.903	1258.3	0			21.903	0	0			21.903	2278.6	0
		21.92	1025.87	0			21.92	505.556	0			21.92	2494.27	0
		21.937	1119.58	0			21.937	268.195	0			21.937	1843.23	0
		21.953	1226.65	0			21.953	641.611	0			21.953	718.531	0
		21.97	608.129	0			21.97	0	0			21.97	534.004	0
		21.987	918.078	0			21.987	401	0			21.987	484.714	0
		22.003	437.042	0			22.003	423.383	0			22.003	476.736	0
		22.02	667.686	0			22.02	392.422	0			22.02	660.276	0
		22.036	654.001	0			22.036	330.686	0			22.036	802.708	0
		22.053	901.726	0			22.053	779.879	0			22.053	434.572	0
		22.07	736.1	0			22.07	486.13	0			22.07	900.384	0
		22.086	800.989	0			22.086	911.272	0			22.086	395.208	0
		22.103	1237.56	0			22.103	898.612	0			22.103	356.03	0
		22.12	852.843	0			22.12	598.202	0			22.12	544.36	0
		22.136	1058.79	0			22.136	344.607	0			22.136	481.717	0
		22.153	840.435	0			22.153	508.007	0			22.153	524.444	0
		22.17	1005.5	0			22.17	1285.61	0			22.17	962.478	0
		22.186	841.206	0			22.186	999.199	0			22.186	487.2	0
		22.203	1069.03	0			22.203	577.768	0			22.203	802.28	0
		22.22	1740.57	0			22.22	579.669	0			22.22	511.111	0
		22.236	6107.32	0			22.236	1417.08	0			22.236	575.289	0
		22.253	25328.6	0			22.253	1893.75	0			22.253	543.469	0
		22.27	107994	0			22.27	2689.92	0			22.27	518.503	0
		22.286	371126	0			22.286	5159.7	0			22.286	800.28	0
		22.303	869604	0			22.303	7670.24	0			22.303	291.481	0
		22.32	1628850	0			22.32	10868.1	0			22.32	1046.5	0
		22.336	2441992	0			22.336	10819	0			22.336	824.746	0
		22.353	3043685	0			22.353	11714.3	0			22.353	1028.6	0
		22.37	3318909	0			22.37	9937.51	0			22.37	1892.24	0
		22.386	3142503	0			22.386	8127.7	0			22.386	2620.29	0
		22.403	2649171	0			22.403	5298.17	0			22.403	2021.12	0
		22.419	2083059	0			22.419	3550.57	0			22.419	1880.1	0
		22.436	1538958	0			22.436	2608.12	0			22.436	2697.05	0
		22.453	1066280	0			22.453	1514.67	0			22.453	1769.49	0
		22.469	670669	0			22.469	1019.79	0			22.469	1358.62	0
		22.486	402953	0			22.486	710.25	0			22.486	1341.48	0
		22.503	239598	0			22.503	942.869	0			22.503	1008.92	0
		22.519	168750	0			22.519	320.334	0			22.519	817.943	0
		22.536	154842	0			22.536	312.647	0			22.536	633.243	0
		22.553	201748	0			22.553	303.8	0			22.553	484.493	0
		22.569	244944	0			22.569	601.558	0			22.569	249.668	0
		22.586	275597	0			22.586	593.373	0			22.586	324.384	0
		22.603	292045	0			22.603	384.454	0			22.603	866.299	0
		22.619	268052	0			22.619	546.996	0			22.619	317.989	0
		22.636	224516	0			22.636	307.022	0			22.636	299.351	0
		22.653	168824	0			22.653	267.133	0			22.653	351.194	0
		22.669	126730	0			22.669	297.782	0			22.669	308.531	0
		22.686	83604.8	0			22.686	331.088	0			22.686	402.214	0
		22.703	51517.2	0			22.703	275.321	0			22.703	373.035	0
		22.719	31512.6	0			22.719	327.127	0			22.719	733.071	0
		22.736	19961.1	0			22.736	746.994	0			22.736	785.216	0
		22.753	14249.8	0			22.753	440.787	0			22.753	385.505	0
		22.769	10686.6	0			22.769	485.42	0			22.769	309.281	0
		22.786	8912.18	0			22.786	879.577	0			22.786	363.237	0
		22.802	7688.81	0			22.802	861.009	0			22.802	271.991	0
		22.819	6525.9	0			22.819	939.782	0			22.819	846.07	0
		22.836	5824.55	0			22.836	717.959	0			22.836	361.445	0
		22.852	4708.28	0			22.852	782.15	0			22.852	713.654	0
		22.869	4815.27	0			22.869	936.333	0			22.869	0	0
		22.886	6394.85	0			22.886	947.814	0			22.886	675.74	0
		22.902	3765.49	0			22.902	981.957	0			22.902	327.409	0
		22.919	5588.3	0			22.919	1187.16	0			22.919	759.678	0
		22.936	4022.28	0			22.936	923.555	0			22.936	519.642	0
		22.952	3890.61	0			22.952	1004.18	0			22.952	287.167	0
		22.969	3420.3	0			22.969	923.151	0			22.969	420.352	0
		22.986	3406.67	0			22.986	768.569	0			22.986	583.344	0
		23.002	3245.02	0			23.002	1115.22	0			23.002	768.027	0
		23.019	3313.03	0			23.019	772.342	0			23.019	746.466	0
		23.036	2488.88	0			23.036	886.344	0			23.036	782.172	0
		23.052	3112.23	0			23.052	765.962	0			23.052	901.696	0
		23.069	2841.56	0			23.069	417.734	0			23.069	867.157	0
		23.086	2239.35	0			23.086	383.001	0			23.086	884	0
		23.102	1802.99	0			23.102	734.627	0			23.102	975.45	0
		23.119	2273.86	0			23.119	319.653	0			23.119	934.878	0
		23.136	1832.69	0			23.136	316.199	0			23.136	554.042	0
		23.152	2184.5	0			23.152	396.82	0			23.152	970.163	0
		23.169	2379.27	0			23.169	547.424	0			23.169	646.374	0
		23.185	2571.41	0			23.185	340.051	0			23.185	509.026	0
		23.202	2710.3	0			23.202	830.973	0			23.202	934.907	0
		23.219	2675.43	0			23.219	790.05	0			23.219	942.823	0
		23.235	2225.01	0			23.235	991.457	0			23.235	984.707	0
		23.252	2658.1	0			23.252	1220.97	0			23.252	1079.05	0
		23.269	2484.64	0			23.269	1027.37	0			23.269	1611.82	0
		23.285	2741.53	0			23.285	1192.49	0			23.285	2424.8	0
		23.302	3107.91	0			23.302	1197.74	0			23.302	3292.3	0
		23.319	2872.03	0			23.319	528.378	0			23.319	3310.78	0
		23.335	2694.93	0			23.335	1202.97	0			23.335	3586.41	0
		23.352	2215.47	0			23.352	1033.23	0			23.352	3423.55	0
		23.369	2218.42	0			23.369	835.435	0			23.369	2365.78	0
		23.385	1747.13	0			23.385	882.302	0			23.385	2413.22	0
		23.402	1869.46	0			23.402	885.299	0			23.402	1549.66	0
		23.419	1225.14	0			23.419	809.543	0			23.419	1545.26	0
		23.435	1394.73	0			23.435	516.754	0			23.435	970.312	0
		23.452	1367.65	0			23.452	468.243	0			23.452	604.019	0
		23.469	1229.59	0			23.469	748.332	0			23.469	567.817	0
		23.485	1436.52	0			23.485	1165	0			23.485	607.198	0
		23.502	1578.33	0			23.502	585.059	0			23.502	350.986	0
		23.519	2466.83	0			23.519	1103.71	0			23.519	426.004	0
		23.535	2742.75	0			23.535	976.935	0			23.535	836.569	0
		23.552	3837.64	0			23.552	740.195	0			23.552	286.915	0
		23.568	4185.41	0			23.568	1083.88	0			23.568	640.851	0
		23.585	4152.13	0			23.585	1544.6	0			23.585	0	0
		23.602	4062.91	0			23.602	762.597	0			23.602	347.756	0
		23.618	3438.39	0			23.618	668.684	0			23.618	330.005	0
		23.635	2359.74	0			23.635	1265.53	0			23.635	451.402	0
		23.652	2478.42	0			23.652	1340.34	0			23.652	543.198	0
		23.668	1971.98	0			23.668	1044.58	0			23.668	376.073	0
		23.685	1429.21	0			23.685	1257.4	0			23.685	0	0
		23.702	1054.17	0			23.702	1203.53	0			23.702	283.776	0
		23.718	676.532	0			23.718	1141.62	0			23.718	0	0
		23.735	683.618	0			23.735	1265.12	0			23.735	0	0
		23.752	660.626	0			23.752	1675.62	0			23.752	0	0
		23.768	714.382	0			23.768	1425.06	0			23.768	0	0
		23.785	762.302	0			23.785	1990.5	0			23.785	0	0
		23.802	948.127	0			23.802	1546.6	0			23.802	0	0
		23.818	953.181	0			23.818	1467.34	0			23.818	0	0
		23.835	1124.66	0			23.835	1516.31	0			23.835	0	0
		23.852	1648.23	0			23.852	1020.64	0			23.852	0	0
		23.868	981.13	0			23.868	1297.79	0			23.868	0	0
		23.885	1517.3	0			23.885	1677.59	0			23.885	0	0
		23.902	1652.33	0			23.902	1430.48	0			23.902	0	0
		23.918	1787.38	0			23.918	1340.46	0			23.918	0	0
		23.935	789.161	0			23.935	1152.97	0			23.935	0	0
		23.951	1770.7	0			23.951	1265.48	0			23.951	0	0
		23.968	1261.52	0			23.968	1381.95	0			23.968	0	0
		23.985	1454.67	0			23.985	1601.19	0			23.985	0	0
		24.001	2479.18	0			24.001	1393.55	0			24.001	0	0
		24.018	1968.8	0			24.018	1154.28	0			24.018	0	0
		24.035	1568.71	0			24.035	1229.78	0			24.035	0	0
		24.051	1650.47	0			24.051	1619.03	0			24.051	0	0
		24.068	1493.21	0			24.068	1440	0			24.068	250.779	0
		24.085	1473.51	0			24.085	1378.65	0			24.085	378.163	0
		24.101	1500.79	0			24.101	1786.98	0			24.101	363.796	0
		24.118	3071.2	0			24.118	2006.6	0			24.118	0	0
		24.135	1735.35	0			24.135	1254.21	0			24.135	0	0
		24.151	2318.52	0			24.151	1191.96	0			24.151	0	0
		24.168	3294.78	0			24.168	1233.16	0			24.168	0	0
		24.185	2760.68	0			24.185	2417.74	0			24.185	0	0
		24.201	2756.74	0			24.201	2125.83	0			24.201	0	0
		24.218	2729.61	0			24.218	1483.38	0			24.218	0	0
		24.235	2865.83	0			24.235	1657.63	0			24.235	223.684	0
		24.251	2677.37	0			24.251	1934.82	0			24.251	235.68	0
		24.268	3347.33	0			24.268	1853.36	0			24.268	220.865	0
		24.285	2130.89	0			24.285	1840.56	0			24.285	0	0
		24.301	2325.04	0			24.301	2164.16	0			24.301	759.239	0
		24.318	1754.49	0			24.318	2875.88	0			24.318	373.401	0
		24.334	1534.13	0			24.334	2377.14	0			24.334	279.08	0
		24.351	1202.54	0			24.351	1925.5	0			24.351	452.327	0
		24.368	1119.04	0			24.368	1944.78	0			24.368	0	0
		24.384	831.502	0			24.384	2097.11	0			24.384	350.704	0
		24.401	1060.33	0			24.401	2322.59	0			24.401	0	0
		24.418	1218.97	0			24.418	2671.72	0			24.418	0	0
		24.434	757.525	0			24.434	2914.28	0			24.434	289.781	0
		24.451	882.488	0			24.451	1889.1	0			24.451	515.019	0
		24.468	649.685	0			24.468	2377.53	0			24.468	0	0
		24.484	484.048	0			24.484	2420.06	0			24.484	0	0
		24.501	528.946	0			24.501	2180.79	0			24.501	0	0
		24.518	397.102	0			24.518	2654.98	0			24.518	0	0
		24.534	592.619	0			24.534	1944.34	0			24.534	0	0
		24.551	814.368	0			24.551	2324.44	0			24.551	0	0
		24.568	463.2	0			24.568	1977.8	0			24.568	0	0
		24.584	1317.17	0			24.584	2477.74	0			24.584	0	0
		24.601	981.107	0			24.601	2581.69	0			24.601	219.558	0
		24.618	1462.01	0			24.618	2496.58	0			24.618	305.356	0
		24.634	1727.19	0			24.634	2886.8	0			24.634	278.084	0
		24.651	2504.7	0			24.651	2725.63	0			24.651	447.945	0
		24.668	2757.06	0			24.668	2129.33	0			24.668	388.383	0
		24.684	2814.05	0			24.684	2731.15	0			24.684	258.001	0
		24.701	5361.48	0			24.701	2484.64	0			24.701	0	0
		24.718	3411.51	0			24.718	2314.82	0			24.718	426.85	0
		24.734	7693.75	0			24.734	2557.02	0			24.734	265.86	0
		24.751	5249.31	0			24.751	3108.05	0			24.751	316.383	0
		24.767	7513.15	0			24.767	2673.88	0			24.767	281.101	0
		24.784	4872.01	0			24.784	3009.51	0			24.784	602.287	0
		24.801	5121.8	0			24.801	2858.59	0			24.801	325.25	0
		24.817	3676.39	0			24.817	2614.55	0			24.817	0	0
		24.834	3249.2	0			24.834	2764.22	0			24.834	752.774	0
		24.851	2491.35	0			24.851	2948.74	0			24.851	379.133	0
		24.867	2998.64	0			24.867	3120.17	0			24.867	623.311	0
		24.884	2473.16	0			24.884	3021.49	0			24.884	251.08	0
		24.901	2775.04	0			24.901	3046.57	0			24.901	815.577	0
		24.917	1855.1	0			24.917	3143.98	0			24.917	340.365	0
		24.934	2102.34	0			24.934	3769.92	0			24.934	344.551	0
		24.951	1272.71	0			24.951	3245.49	0			24.951	234.699	0
		24.967	871.07	0			24.967	2933.64	0			24.967	266.753	0
		24.984	1480.16	0			24.984	2673.38	0			24.984	0	0
		25.001	998.638	0			25.001	2848.36	0			25.001	0	0
		25.017	993.367	0			25.017	2611.86	0			25.017	0	0
		25.034	1528.02	0			25.034	2482.64	0			25.034	0	0
		25.051	1332.24	0			25.051	2522.77	0			25.051	0	0
		25.067	1522.05	0			25.067	2616.1	0			25.067	409.375	0
		25.084	1373.59	0			25.084	2542.62	0			25.084	306.132	0
		25.101	2216.09	0			25.101	2763.24	0			25.101	0	0
		25.117	2665.39	0			25.117	3061.51	0			25.117	389.448	0
		25.134	3178.31	0			25.134	3043.39	0			25.134	0	0
		25.15	4265.01	0			25.15	2320.68	0			25.15	716.379	0
		25.167	5112.56	0			25.167	2780.55	0			25.167	700.613	0
		25.184	6233.82	0			25.184	2647.32	0			25.184	346.703	0
		25.2	6266.83	0			25.2	3320.02	0			25.2	844.412	0
		25.217	6005.42	0			25.217	2286.22	0			25.217	875.023	0
		25.234	4676.36	0			25.234	2458.8	0			25.234	640.968	0
		25.25	3685.83	0			25.25	2344.04	0			25.25	400.017	0
		25.267	3029.17	0			25.267	1706.2	0			25.267	354.481	0
		25.284	2363.87	0			25.284	1991.2	0			25.284	416.645	0
		25.3	2073.84	0			25.3	1751.53	0			25.3	828.288	0
		25.317	2325.47	0			25.317	1515	0			25.317	332.386	0
		25.334	2622.61	0			25.334	2081.53	0			25.334	219.365	0
		25.35	3125.47	0			25.35	1868.65	0			25.35	633.026	0
		25.367	4543.26	0			25.367	1613.18	0			25.367	389.016	0
		25.384	4753.25	0			25.384	2601.63	0			25.384	329.84	0
		25.4	4991.1	0			25.4	1566.75	0			25.4	330.959	0
		25.417	4776.58	0			25.417	1603.94	0			25.417	280.983	0
		25.434	4741.39	0			25.434	1904.45	0			25.434	221.174	0
		25.45	4398.52	0			25.45	1401.74	0			25.45	602.842	0
		25.467	3144.4	0			25.467	1964.06	0			25.467	370.438	0
		25.484	2435.75	0			25.484	1992.11	0			25.484	788.767	0
		25.5	1532.09	0			25.5	1328.17	0			25.5	553.631	0
		25.517	1149.6	0			25.517	1687.09	0			25.517	403.262	0
		25.533	935.327	0			25.533	1132.12	0			25.533	419.281	0
		25.55	797.259	0			25.55	1897.65	0			25.55	289.249	0
		25.567	523.075	0			25.567	1449.53	0			25.567	556.572	0
		25.583	554.875	0			25.583	2401.45	0			25.583	428.469	0
		25.6	498.51	0			25.6	1367.38	0			25.6	568.09	0
		25.617	424.201	0			25.617	1597.63	0			25.617	415.557	0
		25.633	307.726	0			25.633	1772.78	0			25.633	292.342	0
		25.65	461.14	0			25.65	2062.16	0			25.65	448	0
		25.667	391.674	0			25.667	1482.13	0			25.667	1156.73	0
		25.683	509.197	0			25.683	1825.7	0			25.683	0	0
		25.7	799.119	0			25.7	1631.4	0			25.7	437.274	0
		25.717	716.001	0			25.717	1581.87	0			25.717	203.445	0
		25.733	741.231	0			25.733	1626.39	0			25.733	477.225	0
		25.75	700.851	0			25.75	1066.14	0			25.75	0	0
		25.767	932.895	0			25.767	880.104	0			25.767	0	0
		25.783	0	0			25.783	0	0			25.783	0	0
		25.8	0	0			25.8	0	0			25.8	0	0
		25.817	0	0			25.817	0	0			25.817	0	0
		25.833	0	0			25.833	0	0			25.833	0	0
		25.85	0	0			25.85	0	0			25.85	0	0
		25.867	0	0			25.867	0	0			25.867	0	0
		25.883	0	0			25.883	0	0			25.883	0	0
		25.9	0	0			25.9	0	0			25.9	0	0
		25.916	0	0			25.916	0	0			25.916	0	0
		25.933	0	0			25.933	0	0			25.933	0	0
		25.95	0	0			25.95	0	0			25.95	0	0
		25.966	0	0			25.966	0	0			25.966	0	0
		25.983	0	0			25.983	0	0			25.983	0	0
		26	0	0			26	0	0			26	0	0
		26.016	0	0			26.016	0	0			26.016	0	0
		26.033	0	0			26.033	0	0			26.033	0	0
		26.05	0	0			26.05	0	0			26.05	0	0
		26.066	0	0			26.066	0	0			26.066	0	0
		26.083	0	0			26.083	0	0			26.083	0	0
		26.1	0	0			26.1	0	0			26.1	0	0
		26.116	0	0			26.116	0	0			26.116	0	0
		26.133	0	0			26.133	0	0			26.133	0	0
		26.15	0	0			26.15	0	0			26.15	0	0
		26.166	0	0			26.166	0	0			26.166	0	0
		26.183	0	0			26.183	0	0			26.183	0	0
		26.2	0	0			26.2	0	0			26.2	0	0
		26.216	0	0			26.216	0	0			26.216	0	0
		26.233	0	0			26.233	0	0			26.233	0	0
		26.25	0	0			26.25	0	0			26.25	0	0
		26.266	0	0			26.266	0	0			26.266	0	0
		26.283	0	0			26.283	0	0			26.283	0	0
		26.299	0	0			26.299	0	0			26.299	0	0
		26.316	0	0			26.316	0	0			26.316	0	0
		26.333	0	0			26.333	0	0			26.333	0	0
		26.349	0	0			26.349	0	0			26.349	0	0
		26.366	0	0			26.366	0	0			26.366	0	0
		26.383	0	0			26.383	0	0			26.383	0	0
		26.399	0	0			26.399	0	0			26.399	0	0
		26.416	0	0			26.416	0	0			26.416	0	0
		26.433	0	0			26.433	0	0			26.433	0	0
		26.449	0	0			26.449	0	0			26.449	0	0
		26.466	0	0			26.466	1194.73	0			26.466	0	0
		26.483	0	0			26.483	1195.88	0			26.483	0	0
		26.499	0	0			26.499	1267.48	0			26.499	0	0
		26.516	0	0			26.516	3038.65	0			26.516	0	0
		26.533	0	0			26.533	1219.03	0			26.533	0	0
		26.549	0	0			26.549	3578.63	0			26.549	0	0
		26.566	0	0			26.566	3657.34	0			26.566	0	0
		26.583	0	0			26.583	1487.59	0			26.583	0	0
		26.599	0	0			26.599	1465.54	0			26.599	0	0
		26.616	0	0			26.616	1355.86	0			26.616	0	0
		26.633	0	0			26.633	1779.43	0			26.633	0	0
		26.649	0	0			26.649	1610.26	0			26.649	0	0
		26.666	0	0			26.666	1336.51	0			26.666	0	0
		26.682	0	0			26.682	1501.51	0			26.682	0	0
		26.699	0	0			26.699	2228.25	0			26.699	0	0
		26.716	0	0			26.716	1026.03	0			26.716	0	0
		26.732	0	0			26.732	832.596	0			26.732	0	0
		26.749	0	0			26.749	902.606	0			26.749	0	0
		26.766	0	0			26.766	924.573	0			26.766	0	0
		26.782	0	0			26.782	1029.85	0			26.782	0	0
		26.799	0	0			26.799	1005.57	0			26.799	0	0
		26.816	0	0			26.816	825.111	0			26.816	0	0
		26.832	0	0			26.832	1157.89	0			26.832	0	0
		26.849	553.379	0			26.849	876.4	0			26.849	0	0
		26.866	482.009	0			26.866	933.736	0			26.866	0	0
		26.882	734.276	0			26.882	1047.75	0			26.882	0	0
		26.899	1106.09	0			26.899	934.826	0			26.899	0	0
		26.916	745.013	0			26.916	1385.31	0			26.916	0	0
		26.932	903.16	0			26.932	1394.09	0			26.932	0	0
		26.949	840.043	0			26.949	1388.76	0			26.949	0	0
		26.966	656.241	0			26.966	1293.47	0			26.966	0	0
		26.982	1020.86	0			26.982	1591.69	0			26.982	0	0
		26.999	802.381	0			26.999	1968.63	0			26.999	435.081	0
		27.016	904.862	0			27.016	1289.07	0			27.016	448.782	0
		27.032	718.556	0			27.032	1812.82	0			27.032	0	0
		27.049	979.067	0			27.049	2165.95	0			27.049	0	0
		27.065	991.005	0			27.065	2229.25	0			27.065	0	0
		27.082	1331.76	0			27.082	2222.39	0			27.082	0	0
		27.099	832.37	0			27.099	3067.18	0			27.099	0	0
		27.115	1049.38	0			27.115	3186.91	0			27.115	456.223	0
		27.132	1425.73	0			27.132	4034.65	0			27.132	0	0
		27.149	1108.22	0			27.149	6215.37	0			27.149	0	0
		27.165	770.288	0			27.165	17929.8	0			27.165	434.706	0
		27.182	825.556	0			27.182	64775	0			27.182	720.27	0
		27.199	694.499	0			27.199	277206	0			27.199	641.563	0
		27.215	798.183	0			27.215	946330	0			27.215	1068.93	0
		27.232	488.037	0			27.232	2263494	0			27.232	1705.57	0
		27.249	0	0			27.249	4216227	0			27.249	3315.21	0
		27.265	0	0			27.265	6419768	0			27.265	5415.15	0
		27.282	0	0			27.282	8138522	0			27.282	6012.41	0
		27.299	0	0			27.299	9503201	0			27.299	7262.44	0
		27.315	0	0			27.315	9981915	0			27.315	8028.77	0
		27.332	0	0			27.332	10113994	0			27.332	7793.65	0
		27.349	0	0			27.349	9778462	0			27.349	7357.39	0
		27.365	0	0			27.365	8991775	0			27.365	6739.26	0
		27.382	0	0			27.382	7933856	0			27.382	6131.91	0
		27.399	0	0			27.399	6937940	0			27.399	4635.35	0
		27.415	0	0			27.415	5826556	0			27.415	4492.8	0
		27.432	470.568	0			27.432	4609269	0			27.432	3022.51	0
		27.448	487.522	0			27.448	3394023	0			27.448	2617.99	0
		27.465	1212.32	0			27.465	2384500	0			27.465	1666.8	0
		27.482	695.973	0			27.482	1545676	0			27.482	1424.67	0
		27.498	1208.91	0			27.498	945642	0			27.498	702.764	0
		27.515	1414.78	0			27.515	527080	0			27.515	604.884	0
		27.532	1360.95	0			27.532	322138	0			27.532	676.029	0
		27.548	1440.46	0			27.548	192583	0			27.548	445.81	0
		27.565	1520	0			27.565	127358	0			27.565	547.05	0
		27.582	884.571	0			27.582	89552.4	0			27.582	390.099	0
		27.598	1108.23	0			27.598	65388.9	0			27.598	360.603	0
		27.615	781.803	0			27.615	50772.2	0			27.615	531.338	0
		27.632	807.024	0			27.632	41697.9	0			27.632	238.803	0
		27.648	1240.61	0			27.648	35679.5	0			27.648	333.006	0
		27.665	634.122	0			27.665	32289.2	0			27.665	0	0
		27.682	750.545	0			27.682	26053.1	0			27.682	301.01	0
		27.698	531.144	0			27.698	24882.5	0			27.698	335.098	0
		27.715	317.184	0			27.715	23083.7	0			27.715	440.412	0
		27.732	659.547	0			27.732	22520.8	0			27.732	427.419	0
		27.748	663.795	0			27.748	19415	0			27.748	347.041	0
		27.765	347.445	0			27.765	19775.2	0			27.765	438.458	0
		27.782	607.888	0			27.782	16681.9	0			27.782	401.828	0
		27.798	384.679	0			27.798	15480.9	0			27.798	466.14	0
		27.815	711.561	0			27.815	16365.7	0			27.815	338.043	0
		27.831	0	0			27.831	15635.7	0			27.831	316.209	0
		27.848	0	0			27.848	19172.6	0			27.848	396.009	0
		27.865	268.533	0			27.865	32796.1	0			27.865	553.852	0
		27.881	371.348	0			27.881	77351.2	0			27.881	433.315	0
		27.898	339.014	0			27.898	194990	0			27.898	393.595	0
		27.915	308.61	0			27.915	398226	0			27.915	577.519	0
		27.931	417.921	0			27.931	784306	0			27.931	954.86	0
		27.948	354.096	0			27.948	1146686	0			27.948	709.297	0
		27.965	700.87	0			27.965	1499268	0			27.965	1054.47	0
		27.981	253.177	0			27.981	1606192	0			27.981	1074.7	0
		27.998	379.223	0			27.998	1621648	0			27.998	921	0
		28.015	765.343	0			28.015	1515036	0			28.015	824.371	0
		28.031	396.68	0			28.031	1271265	0			28.031	739.144	0
		28.048	337.035	0			28.048	987388	0			28.048	620.519	0
		28.065	432.016	0			28.065	755681	0			28.065	599.667	0
		28.081	233.768	0			28.081	524326	0			28.081	429.371	0
		28.098	278.32	0			28.098	365221	0			28.098	344.574	0
		28.115	395.425	0			28.115	226072	0			28.115	563.938	0
		28.131	273.968	0			28.131	130324	0			28.131	704.391	0
		28.148	0	0			28.148	70345.9	0			28.148	661.022	0
		28.165	380.692	0			28.165	43373.8	0			28.165	272.45	0
		28.181	0	0			28.181	24761.8	0			28.181	277.009	0
		28.198	0	0			28.198	16711.1	0			28.198	307.18	0
		28.214	324.007	0			28.214	13092.5	0			28.214	780.405	0
		28.231	304.457	0			28.231	9707.4	0			28.231	237.322	0
		28.248	289.511	0			28.248	8528.72	0			28.248	690.924	0
		28.264	278.613	0			28.264	6842.45	0			28.264	585.65	0
		28.281	238.125	0			28.281	6193.96	0			28.281	358.59	0
		28.298	321.031	0			28.298	5459.02	0			28.298	255.161	0
		28.314	268.328	0			28.314	5248.8	0			28.314	0	0
		28.331	241.025	0			28.331	5166.68	0			28.331	520.868	0
		28.348	226.046	0			28.348	4629.31	0			28.348	352.077	0
		28.364	282.266	0			28.364	3790.2	0			28.364	378.44	0
		28.381	0	0			28.381	3850.95	0			28.381	542.667	0
		28.398	211.07	0			28.398	3496.32	0			28.398	499.827	0
		28.414	255.493	0			28.414	3034.93	0			28.414	244.115	0
		28.431	450.923	0			28.431	4163.69	0			28.431	0	0
		28.448	268.014	0			28.448	3191.84	0			28.448	307.645	0
		28.464	0	0			28.464	3200.64	0			28.464	345.699	0
		28.481	0	0			28.481	3701.99	0			28.481	513.047	0
		28.498	0	0			28.498	4654.85	0			28.498	454.46	0
		28.514	238.1	0			28.514	5170.93	0			28.514	700.574	0
		28.531	298.043	0			28.531	5824.7	0			28.531	614.026	0
		28.548	338.135	0			28.548	6452.4	0			28.548	371.224	0
		28.564	374.008	0			28.564	6375.55	0			28.564	613.992	0
		28.581	446.676	0			28.581	5412	0			28.581	618.074	0
		28.598	424	0			28.598	4201.68	0			28.598	216.09	0
		28.614	286.674	0			28.614	4308.1	0			28.614	295.915	0
		28.631	298.054	0			28.631	3553.93	0			28.631	0	0
		28.647	345.432	0			28.647	3775.89	0			28.647	702.354	0
		28.664	0	0			28.664	2695.61	0			28.664	215.037	0
		28.681	271.212	0			28.681	3377.97	0			28.681	268.394	0
		28.697	0	0			28.697	3305.39	0			28.697	305	0
		28.714	0	0			28.714	3391.1	0			28.714	728.635	0
		28.731	206.125	0			28.731	3371.94	0			28.731	309.397	0
		28.747	259.084	0			28.747	2890.61	0			28.747	228.623	0
		28.764	0	0			28.764	3041.29	0			28.764	743.402	0
		28.781	0	0			28.781	3092.7	0			28.781	285.899	0
		28.797	247.764	0			28.797	2491.29	0			28.797	350.119	0
		28.814	0	0			28.814	2588.91	0			28.814	0	0
		28.831	0	0			28.831	1625.82	0			28.831	335.933	0
		28.847	0	0			28.847	1552.91	0			28.847	236.513	0
		28.864	206.164	0			28.864	1816.87	0			28.864	0	0
		28.881	506.191	0			28.881	1734.05	0			28.881	294.941	0
		28.897	230.78	0			28.897	1492.38	0			28.897	0	0
		28.914	307.197	0			28.914	1376.28	0			28.914	289.932	0
		28.931	249.977	0			28.931	1151.52	0			28.931	460.05	0
		28.947	0	0			28.947	967.067	0			28.947	0	0
		28.964	291.561	0			28.964	1575.13	0			28.964	484.019	0
		28.981	250.414	0			28.981	948.502	0			28.981	0	0
		28.997	0	0			28.997	994.106	0			28.997	245.612	0
		29.014	0	0			29.014	1537.81	0			29.014	300.486	0
		29.03	214.026	0			29.03	1721.07	0			29.03	226.582	0
		29.047	223.36	0			29.047	1430.7	0			29.047	0	0
		29.064	263.67	0			29.064	1336.65	0			29.064	252.036	0
		29.08	201.296	0			29.08	1102.47	0			29.08	664.748	0
		29.097	345.136	0			29.097	938.81	0			29.097	479.761	0
		29.114	0	0			29.114	667.123	0			29.114	544.22	0
		29.13	0	0			29.13	849.66	0			29.13	908.064	0
		29.147	239.184	0			29.147	780.007	0			29.147	942.199	0
		29.164	263.925	0			29.164	1326.81	0			29.164	1074.03	0
		29.18	473.609	0			29.18	789.93	0			29.18	1084.04	0
		29.197	296.568	0			29.197	703.05	0			29.197	1334.24	0
		29.214	319.521	0			29.214	637.152	0			29.214	895.384	0
		29.23	424.341	0			29.23	836.755	0			29.23	1035.53	0
		29.247	252.838	0			29.247	954.556	0			29.247	743.401	0
		29.264	361.357	0			29.264	1198.35	0			29.264	565.062	0
		29.28	370.781	0			29.28	1151.34	0			29.28	1382.07	0
		29.297	281.016	0			29.297	1024.92	0			29.297	2265.74	0
		29.314	458.838	0			29.314	927.101	0			29.314	3078.03	0
		29.33	435.166	0			29.33	741.079	0			29.33	4213.05	0
		29.347	437.27	0			29.347	859.097	0			29.347	4771.89	0
		29.364	665.475	0			29.364	1354.23	0			29.364	5280.04	0
		29.38	235.939	0			29.38	838.123	0			29.38	4853.68	0
		29.397	549.812	0			29.397	981.35	0			29.397	5118.98	0
		29.413	302.312	0			29.413	1496.33	0			29.413	4468.44	0
		29.43	377.05	0			29.43	1447.49	0			29.43	4256.88	0
		29.447	399.013	0			29.447	2043.96	0			29.447	3690.38	0
		29.463	459.802	0			29.463	1629.22	0			29.463	3305.57	0
		29.48	623.435	0			29.48	1681.43	0			29.48	3078.29	0
		29.497	682.922	0			29.497	1420.44	0			29.497	1883.64	0
		29.513	825.876	0			29.513	1432.12	0			29.513	1874.53	0
		29.53	1059.49	0			29.53	1166.86	0			29.53	1093.15	0
		29.547	433.579	0			29.547	909.714	0			29.547	1028.63	0
		29.563	353.067	0			29.563	705.852	0			29.563	934.749	0
		29.58	451.925	0			29.58	555.013	0			29.58	632.993	0
		29.597	356.559	0			29.597	551.59	0			29.597	760.951	0
		29.613	610.495	0			29.613	445.56	0			29.613	736.5	0
		29.63	721.834	0			29.63	322.008	0			29.63	645.443	0
		29.647	316.017	0			29.647	492.444	0			29.647	374.51	0
		29.663	410.321	0			29.663	466.095	0			29.663	456.375	0
		29.68	293.618	0			29.68	498.717	0			29.68	567.242	0
		29.697	246.413	0			29.697	438.161	0			29.697	820.818	0
		29.713	210.341	0			29.713	422.274	0			29.713	616.291	0
		29.73	216.536	0			29.73	213.929	0			29.73	0	0
		29.747	200.586	0			29.747	419.8	0			29.747	380.3	0
		29.763	285.615	0			29.763	500.275	0			29.763	365.502	0
		29.78	242.845	0			29.78	288.014	0			29.78	398.628	0
		29.796	229.112	0			29.796	408.166	0			29.796	414.733	0
		29.813	0	0			29.813	364.446	0			29.813	426.221	0
		29.83	227.042	0			29.83	254.32	0			29.83	485.247	0
		29.846	0	0			29.846	687.648	0			29.846	687.043	0
		29.863	0	0			29.863	371.72	0			29.863	413.005	0
		29.88	0	0			29.88	280.545	0			29.88	521.64	0
		29.896	0	0			29.896	516.178	0			29.896	372.486	0
		29.913	0	0			29.913	440.242	0			29.913	327.006	0
		29.93	0	0			29.93	729.661	0			29.93	368.002	0
		29.946	0	0			29.946	333.325	0			29.946	703.894	0
		29.963	0	0			29.963	463.842	0			29.963	245.385	0
		29.98	0	0			29.98	386.456	0			29.98	304.061	0
		29.996	0	0			29.996	744.413	0			29.996	545.854	0
		30.013	0	0			30.013	286.005	0			30.013	299.278	0
		30.03	278.202	0			30.03	358.458	0			30.03	231.587	0
		30.046	0	0			30.046	451.12	0			30.046	237.532	0
		30.063	0	0			30.063	204.671	0			30.063	260.765	0
		30.08	282.127	0			30.08	264.719	0			30.08	247.125	0
		30.096	229.142	0			30.096	591.159	0			30.096	0	0
		30.113	0	0			30.113	305.887	0			30.113	517.961	0
		30.13	0	0			30.13	443.727	0			30.13	0	0
		30.146	0	0			30.146	511.536	0			30.146	203.373	0
		30.163	0	0			30.163	295.295	0			30.163	227.75	0
		30.179	0	0			30.179	481.853	0			30.179	0	0
		30.196	226.441	0			30.196	331.346	0			30.196	0	0
		30.213	202.756	0			30.213	463.824	0			30.213	231.5	0
		30.229	0	0			30.229	580.889	0			30.229	0	0
		30.246	0	0			30.246	958.311	0			30.246	377.136	0
		30.263	0	0			30.263	1487.09	0			30.263	0	0
		30.279	0	0			30.279	1815.52	0			30.279	585.362	0
		30.296	0	0			30.296	2521.47	0			30.296	283.362	0
		30.313	200.425	0			30.313	2738.58	0			30.313	227.571	0
		30.329	0	0			30.329	3551.87	0			30.329	0	0
		30.346	0	0			30.346	3255.39	0			30.346	0	0
		30.363	248.226	0			30.363	2667.16	0			30.363	0	0
		30.379	0	0			30.379	2590.38	0			30.379	408.699	0
		30.396	0	0			30.396	1847.41	0			30.396	414.165	0
		30.413	0	0			30.413	1815.15	0			30.413	303.232	0
		30.429	0	0			30.429	1682.51	0			30.429	330.582	0
		30.446	0	0			30.446	861.511	0			30.446	514.673	0
		30.463	0	0			30.463	925.103	0			30.463	0	0
		30.479	0	0			30.479	586.781	0			30.479	264.314	0
		30.496	242.033	0			30.496	397.058	0			30.496	261.001	0
		30.513	205.669	0			30.513	778.23	0			30.513	308.183	0
		30.529	0	0			30.529	472.9	0			30.529	278.154	0
		30.546	0	0			30.546	362.813	0			30.546	291.462	0
		30.563	204.17	0			30.563	230.681	0			30.563	369.556	0
		30.579	0	0			30.579	552.471	0			30.579	400.03	0
		30.596	344.894	0			30.596	813.386	0			30.596	206.367	0
		30.612	0	0			30.612	1194.22	0			30.612	995.373	0
		30.629	0	0			30.629	1822.2	0			30.629	638.681	0
		30.646	0	0			30.646	2150.71	0			30.646	318.711	0
		30.662	254.361	0			30.662	2303.09	0			30.662	414.288	0
		30.679	0	0			30.679	3083.61	0			30.679	361.338	0
		30.696	0	0			30.696	2636.1	0			30.696	1056.07	0
		30.712	212.1	0			30.712	2158.27	0			30.712	633.447	0
		30.729	0	0			30.729	1981.26	0			30.729	276.492	0
		30.746	249.753	0			30.746	1793.36	0			30.746	384.546	0
		30.762	0	0			30.762	1281.75	0			30.762	623.031	0
		30.779	0	0			30.779	962.142	0			30.779	352	0
		30.796	0	0			30.796	872.154	0			30.796	215.445	0
		30.812	0	0			30.812	889.725	0			30.812	484.608	0
		30.829	0	0			30.829	571.745	0			30.829	333.829	0
		30.846	231.5	0			30.846	536.693	0			30.846	649.203	0
		30.862	0	0			30.862	521.152	0			30.862	595.794	0
		30.879	0	0			30.879	352.237	0			30.879	634.338	0
		30.896	0	0			30.896	577.135	0			30.896	372.01	0
		30.912	0	0			30.912	505.742	0			30.912	567.569	0
		30.929	0	0			30.929	516.631	0			30.929	447.277	0
		30.946	0	0			30.946	457.68	0			30.946	0	0
		30.962	0	0			30.962	0	0			30.962	544.468	0
		30.979	0	0			30.979	0	0			30.979	526.5	0
		30.995	0	0			30.995	748.021	0			30.995	0	0
		31.012	0	0			31.012	0	0			31.012	0	0
		31.029	0	0			31.029	448.93	0			31.029	571.094	0
		31.045	0	0			31.045	492	0			31.045	761.942	0
		31.062	0	0			31.062	537.194	0			31.062	428.241	0
		31.079	0	0			31.079	589.01	0			31.079	766.233	0
		31.095	0	0			31.095	483.391	0			31.095	917.846	0
		31.112	460.436	0			31.112	487.64	0			31.112	1171.67	0
		31.129	0	0			31.129	526.562	0			31.129	982.425	0
		31.145	0	0			31.145	424.333	0			31.145	1210.23	0
		31.162	0	0			31.162	288.2	0			31.162	1069.86	0
		31.179	0	0			31.179	319.899	0			31.179	1330.06	0
		31.195	0	0			31.195	386.435	0			31.195	1042.21	0
		31.212	0	0			31.212	441.5	0			31.212	1469.11	0
		31.229	0	0			31.229	469.528	0			31.229	1093.96	0
		31.245	0	0			31.245	437.114	0			31.245	1494.44	0
		31.262	0	0			31.262	295.033	0			31.262	1053.51	0
		31.279	0	0			31.279	263.001	0			31.279	952.102	0
		31.295	0	0			31.295	373.834	0			31.295	812.613	0
		31.312	0	0			31.312	395.801	0			31.312	829.058	0
		31.329	0	0			31.329	349.698	0			31.329	1099.43	0
		31.345	207.322	0			31.345	368.16	0			31.345	704.13	0
		31.362	0	0			31.362	240.102	0			31.362	805.092	0
		31.378	0	0			31.378	0	0			31.378	931.001	0
		31.395	0	0			31.395	317.645	0			31.395	836.959	0
		31.412	0	0			31.412	247.295	0			31.412	938.861	0
		31.428	0	0			31.428	292.836	0			31.428	849.698	0
		31.445	0	0			31.445	351.689	0			31.445	1005.85	0
		31.462	0	0			31.462	406.116	0			31.462	1078.89	0
		31.478	0	0			31.478	344.414	0			31.478	1540.52	0
		31.495	0	0			31.495	429.087	0			31.495	719.003	0
		31.512	213.097	0			31.512	343.38	0			31.512	923.263	0
		31.528	0	0			31.528	230.224	0			31.528	1028.89	0
		31.545	0	0			31.545	211.698	0			31.545	878.777	0
		31.562	234.442	0			31.562	246.512	0			31.562	940.996	0
		31.578	0	0			31.578	295.722	0			31.578	948.233	0
		31.595	230.352	0			31.595	367.706	0			31.595	1077.04	0
		31.612	0	0			31.612	251.951	0			31.612	1085.74	0
		31.628	0	0			31.628	238.458	0			31.628	1097.45	0
		31.645	0	0			31.645	0	0			31.645	966.006	0
		31.662	0	0			31.662	0	0			31.662	734.002	0
		31.678	227.12	0			31.678	370.778	0			31.678	976.319	0
		31.695	359.802	0			31.695	263.014	0			31.695	1160.17	0
		31.712	333.934	0			31.712	570.381	0			31.712	1637.66	0
		31.728	663.577	0			31.728	763.092	0			31.728	1017.01	0
		31.745	844.222	0			31.745	735.153	0			31.745	1246.49	0
		31.761	1302.66	0			31.761	1194.24	0			31.761	996.382	0
		31.778	1203.71	0			31.778	1064.27	0			31.778	1468.6	0
		31.795	1438.76	0			31.795	2348	0			31.795	1128.97	0
		31.811	998.89	0			31.811	2042.23	0			31.811	1371.58	0
		31.828	1280.59	0			31.828	2139.15	0			31.828	851.127	0
		31.845	1016.55	0			31.845	2330.72	0			31.845	1177.79	0
		31.861	994.68	0			31.861	1411.84	0			31.861	1041.18	0
		31.878	631.626	0			31.878	1274.52	0			31.878	1345.25	0
		31.895	390.632	0			31.895	1245.47	0			31.895	1311.78	0
		31.911	351.521	0			31.911	866.013	0			31.911	1179.95	0
		31.928	319.962	0			31.928	1143.85	0			31.928	942.681	0
		31.945	216.735	0			31.945	575.396	0			31.945	932.807	0
		31.961	202.657	0			31.961	574.658	0			31.961	1705.94	0
		31.978	0	0			31.978	529.056	0			31.978	1278.64	0
		31.995	0	0			31.995	309.368	0			31.995	1300.35	0
		32.011	0	0			32.011	385.371	0			32.011	982.001	0
		32.028	0	0			32.028	384.278	0			32.028	1341.71	0
		32.045	0	0			32.045	685.457	0			32.045	1143.11	0
		32.061	0	0			32.061	588.075	0			32.061	1413.78	0
		32.078	0	0			32.078	572.681	0			32.078	1171.94	0
		32.095	0	0			32.095	1096.32	0			32.095	1174.28	0
		32.111	0	0			32.111	1170.33	0			32.111	1259.26	0
		32.128	0	0			32.128	1412.89	0			32.128	1290.05	0
		32.144	239.141	0			32.144	1701.77	0			32.144	1288.56	0
		32.161	216.52	0			32.161	1570.18	0			32.161	979.885	0
		32.178	0	0			32.178	1198.9	0			32.178	1747.08	0
		32.194	0	0			32.194	1436.09	0			32.194	1310.16	0
		32.211	0	0			32.211	1084.65	0			32.211	1318.02	0
		32.228	0	0			32.228	1163.71	0			32.228	1644.74	0
		32.244	223.414	0			32.244	888.034	0			32.244	1376.72	0
		32.261	230.408	0			32.261	614.438	0			32.261	1787.08	0
		32.278	256.627	0			32.278	741.607	0			32.278	1434.08	0
		32.294	213.458	0			32.294	511	0			32.294	1856.47	0
		32.311	236.355	0			32.311	366.207	0			32.311	2043.77	0
		32.328	0	0			32.328	231.727	0			32.328	1823.11	0
		32.344	0	0			32.344	223.004	0			32.344	1960.21	0
		32.361	0	0			32.361	518.33	0			32.361	2582.89	0
		32.378	0	0			32.378	262.889	0			32.378	4389	0
		32.394	0	0			32.394	0	0			32.394	12174.2	0
		32.411	0	0			32.411	254.811	0			32.411	40955.9	0
		32.428	0	0			32.428	283.139	0			32.428	153054	0
		32.444	257.38	0			32.444	207.382	0			32.444	538683	0
		32.461	0	0			32.461	0	0			32.461	1592732	0
		32.478	0	0			32.478	0	0			32.478	3623150	0
		32.494	0	0			32.494	0	0			32.494	6565368	0
		32.511	0	0			32.511	0	0			32.511	9160189	0
		32.527	0	0			32.527	0	0			32.527	11009973	0
		32.544	0	0			32.544	0	0			32.544	12298151	0
		32.561	0	0			32.561	0	0			32.561	12564564	0
		32.577	0	0			32.577	0	0			32.577	12401370	0
		32.594	0	0			32.594	0	0			32.594	11719877	0
		32.611	0	0			32.611	0	0			32.611	10875422	0
		32.627	0	0			32.627	0	0			32.627	9705262	0
		32.644	0	0			32.644	0	0			32.644	8148047	0
		32.661	0	0			32.661	0	0			32.661	6533093	0
		32.677	0	0			32.677	0	0			32.677	5096795	0
		32.694	0	0			32.694	0	0			32.694	3413300	0
		32.711	217.921	0			32.711	0	0			32.711	2072617	0
		32.727	260.254	0			32.727	226.402	0			32.727	1215520	0
		32.744	430.124	0			32.744	220.469	0			32.744	640272	0
		32.761	955.013	0			32.761	0	0			32.761	354380	0
		32.777	925.225	0			32.777	205.021	0			32.777	198394	0
		32.794	1305.16	0			32.794	202.126	0			32.794	116919	0
		32.811	1757.45	0			32.811	0	0			32.811	75929	0
		32.827	1592.21	0			32.827	0	0			32.827	55609.7	0
		32.844	1363.88	0			32.844	0	0			32.844	36731	0
		32.861	1475.06	0			32.861	0	0			32.861	27844.3	0
		32.877	1208.72	0			32.877	0	0			32.877	22615	0
		32.894	931.98	0			32.894	0	0			32.894	19238.8	0
		32.91	799.755	0			32.91	0	0			32.91	16511.3	0
		32.927	622.12	0			32.927	0	0			32.927	14806.9	0
		32.944	644.231	0			32.944	0	0			32.944	13732.1	0
		32.96	487.282	0			32.96	209.082	0			32.96	12156.2	0
		32.977	351.022	0			32.977	0	0			32.977	10531	0
		32.994	0	0			32.994	200.715	0			32.994	9903.97	0
		33.01	236.764	0			33.01	237.923	0			33.01	10083.5	0
		33.027	0	0			33.027	0	0			33.027	8588.29	0
		33.044	0	0			33.044	0	0			33.044	8404	0
		33.06	0	0			33.06	0	0			33.06	7882.07	0
		33.077	0	0			33.077	0	0			33.077	5822.44	0
		33.094	0	0			33.094	217.668	0			33.094	7055.83	0
		33.11	0	0			33.11	233.879	0			33.11	6136.24	0
		33.127	0	0			33.127	0	0			33.127	5833.19	0
		33.144	0	0			33.144	0	0			33.144	6085.13	0
		33.16	0	0			33.16	0	0			33.16	5329.07	0
		33.177	0	0			33.177	0	0			33.177	6542.61	0
		33.194	0	0			33.194	0	0			33.194	6419.04	0
		33.21	0	0			33.21	0	0			33.21	5771.22	0
		33.227	0	0			33.227	0	0			33.227	5323.55	0
		33.244	0	0			33.244	0	0			33.244	4336.36	0
		33.26	0	0			33.26	0	0			33.26	4011.36	0
		33.277	0	0			33.277	0	0			33.277	3569.86	0
		33.293	0	0			33.293	0	0			33.293	3190.09	0
		33.31	0	0			33.31	0	0			33.31	2801.73	0
[truncated: 101 more rows]
