# Supplementary material for: Mucosal sugars delineate pyrazine vs pyrazinone autoinducer signaling in Klebsiella oxytoca
Source: Nat Commun. 2024 Oct 16;15:8902. doi: 10.1038/s41467-024-53185-6 (PMC11480411; doi:10.1038/s41467-024-53185-6)
Supplement: Supplementary file 4 — Source Data [file 41467_2024_53185_MOESM4_ESM.zip › Source_Data_Fig2.xlsx]

## Sheet: Fig 2a
	X(Minutes)	Koxy_Neu5Ac	deltaNan	Media
	0.052	43711680	48927072	58212856
	0.069	43101920	48775664	56958244
	0.086	43618352	48485060	56746828
	0.102	43171872	48334080	56668356
	0.119	43299852	47835136	55217716
	0.136	43101744	46740108	54663436
	0.152	42830508	46216708	54954416
	0.169	42459120	46004804	53344608
	0.186	42908656	45771704	53383516
	0.202	41797368	45080520	52649836
	0.219	41758704	45227760	52074888
	0.236	41330800	44190072	51866856
	0.252	41466576	44807200	51659968
	0.269	40904700	44597084	51195208
	0.286	40615588	43793712	50312064
	0.302	40355016	43717204	50248412
	0.319	40693688	43225160	50698452
	0.336	39802536	42755752	49100228
	0.352	39730712	42840792	49641736
	0.369	39674376	42622448	49258132
	0.386	39320856	42340248	49976488
	0.402	39806408	42575560	49163760
	0.419	39314632	42592112	48700652
	0.436	39299248	42193928	48633908
	0.452	39376012	42690700	49055288
	0.469	39858624	42832068	49054216
	0.486	39412392	42879976	48979796
	0.502	39340396	42328804	49223256
	0.519	39724220	42074972	48823384
	0.536	39383880	42139008	48407820
	0.552	39178800	42180080	48284596
	0.569	39340288	42590364	48959080
	0.586	39202264	42087932	48580560
	0.602	39404496	42553216	49351676
	0.619	39438352	42180312	48595492
	0.636	39331684	42595764	48186540
	0.652	39288108	42798668	49135392
	0.669	39250232	42433880	48935824
	0.686	39407620	42673864	48461736
	0.702	39356388	42287644	49410456
	0.719	39548524	42384748	47979688
	0.736	39512344	42374760	48014944
	0.752	39128944	42262640	48698224
	0.769	39733592	42450756	49010140
	0.786	39693708	42194464	48849512
	0.802	39485692	42467408	48648924
	0.819	39775700	42151720	48644768
	0.836	39704168	42237584	48728828
	0.852	38988728	42737480	48271784
	0.869	39884188	42047272	48243328
	0.886	39558312	42572968	48817732
	0.902	39371948	42314752	49069288
	0.919	39635616	42355228	48805964
	0.936	39833512	42231512	48131432
	0.952	40025312	42698404	48646668
	0.969	39243532	43337168	48020312
	0.986	39509496	43472624	48531848
	1.002	39505056	42777376	48200880
	1.019	39784432	42326680	48983232
	1.036	39684464	42184808	48551268
	1.052	39643548	42214612	48933232
	1.069	39763456	42357416	48310660
	1.086	39947616	42441712	48427904
	1.102	39848260	42017748	48557744
	1.119	39899176	42312160	48664528
	1.136	39564812	42640248	48941152
	1.152	39295664	42265696	48251544
	1.169	39751792	42293320	48345224
	1.186	39616552	42256528	48073888
	1.202	39443736	42283756	47946428
	1.219	39645392	42511580	48128912
	1.236	40296680	42804288	48616004
	1.252	39628808	42314464	48425992
	1.269	39842968	42124180	48019764
	1.286	39238648	42450724	48184000
	1.302	39876836	42651920	48434040
	1.319	40147328	41930012	48258028
	1.336	39493024	42313164	48402884
	1.352	39941240	42057848	48085912
	1.369	39943896	41806720	48613912
	1.386	39233808	42234016	47853168
	1.402	40126152	42040616	48033972
	1.419	39974704	42579084	47872684
	1.436	39565168	42326420	47972856
	1.452	39806952	42507684	47610180
	1.469	39523044	42897172	48006456
	1.486	39998740	42529776	48891068
	1.502	39500020	41926064	48328060
	1.519	39543488	42466564	48786992
	1.536	39452252	42666996	48222492
	1.552	39562368	42634740	48090868
	1.569	39955092	42540156	48826892
	1.586	40165464	42931188	47723944
	1.602	39968424	43019840	48289272
	1.619	39775552	42332568	48503988
	1.635	39845020	42573368	48306176
	1.652	39900520	42563292	48176340
	1.669	39834840	42450640	47840736
	1.685	39693756	42409232	48256232
	1.702	39868076	42964112	48377804
	1.719	39736288	42504508	48353212
	1.735	39992232	43041364	47995580
	1.752	39018336	43104236	48424672
	1.769	40095356	42786600	48449352
	1.785	39879156	43031704	47844160
	1.802	39624772	42048204	48859768
	1.819	39557208	42908776	48159368
	1.835	39505304	42076464	48899044
	1.852	39680472	43058932	48601664
	1.869	40230352	42670320	48192956
	1.885	39716520	42679516	47558900
	1.902	40041952	42087472	48346232
	1.919	39889984	43721920	47816580
	1.935	39870836	43027336	48031868
	1.952	40466076	42314376	48481576
	1.969	39935308	42730408	48178884
	1.985	40193220	42462720	47929220
	2.002	40335808	42659608	48278728
	2.019	39984148	42719584	48340552
	2.035	40158836	42778204	48269368
	2.052	40415188	42380812	48373472
	2.068	39947428	42917408	48029012
	2.085	39790072	43115440	48242128
	2.102	40255672	43693768	48454544
	2.118	40247600	42627552	48502848
	2.135	40236324	43235600	48839956
	2.152	40099852	42843536	48781028
	2.168	40244496	43339800	48848296
	2.185	40609884	43268952	49325196
	2.202	40453976	42678048	48721436
	2.218	40920584	43062632	49323884
	2.235	40618608	42924104	49540672
	2.252	40694188	43860680	50023796
	2.268	40446408	43306460	50213804
	2.285	40959348	43493956	50271616
	2.302	40514124	43520568	50748472
	2.318	40629928	43612272	50730108
	2.335	40646760	44455492	50819452
	2.352	40985048	43926976	50888720
	2.368	40482912	44138744	51098796
	2.385	40504984	44371752	51117172
	2.402	40561884	44711164	51446072
	2.418	40563224	44638212	52224660
	2.435	40854448	44390236	52325560
	2.452	40775296	44839852	51420544
	2.468	40697448	44256036	51679864
	2.485	40751056	45043128	52066160
	2.502	40995432	44568704	51991608
	2.518	40916116	45131832	52822136
	2.535	40802184	44918176	52428072
	2.551	41259836	45459160	52099396
	2.568	40861720	45621476	52561008
	2.585	40914992	45355500	52554836
	2.601	41061208	45197352	52873964
	2.618	41491420	45545500	53106924
	2.635	41155320	45521496	52103468
	2.651	41295328	45210232	52628952
	2.668	41251176	44884288	53139800
	2.685	41284280	45970052	52818656
	2.701	41582992	45622616	53210740
	2.718	40983892	45697712	53633400
	2.735	41669564	45029864	52900124
	2.751	41216420	45127232	53448816
	2.768	41119756	45309208	53035608
	2.785	41105132	46106828	53085860
	2.801	41359904	45314792	52800192
	2.818	41098592	45745652	53198004
	2.835	40807184	45998164	53177708
	2.851	41467468	45463068	53062168
	2.868	41117700	45791472	53184264
	2.885	41175892	45776616	53481304
	2.901	41164188	45389252	52972140
	2.918	41260056	45460472	53056848
	2.935	41238320	45771844	51996736
	2.951	41109080	45356408	53436732
	2.968	41396852	45313392	53284448
	2.984	41247716	44997580	53043264
	3.001	41234472	45154656	52524612
	3.018	41875240	45659592	52812536
	3.034	41626696	45401836	52661344
	3.051	41559520	44920832	53229672
	3.068	41364816	44693896	53171996
	3.084	41658128	45630188	58581360
	3.101	41859472	49157500	109000000
	3.118	44301704	54303252	225000000
	3.134	51609608	65192068	318000000
	3.151	69547672	78814664	374000000
	3.168	83417112	90830288	394000000
	3.184	96058400	97020072	391000000
	3.201	106000000	96512232	374000000
	3.218	112000000	92712544	357000000
	3.234	111000000	91394264	341000000
	3.251	108000000	87952312	335000000
	3.268	106000000	88849504	326000000
	3.284	104000000	92782512	328000000
	3.301	102000000	118000000	343000000
	3.318	98735824	160000000	366000000
	3.334	97646680	222000000	381000000
	3.351	96527800	266000000	342000000
	3.368	90494560	258000000	298000000
	3.384	82398728	260000000	281000000
	3.401	84248728	255000000	258000000
	3.418	90220336	243000000	241000000
	3.434	90967616	220000000	219000000
	3.451	92539184	195000000	189000000
	3.467	93597728	171000000	169000000
	3.484	92876008	156000000	159000000
	3.501	93439384	142000000	143000000
	3.517	91295792	124000000	117000000
	3.534	90719280	102000000	88516592
	3.551	83119472	85969384	80428584
	3.567	71614912	61887856	66651948
	3.584	48542640	43634804	53210712
	3.601	27493924	31651882	44689304
	3.617	19840470	30351296	39492116
	3.634	19606122	34294740	47998856
	3.651	24210836	46140440	84894928
	3.667	43685732	75798784	160000000
	3.684	92313656	161000000	197000000
	3.701	149000000	253000000	215000000
	3.717	163000000	277000000	213000000
	3.734	156000000	245000000	183000000
	3.751	146000000	213000000	147000000
	3.767	129000000	199000000	137000000
	3.784	115000000	200000000	142000000
	3.801	111000000	217000000	159000000
	3.817	114000000	240000000	190000000
	3.834	132000000	264000000	230000000
	3.851	163000000	287000000	273000000
	3.867	190000000	308000000	307000000
	3.884	209000000	312000000	326000000
	3.9	209000000	304000000	331000000
	3.917	195000000	294000000	340000000
	3.934	178000000	295000000	370000000
	3.95	212000000	327000000	405000000
	3.967	365000000	397000000	468000000
	3.984	529000000	465000000	532000000
	4	595000000	487000000	564000000
	4.017	600000000	427000000	538000000
	4.034	501000000	349000000	441000000
	4.05	353000000	319000000	361000000
	4.067	318000000	309000000	339000000
	4.084	324000000	305000000	351000000
	4.1	336000000	304000000	348000000
	4.117	331000000	306000000	337000000
	4.134	311000000	309000000	333000000
	4.15	305000000	313000000	351000000
	4.167	303000000	316000000	393000000
	4.184	292000000	311000000	426000000
	4.2	272000000	295000000	436000000
	4.217	248000000	281000000	422000000
	4.234	226000000	280000000	385000000
	4.25	217000000	274000000	349000000
	4.267	213000000	258000000	316000000
	4.284	211000000	238000000	298000000
	4.3	218000000	240000000	288000000
	4.317	225000000	250000000	281000000
	4.334	224000000	257000000	285000000
	4.35	215000000	261000000	295000000
	4.367	203000000	270000000	296000000
	4.383	200000000	273000000	296000000
	4.4	202000000	274000000	305000000
	4.417	203000000	274000000	313000000
	4.433	207000000	285000000	325000000
	4.45	217000000	290000000	333000000
	4.467	234000000	298000000	339000000
	4.483	251000000	310000000	338000000
	4.5	271000000	315000000	343000000
	4.517	288000000	320000000	341000000
	4.533	303000000	326000000	337000000
	4.55	315000000	323000000	335000000
	4.567	319000000	324000000	334000000
	4.583	319000000	326000000	326000000
	4.6	313000000	320000000	320000000
	4.617	305000000	318000000	304000000
	4.633	302000000	304000000	296000000
	4.65	293000000	287000000	284000000
	4.667	288000000	268000000	274000000
	4.683	281000000	246000000	264000000
	4.7	268000000	229000000	260000000
	4.717	254000000	217000000	250000000
	4.733	237000000	205000000	244000000
	4.75	217000000	194000000	237000000
	4.767	199000000	184000000	231000000
	4.783	188000000	177000000	228000000
	4.8	181000000	172000000	229000000
	4.816	177000000	168000000	237000000
	4.833	175000000	170000000	256000000
	4.85	173000000	171000000	308000000
	4.866	173000000	180000000	412000000
	4.883	177000000	226000000	560000000
	4.9	189000000	452000000	686000000
	4.916	225000000	614000000	709000000
	4.933	491000000	640000000	706000000
	4.95	633000000	630000000	661000000
	4.966	623000000	557000000	579000000
	4.983	583000000	473000000	538000000
	5	486000000	392000000	550000000
	5.016	431000000	375000000	570000000
	5.033	417000000	472000000	577000000
	5.05	410000000	567000000	573000000
	5.066	377000000	515000000	580000000
	5.083	324000000	425000000	588000000
	5.1	292000000	350000000	591000000
	5.116	289000000	284000000	577000000
	5.133	347000000	250000000	562000000
	5.15	449000000	243000000	553000000
	5.166	476000000	235000000	545000000
	5.183	436000000	227000000	526000000
	5.2	401000000	215000000	517000000
	5.216	340000000	215000000	583000000
	5.233	273000000	215000000	591000000
	5.25	241000000	222000000	522000000
	5.266	226000000	234000000	460000000
	5.283	220000000	310000000	412000000
	5.299	222000000	517000000	382000000
	5.316	227000000	632000000	355000000
	5.333	224000000	625000000	332000000
	5.349	221000000	569000000	307000000
	5.366	219000000	541000000	295000000
	5.383	211000000	519000000	350000000
	5.399	214000000	491000000	537000000
	5.416	268000000	474000000	638000000
	5.433	497000000	441000000	645000000
	5.449	598000000	417000000	533000000
	5.466	498000000	395000000	469000000
	5.483	430000000	365000000	467000000
	5.499	401000000	348000000	477000000
	5.516	382000000	332000000	474000000
	5.533	365000000	315000000	467000000
	5.549	355000000	307000000	460000000
	5.566	345000000	300000000	438000000
	5.583	337000000	297000000	423000000
	5.599	336000000	288000000	406000000
	5.616	334000000	292000000	388000000
	5.633	324000000	284000000	373000000
	5.649	314000000	283000000	357000000
	5.666	308000000	279000000	345000000
	5.683	292000000	276000000	331000000
	5.699	288000000	266000000	313000000
	5.716	277000000	257000000	305000000
	5.732	268000000	256000000	300000000
	5.749	251000000	257000000	310000000
	5.766	227000000	270000000	330000000
	5.782	208000000	286000000	356000000
	5.799	200000000	313000000	390000000
	5.816	200000000	337000000	423000000
	5.832	202000000	369000000	441000000
	5.849	200000000	402000000	453000000
	5.866	202000000	431000000	464000000
	5.882	207000000	452000000	463000000
	5.899	218000000	457000000	457000000
	5.916	240000000	447000000	444000000
	5.932	260000000	434000000	439000000
	5.949	273000000	422000000	438000000
	5.966	267000000	424000000	467000000
	5.982	246000000	432000000	496000000
	5.999	233000000	447000000	521000000
	6.016	251000000	448000000	506000000
	6.032	312000000	430000000	463000000
	6.049	373000000	409000000	403000000
	6.066	390000000	426000000	392000000
	6.082	376000000	484000000	431000000
	6.099	360000000	519000000	458000000
	6.116	421000000	501000000	432000000
	6.132	502000000	455000000	378000000
	6.149	518000000	427000000	339000000
	6.166	489000000	470000000	391000000
	6.182	448000000	548000000	487000000
	6.199	450000000	589000000	549000000
	6.215	531000000	590000000	555000000
	6.232	581000000	565000000	512000000
	6.249	591000000	524000000	456000000
	6.265	594000000	471000000	383000000
	6.282	565000000	395000000	336000000
	6.299	522000000	317000000	311000000
	6.315	450000000	266000000	292000000
	6.332	372000000	235000000	276000000
	6.349	305000000	218000000	267000000
	6.365	259000000	212000000	263000000
	6.382	235000000	206000000	285000000
	6.399	227000000	201000000	357000000
	6.415	227000000	208000000	444000000
	6.432	221000000	267000000	502000000
	6.449	213000000	357000000	518000000
	6.465	223000000	438000000	491000000
	6.482	282000000	461000000	466000000
	6.499	372000000	437000000	456000000
	6.515	439000000	403000000	467000000
	6.532	455000000	389000000	461000000
	6.549	433000000	367000000	434000000
	6.565	399000000	322000000	400000000
	6.582	384000000	270000000	351000000
	6.599	364000000	254000000	326000000
	6.615	331000000	285000000	361000000
	6.632	293000000	336000000	450000000
	6.648	280000000	390000000	506000000
	6.665	302000000	439000000	503000000
	6.682	330000000	458000000	484000000
	6.698	351000000	450000000	439000000
	6.715	335000000	411000000	400000000
	6.732	301000000	357000000	418000000
	6.748	267000000	296000000	470000000
	6.765	226000000	243000000	508000000
	6.782	198000000	208000000	519000000
	6.798	178000000	189000000	489000000
	6.815	172000000	184000000	455000000
	6.832	174000000	181000000	412000000
	6.848	182000000	171000000	373000000
	6.865	185000000	164000000	339000000
	6.882	187000000	161000000	319000000
	6.898	184000000	158000000	328000000
	6.915	177000000	162000000	336000000
	6.932	174000000	171000000	329000000
	6.948	174000000	180000000	315000000
	6.965	178000000	184000000	309000000
	6.982	185000000	190000000	319000000
	6.998	195000000	222000000	309000000
	7.015	200000000	261000000	302000000
	7.032	205000000	287000000	327000000
	7.048	225000000	288000000	373000000
	7.065	256000000	270000000	484000000
	7.082	279000000	246000000	574000000
	7.098	293000000	227000000	600000000
	7.115	298000000	219000000	576000000
	7.131	290000000	218000000	516000000
	7.148	271000000	226000000	430000000
	7.165	257000000	238000000	369000000
	7.181	254000000	249000000	388000000
	7.198	249000000	256000000	465000000
	7.215	255000000	266000000	525000000
	7.231	264000000	283000000	572000000
	7.248	277000000	294000000	576000000
	7.265	280000000	272000000	556000000
	7.281	279000000	255000000	496000000
	7.298	260000000	249000000	423000000
	7.315	235000000	255000000	363000000
	7.331	219000000	259000000	311000000
	7.348	226000000	267000000	353000000
	7.365	243000000	368000000	477000000
	7.381	267000000	496000000	545000000
	7.398	288000000	534000000	566000000
	7.415	285000000	535000000	582000000
	7.431	266000000	630000000	651000000
	7.448	239000000	741000000	726000000
	7.465	227000000	746000000	746000000
	7.481	238000000	742000000	750000000
	7.498	320000000	744000000	722000000
	7.515	578000000	743000000	693000000
	7.531	767000000	745000000	670000000
	7.548	798000000	720000000	637000000
	7.564	763000000	698000000	607000000
	7.581	731000000	682000000	586000000
	7.598	692000000	640000000	589000000
	7.614	676000000	616000000	574000000
	7.631	637000000	561000000	579000000
	7.648	608000000	501000000	559000000
	7.664	569000000	431000000	562000000
	7.681	532000000	361000000	542000000
	7.698	499000000	307000000	513000000
	7.714	455000000	281000000	498000000
	7.731	389000000	280000000	489000000
	7.748	327000000	297000000	488000000
	7.764	299000000	343000000	470000000
	7.781	297000000	394000000	432000000
	7.798	314000000	403000000	390000000
	7.814	327000000	375000000	370000000
	7.831	332000000	326000000	355000000
	7.848	331000000	298000000	326000000
	7.864	312000000	283000000	295000000
	7.881	292000000	276000000	263000000
	7.898	280000000	265000000	249000000
	7.914	279000000	252000000	237000000
	7.931	273000000	233000000	222000000
	7.948	262000000	215000000	210000000
	7.964	249000000	202000000	215000000
	7.981	238000000	196000000	263000000
	7.998	237000000	201000000	377000000
	8.014	244000000	212000000	481000000
	8.031	253000000	238000000	515000000
	8.047	262000000	298000000	495000000
	8.064	272000000	414000000	464000000
	8.081	288000000	496000000	450000000
	8.097	303000000	510000000	492000000
	8.114	343000000	459000000	586000000
	8.131	434000000	396000000	630000000
	8.147	492000000	327000000	646000000
	8.164	497000000	295000000	674000000
	8.181	459000000	280000000	669000000
	8.197	392000000	265000000	657000000
	8.214	325000000	251000000	637000000
	8.231	266000000	266000000	632000000
	8.247	235000000	405000000	618000000
	8.264	229000000	548000000	615000000
	8.281	229000000	596000000	611000000
	8.297	238000000	608000000	577000000
	8.314	237000000	615000000	569000000
	8.331	236000000	609000000	536000000
	8.347	260000000	596000000	486000000
	8.364	292000000	587000000	446000000
	8.381	331000000	562000000	399000000
	8.397	359000000	542000000	358000000
	8.414	353000000	513000000	333000000
	8.431	330000000	473000000	325000000
	8.447	300000000	454000000	316000000
	8.464	278000000	424000000	308000000
	8.48	270000000	410000000	300000000
	8.497	287000000	396000000	288000000
	8.514	302000000	384000000	287000000
	8.53	301000000	363000000	298000000
	8.547	293000000	346000000	338000000
	8.564	270000000	338000000	410000000
	8.58	249000000	379000000	456000000
	8.597	248000000	449000000	463000000
	8.614	284000000	496000000	437000000
	8.63	377000000	494000000	400000000
	8.647	470000000	477000000	375000000
	8.664	501000000	456000000	405000000
	8.68	503000000	446000000	459000000
	8.697	487000000	459000000	488000000
	8.714	459000000	480000000	494000000
	8.73	431000000	491000000	489000000
	8.747	439000000	481000000	453000000
	8.764	466000000	464000000	395000000
	8.78	486000000	426000000	397000000
	8.797	481000000	366000000	482000000
	8.814	470000000	337000000	559000000
	8.83	444000000	364000000	567000000
	8.847	404000000	421000000	550000000
	8.864	372000000	442000000	518000000
	8.88	400000000	425000000	484000000
	8.897	444000000	393000000	439000000
	8.914	450000000	341000000	401000000
	8.93	431000000	297000000	441000000
	8.947	393000000	251000000	555000000
	8.963	345000000	220000000	610000000
	8.98	293000000	200000000	612000000
	8.997	258000000	190000000	615000000
	9.013	230000000	212000000	612000000
	9.03	213000000	374000000	610000000
	9.047	205000000	521000000	624000000
	9.063	202000000	561000000	616000000
	9.08	193000000	569000000	630000000
	9.097	185000000	566000000	615000000
	9.113	184000000	567000000	589000000
	9.13	185000000	551000000	560000000
	9.147	187000000	543000000	517000000
	9.163	192000000	541000000	520000000
	9.18	216000000	546000000	523000000
	9.197	265000000	547000000	524000000
	9.213	311000000	539000000	498000000
	9.23	341000000	506000000	452000000
	9.247	355000000	466000000	383000000
	9.263	336000000	412000000	330000000
	9.28	285000000	371000000	293000000
	9.297	241000000	344000000	280000000
	9.313	228000000	324000000	274000000
	9.33	229000000	303000000	262000000
	9.347	235000000	277000000	253000000
	9.363	231000000	258000000	251000000
	9.38	231000000	237000000	267000000
	9.396	227000000	227000000	296000000
	9.413	221000000	230000000	321000000
	9.43	219000000	255000000	329000000
	9.446	232000000	270000000	316000000
	9.463	262000000	269000000	297000000
	9.48	281000000	248000000	307000000
	9.496	282000000	226000000	331000000
	9.513	266000000	204000000	346000000
	9.53	247000000	197000000	362000000
	9.546	228000000	195000000	376000000
	9.563	217000000	193000000	375000000
	9.58	212000000	193000000	351000000
	9.596	212000000	191000000	317000000
	9.613	213000000	187000000	273000000
	9.63	209000000	176000000	245000000
	9.646	207000000	170000000	241000000
	9.663	212000000	170000000	264000000
	9.68	218000000	172000000	312000000
	9.696	220000000	192000000	367000000
	9.713	216000000	223000000	393000000
	9.73	222000000	244000000	387000000
	9.746	246000000	238000000	389000000
	9.763	261000000	213000000	388000000
	9.78	262000000	185000000	368000000
	9.796	241000000	170000000	366000000
	9.813	212000000	169000000	396000000
	9.83	197000000	177000000	446000000
	9.846	197000000	209000000	449000000
	9.863	216000000	274000000	431000000
	9.879	264000000	348000000	446000000
	9.896	341000000	378000000	473000000
	9.913	421000000	365000000	488000000
	9.929	473000000	321000000	484000000
	9.946	510000000	286000000	470000000
	9.963	529000000	272000000	448000000
	9.979	523000000	261000000	448000000
	9.996	526000000	245000000	436000000
	10.013	495000000	224000000	436000000
	10.029	446000000	217000000	428000000
	10.046	381000000	238000000	404000000
	10.063	315000000	262000000	382000000
	10.079	287000000	262000000	359000000
	10.096	294000000	234000000	350000000
	10.113	318000000	198000000	339000000
	10.129	362000000	180000000	325000000
	10.146	416000000	178000000	306000000
	10.163	432000000	185000000	285000000
	10.179	423000000	196000000	277000000
	10.196	390000000	210000000	285000000
	10.213	355000000	224000000	299000000
	10.229	317000000	243000000	300000000
	10.246	288000000	267000000	294000000
	10.263	268000000	282000000	326000000
	10.279	271000000	280000000	402000000
	10.296	279000000	264000000	445000000
	10.313	289000000	249000000	455000000
	10.329	292000000	238000000	442000000
	10.346	285000000	228000000	418000000
	10.363	273000000	220000000	380000000
	10.379	258000000	223000000	340000000
	10.396	251000000	250000000	326000000
	10.413	248000000	301000000	343000000
	10.429	272000000	354000000	378000000
	10.446	344000000	362000000	389000000
	10.463	427000000	343000000	380000000
	10.479	465000000	302000000	401000000
	10.496	453000000	257000000	459000000
	10.513	408000000	234000000	486000000
	10.529	343000000	229000000	490000000
	10.546	285000000	236000000	444000000
	10.563	253000000	246000000	388000000
	10.579	247000000	234000000	334000000
	10.596	254000000	211000000	306000000
	10.613	257000000	197000000	357000000
	10.629	251000000	192000000	461000000
	10.646	242000000	194000000	532000000
	10.663	243000000	190000000	549000000
	10.679	251000000	189000000	535000000
	10.696	259000000	201000000	507000000
	10.712	254000000	233000000	459000000
	10.729	241000000	273000000	402000000
	10.746	232000000	308000000	348000000
	10.762	241000000	314000000	321000000
	10.779	260000000	303000000	354000000
	10.796	284000000	283000000	426000000
	10.812	288000000	266000000	452000000
	10.829	277000000	257000000	440000000
	10.846	263000000	264000000	402000000
	10.862	257000000	270000000	417000000
	10.879	268000000	284000000	524000000
	10.896	289000000	297000000	596000000
	10.912	313000000	302000000	614000000
	10.929	360000000	286000000	613000000
	10.946	409000000	254000000	619000000
	10.962	430000000	213000000	601000000
	10.979	412000000	234000000	598000000
	10.996	367000000	396000000	590000000
	11.012	304000000	530000000	595000000
	11.029	250000000	563000000	586000000
	11.046	218000000	566000000	554000000
	11.062	207000000	570000000	539000000
	11.079	214000000	573000000	512000000
	11.096	243000000	570000000	476000000
	11.112	302000000	563000000	450000000
	11.129	370000000	546000000	407000000
	11.146	406000000	506000000	364000000
	11.162	395000000	455000000	325000000
	11.179	356000000	422000000	311000000
	11.195	311000000	390000000	293000000
	11.212	295000000	368000000	290000000
	11.229	287000000	365000000	299000000
	11.245	289000000	367000000	323000000
	11.262	307000000	370000000	330000000
	11.279	332000000	357000000	324000000
	11.295	356000000	326000000	310000000
	11.312	360000000	290000000	302000000
	11.329	338000000	268000000	317000000
	11.345	308000000	259000000	354000000
	11.362	283000000	264000000	373000000
	11.379	270000000	267000000	366000000
	11.395	269000000	273000000	341000000
	11.412	281000000	263000000	310000000
	11.429	290000000	258000000	292000000
	11.445	289000000	251000000	290000000
	11.462	286000000	248000000	308000000
	11.479	272000000	265000000	375000000
	11.495	272000000	335000000	434000000
	11.512	286000000	417000000	443000000
	11.529	340000000	450000000	421000000
	11.545	419000000	458000000	366000000
	11.562	453000000	426000000	316000000
	11.579	461000000	376000000	306000000
	11.595	436000000	318000000	354000000
	11.612	392000000	277000000	453000000
	11.628	347000000	263000000	557000000
	11.645	296000000	288000000	631000000
	11.662	283000000	339000000	666000000
	11.678	302000000	381000000	672000000
	11.695	348000000	374000000	665000000
	11.712	383000000	345000000	661000000
	11.728	387000000	312000000	635000000
	11.745	361000000	303000000	606000000
	11.762	334000000	302000000	575000000
	11.778	328000000	296000000	569000000
	11.795	335000000	284000000	559000000
	11.812	331000000	270000000	530000000
	11.828	313000000	264000000	509000000
	11.845	296000000	288000000	458000000
	11.862	301000000	351000000	420000000
	11.878	341000000	442000000	383000000
	11.895	436000000	475000000	364000000
	11.912	523000000	473000000	393000000
	11.928	549000000	444000000	460000000
	11.945	554000000	408000000	524000000
	11.962	520000000	354000000	559000000
	11.978	480000000	305000000	562000000
	11.995	419000000	265000000	567000000
	12.012	356000000	265000000	552000000
	12.028	299000000	288000000	518000000
	12.045	290000000	316000000	483000000
	12.062	309000000	311000000	472000000
	12.078	323000000	300000000	456000000
	12.095	318000000	276000000	436000000
	12.111	305000000	258000000	393000000
	12.128	284000000	232000000	341000000
	12.145	271000000	212000000	290000000
	12.161	255000000	200000000	248000000
	12.178	244000000	197000000	216000000
	12.195	227000000	195000000	199000000
	12.211	227000000	191000000	188000000
	12.228	234000000	187000000	178000000
	12.245	246000000	184000000	168000000
	12.261	251000000	182000000	163000000
	12.278	246000000	188000000	162000000
	12.295	243000000	202000000	165000000
	12.311	243000000	225000000	176000000
	12.328	248000000	252000000	191000000
	12.345	277000000	281000000	205000000
	12.361	312000000	288000000	207000000
	12.378	347000000	273000000	194000000
	12.395	352000000	245000000	183000000
	12.411	326000000	212000000	181000000
	12.428	292000000	194000000	198000000
	12.445	255000000	188000000	223000000
	12.461	231000000	196000000	248000000
	12.478	221000000	217000000	268000000
	12.495	222000000	243000000	291000000
	12.511	227000000	266000000	331000000
	12.528	244000000	278000000	357000000
	12.544	264000000	280000000	366000000
	12.561	281000000	267000000	334000000
	12.578	278000000	248000000	297000000
	12.594	278000000	229000000	272000000
	12.611	265000000	220000000	269000000
	12.628	249000000	215000000	287000000
	12.644	241000000	205000000	302000000
	12.661	237000000	201000000	288000000
	12.678	232000000	193000000	258000000
	12.694	232000000	186000000	229000000
	12.711	224000000	181000000	243000000
	12.728	222000000	173000000	378000000
	12.744	211000000	167000000	490000000
	12.761	203000000	164000000	545000000
	12.778	200000000	163000000	551000000
	12.794	198000000	160000000	532000000
	12.811	199000000	164000000	523000000
	12.828	200000000	177000000	510000000
	12.844	208000000	211000000	471000000
	12.861	225000000	263000000	455000000
	12.878	263000000	320000000	448000000
	12.894	311000000	345000000	445000000
	12.911	342000000	357000000	474000000
	12.928	360000000	359000000	539000000
	12.944	357000000	351000000	572000000
	12.961	364000000	326000000	563000000
	12.978	364000000	281000000	546000000
	12.994	340000000	247000000	505000000
	13.011	314000000	232000000	436000000
	13.027	284000000	232000000	358000000
	13.044	273000000	238000000	294000000
	13.061	273000000	238000000	257000000
	13.077	287000000	235000000	251000000
	13.094	317000000	229000000	259000000
	13.111	336000000	221000000	265000000
	13.127	323000000	220000000	295000000
	13.144	298000000	211000000	336000000
	13.161	275000000	218000000	356000000
	13.177	259000000	280000000	357000000
	13.194	259000000	415000000	410000000
	13.211	284000000	505000000	469000000
	13.227	359000000	533000000	489000000
	13.244	472000000	518000000	475000000
	13.261	522000000	489000000	434000000
	13.277	528000000	440000000	381000000
	13.294	504000000	380000000	354000000
	13.311	476000000	319000000	350000000
	13.327	422000000	289000000	363000000
	13.344	375000000	284000000	371000000
	13.361	333000000	293000000	367000000
	13.377	307000000	290000000	352000000
	13.394	300000000	274000000	318000000
	13.411	305000000	255000000	329000000
	13.427	305000000	245000000	382000000
	13.444	290000000	250000000	411000000
	13.46	278000000	279000000	422000000
	13.477	274000000	304000000	382000000
	13.494	288000000	317000000	334000000
	13.51	314000000	304000000	288000000
	13.527	351000000	281000000	274000000
	13.544	363000000	262000000	291000000
	13.56	349000000	259000000	347000000
	13.577	329000000	260000000	391000000
	13.594	310000000	261000000	416000000
	13.61	302000000	265000000	420000000
	13.627	297000000	289000000	427000000
	13.644	301000000	341000000	436000000
	13.66	307000000	425000000	456000000
	13.677	336000000	494000000	460000000
	13.694	389000000	533000000	443000000
	13.71	448000000	527000000	403000000
	13.727	478000000	472000000	346000000
	13.744	488000000	392000000	313000000
	13.76	496000000	305000000	292000000
	13.777	460000000	242000000	276000000
	13.794	406000000	200000000	277000000
	13.81	343000000	182000000	340000000
	13.827	290000000	175000000	428000000
	13.844	259000000	172000000	456000000
	13.86	246000000	175000000	452000000
	13.877	244000000	195000000	424000000
	13.894	249000000	226000000	378000000
	13.91	264000000	268000000	351000000
	13.927	270000000	309000000	340000000
	13.943	286000000	338000000	342000000
	13.96	301000000	357000000	354000000
	13.977	311000000	378000000	366000000
	13.993	326000000	381000000	356000000
	14.01	334000000	353000000	341000000
	14.027	346000000	296000000	314000000
	14.043	345000000	237000000	302000000
	14.06	319000000	202000000	303000000
	14.077	281000000	185000000	317000000
	14.093	249000000	181000000	322000000
	14.11	232000000	183000000	307000000
	14.127	226000000	181000000	292000000
	14.143	224000000	181000000	275000000
	14.16	226000000	190000000	268000000
	14.177	228000000	218000000	273000000
	14.193	229000000	262000000	282000000
	14.21	255000000	301000000	301000000
	14.227	318000000	330000000	324000000
	14.243	402000000	340000000	366000000
	14.26	465000000	331000000	396000000
	14.277	484000000	326000000	431000000
	14.293	458000000	314000000	422000000
	14.31	395000000	293000000	379000000
	14.327	360000000	260000000	306000000
	14.343	350000000	230000000	244000000
	14.36	351000000	210000000	201000000
	14.376	338000000	205000000	186000000
	14.393	315000000	208000000	179000000
	14.41	296000000	203000000	169000000
	14.426	275000000	191000000	156000000
	14.443	269000000	167000000	147000000
	14.46	263000000	153000000	145000000
	14.476	246000000	145000000	158000000
	14.493	229000000	146000000	217000000
	14.51	213000000	150000000	393000000
	14.526	210000000	159000000	568000000
	14.543	207000000	165000000	626000000
	14.56	214000000	180000000	625000000
	14.576	220000000	191000000	602000000
	14.593	235000000	203000000	556000000
	14.61	250000000	210000000	479000000
	14.626	264000000	206000000	379000000
	14.643	269000000	201000000	286000000
	14.66	265000000	192000000	225000000
	14.676	253000000	187000000	204000000
	14.693	247000000	191000000	245000000
	14.71	243000000	208000000	419000000
	14.726	244000000	277000000	553000000
	14.743	255000000	431000000	616000000
	14.76	268000000	530000000	654000000
	14.776	311000000	568000000	655000000
	14.793	404000000	584000000	638000000
	14.81	478000000	579000000	630000000
	14.826	511000000	563000000	594000000
	14.843	530000000	548000000	558000000
	14.859	544000000	522000000	515000000
	14.876	534000000	495000000	481000000
	14.893	528000000	461000000	453000000
	14.909	513000000	441000000	441000000
	14.926	482000000	422000000	430000000
	14.943	454000000	408000000	406000000
	14.959	437000000	404000000	380000000
	14.976	423000000	400000000	355000000
	14.993	416000000	410000000	359000000
	15.009	414000000	407000000	388000000
	15.026	421000000	416000000	434000000
	15.043	422000000	432000000	479000000
	15.059	414000000	470000000	516000000
	15.076	413000000	502000000	550000000
	15.093	422000000	506000000	580000000
	15.109	437000000	485000000	584000000
	15.126	449000000	471000000	564000000
	15.143	449000000	444000000	535000000
	15.159	443000000	420000000	509000000
	15.176	439000000	421000000	501000000
	15.193	435000000	454000000	501000000
	15.209	449000000	502000000	489000000
	15.226	469000000	533000000	476000000
	15.243	506000000	518000000	431000000
	15.259	523000000	500000000	373000000
	15.276	529000000	445000000	323000000
	15.292	502000000	395000000	300000000
	15.309	467000000	362000000	316000000
	15.326	422000000	352000000	354000000
	15.342	394000000	345000000	378000000
	15.359	378000000	332000000	383000000
	15.376	368000000	321000000	366000000
	15.392	360000000	304000000	324000000
	15.409	341000000	286000000	285000000
	15.426	330000000	278000000	252000000
	15.442	316000000	271000000	227000000
	15.459	306000000	265000000	215000000
	15.476	302000000	258000000	206000000
	15.492	300000000	253000000	199000000
	15.509	293000000	248000000	197000000
	15.526	289000000	252000000	195000000
	15.542	284000000	255000000	198000000
	15.559	289000000	263000000	198000000
	15.576	293000000	266000000	196000000
	15.592	310000000	258000000	190000000
	15.609	309000000	242000000	180000000
	15.626	301000000	228000000	173000000
	15.642	289000000	216000000	170000000
	15.659	286000000	211000000	172000000
	15.676	276000000	210000000	193000000
	15.692	295000000	210000000	243000000
	15.709	335000000	218000000	331000000
	15.726	384000000	220000000	406000000
	15.742	420000000	229000000	433000000
	15.759	418000000	227000000	411000000
	15.775	407000000	221000000	364000000
	15.792	372000000	208000000	298000000
	15.809	334000000	197000000	234000000
	15.825	296000000	191000000	193000000
	15.842	268000000	192000000	172000000
	15.859	253000000	201000000	171000000
	15.875	244000000	232000000	194000000
	15.892	242000000	288000000	243000000
	15.909	251000000	348000000	321000000
	15.925	279000000	397000000	389000000
	15.942	321000000	410000000	419000000
	15.959	366000000	378000000	397000000
	15.975	384000000	326000000	336000000
	15.992	377000000	264000000	262000000
	16.009	334000000	218000000	207000000
	16.025	291000000	192000000	175000000
	16.042	263000000	175000000	173000000
	16.059	245000000	164000000	177000000
	16.075	240000000	159000000	179000000
	16.092	235000000	156000000	163000000
	16.109	232000000	153000000	147000000
	16.125	224000000	149000000	133000000
	16.142	223000000	150000000	126000000
	16.159	212000000	150000000	125000000
	16.175	204000000	150000000	127000000
	16.192	204000000	154000000	134000000
	16.208	206000000	152000000	162000000
	16.225	206000000	159000000	217000000
	16.242	207000000	166000000	273000000
	16.258	212000000	177000000	301000000
	16.275	215000000	184000000	299000000
	16.292	215000000	198000000	285000000
	16.308	222000000	220000000	281000000
	16.325	235000000	245000000	302000000
	16.342	251000000	295000000	347000000
	16.358	266000000	362000000	392000000
	16.375	297000000	408000000	411000000
	16.392	345000000	421000000	404000000
	16.408	398000000	398000000	375000000
	16.425	426000000	362000000	349000000
	16.442	419000000	314000000	337000000
	16.458	384000000	266000000	336000000
	16.475	336000000	234000000	320000000
	16.492	299000000	218000000	286000000
	16.508	270000000	217000000	247000000
	16.525	261000000	249000000	238000000
	16.542	270000000	302000000	267000000
	16.558	308000000	375000000	315000000
	16.575	355000000	397000000	337000000
	16.592	391000000	388000000	314000000
	16.608	388000000	350000000	276000000
	16.625	370000000	296000000	228000000
	16.642	336000000	251000000	194000000
	16.658	293000000	222000000	181000000
	16.675	253000000	211000000	178000000
	16.691	223000000	202000000	173000000
	16.708	212000000	189000000	163000000
	16.725	208000000	173000000	145000000
	16.741	215000000	159000000	132000000
	16.758	219000000	149000000	126000000
	16.775	214000000	143000000	122000000
	16.791	211000000	141000000	122000000
	16.808	202000000	141000000	124000000
	16.825	201000000	145000000	130000000
	16.841	203000000	152000000	139000000
	16.858	205000000	160000000	139000000
	16.875	207000000	161000000	137000000
	16.891	208000000	164000000	131000000
	16.908	212000000	161000000	132000000
	16.925	218000000	157000000	143000000
	16.941	223000000	156000000	157000000
	16.958	221000000	153000000	167000000
	16.975	223000000	151000000	160000000
	16.991	225000000	147000000	146000000
	17.008	233000000	147000000	134000000
	17.025	238000000	147000000	128000000
	17.041	234000000	152000000	129000000
	17.058	230000000	158000000	139000000
	17.075	221000000	171000000	157000000
	17.091	226000000	196000000	176000000
	17.108	244000000	215000000	196000000
	17.124	258000000	210000000	198000000
	17.141	262000000	192000000	184000000
	17.158	242000000	167000000	170000000
	17.174	219000000	149000000	159000000
	17.191	205000000	143000000	173000000
	17.208	195000000	142000000	200000000
	17.224	193000000	143000000	222000000
	17.241	198000000	141000000	221000000
	17.258	197000000	141000000	199000000
	17.274	202000000	143000000	174000000
	17.291	206000000	155000000	161000000
	17.308	216000000	157000000	149000000
	17.324	224000000	156000000	142000000
	17.341	231000000	152000000	132000000
	17.358	251000000	158000000	124000000
	17.374	282000000	172000000	123000000
	17.391	318000000	190000000	124000000
	17.408	353000000	204000000	126000000
	17.424	376000000	211000000	128000000
	17.441	385000000	203000000	131000000
	17.458	377000000	194000000	136000000
	17.474	358000000	180000000	136000000
	17.491	323000000	171000000	134000000
	17.508	281000000	170000000	131000000
	17.524	251000000	187000000	126000000
	17.541	238000000	225000000	124000000
	17.558	262000000	268000000	118000000
	17.574	303000000	303000000	116000000
	17.591	341000000	318000000	116000000
	17.607	365000000	319000000	123000000
	17.624	377000000	319000000	142000000
	17.641	370000000	321000000	165000000
	17.657	369000000	304000000	187000000
	17.674	369000000	273000000	203000000
	17.691	357000000	242000000	205000000
	17.707	319000000	213000000	201000000
	17.724	298000000	190000000	185000000
	17.741	264000000	174000000	175000000
	17.757	239000000	171000000	171000000
	17.774	216000000	166000000	171000000
	17.791	203000000	164000000	167000000
	17.807	196000000	155000000	158000000
	17.824	190000000	147000000	150000000
	17.841	184000000	144000000	144000000
	17.857	180000000	140000000	138000000
	17.874	181000000	141000000	136000000
	17.891	189000000	148000000	135000000
	17.907	194000000	165000000	141000000
	17.924	199000000	193000000	153000000
	17.941	212000000	243000000	181000000
	17.957	235000000	292000000	220000000
	17.974	267000000	327000000	253000000
	17.991	304000000	323000000	270000000
	18.007	321000000	303000000	264000000
	18.024	314000000	280000000	252000000
	18.04	299000000	266000000	242000000
	18.057	291000000	245000000	218000000
	18.074	285000000	213000000	188000000
	18.09	284000000	197000000	156000000
	18.107	276000000	176000000	134000000
	18.124	281000000	163000000	121000000
	18.14	278000000	153000000	112000000
	18.157	273000000	147000000	112000000
	18.174	255000000	155000000	112000000
	18.19	241000000	177000000	111000000
	18.207	252000000	208000000	112000000
	18.224	284000000	245000000	117000000
	18.24	332000000	276000000	123000000
	18.257	375000000	286000000	132000000
	18.274	408000000	266000000	136000000
	18.29	434000000	233000000	127000000
	18.307	432000000	193000000	125000000
	18.324	396000000	164000000	131000000
	18.34	339000000	144000000	157000000
	18.357	276000000	135000000	205000000
	18.374	224000000	131000000	251000000
	18.39	198000000	141000000	263000000
	18.407	191000000	152000000	243000000
	18.424	193000000	169000000	211000000
	18.44	210000000	180000000	182000000
	18.457	231000000	187000000	164000000
	18.474	250000000	195000000	160000000
	18.49	255000000	200000000	161000000
	18.507	265000000	202000000	166000000
	18.523	254000000	206000000	170000000
	18.54	252000000	203000000	168000000
	18.557	246000000	194000000	162000000
	18.573	242000000	182000000	151000000
	18.59	241000000	172000000	141000000
	18.607	233000000	158000000	130000000
	18.623	224000000	150000000	125000000
	18.64	213000000	141000000	120000000
	18.657	205000000	137000000	114000000
	18.673	198000000	130000000	111000000
	18.69	195000000	131000000	109000000
	18.707	188000000	130000000	107000000
	18.723	186000000	131000000	107000000
	18.74	189000000	131000000	105000000
	18.757	196000000	131000000	105000000
	18.773	207000000	128000000	103000000
	18.79	212000000	126000000	104000000
	18.807	212000000	133000000	108000000
	18.823	207000000	149000000	117000000
	18.84	200000000	173000000	133000000
	18.857	209000000	192000000	148000000
	18.873	219000000	186000000	150000000
	18.89	235000000	168000000	137000000
	18.907	242000000	151000000	124000000
	18.923	230000000	137000000	112000000
	18.94	222000000	132000000	110000000
	18.956	222000000	130000000	110000000
	18.973	219000000	134000000	113000000
	18.99	215000000	140000000	119000000
	19.006	203000000	146000000	128000000
	19.023	191000000	144000000	127000000
	19.04	179000000	137000000	124000000
	19.056	171000000	127000000	115000000
	19.073	168000000	122000000	109000000
	19.09	170000000	123000000	104000000
	19.106	190000000	131000000	105000000
	19.123	239000000	142000000	104000000
	19.14	309000000	148000000	104000000
	19.156	360000000	142000000	107000000
	19.173	357000000	135000000	106000000
	19.19	324000000	129000000	106000000
	19.206	274000000	128000000	107000000
	19.223	230000000	125000000	108000000
	19.24	203000000	127000000	109000000
	19.256	197000000	130000000	107000000
	19.273	206000000	133000000	108000000
	19.29	233000000	138000000	107000000
	19.306	286000000	139000000	107000000
	19.323	343000000	138000000	107000000
	19.34	376000000	134000000	107000000
	19.356	383000000	132000000	111000000
	19.373	352000000	131000000	115000000
	19.39	301000000	130000000	113000000
	19.406	248000000	130000000	112000000
	19.423	214000000	129000000	108000000
	19.439	209000000	126000000	106000000
	19.456	209000000	127000000	106000000
	19.473	206000000	130000000	110000000
	19.489	202000000	133000000	111000000
	19.506	199000000	139000000	114000000
	19.523	206000000	136000000	115000000
	19.539	225000000	134000000	113000000
	19.556	255000000	133000000	113000000
	19.573	299000000	129000000	113000000
	19.589	349000000	131000000	113000000
	19.606	398000000	126000000	115000000
	19.623	429000000	121000000	134000000
	19.639	426000000	114000000	200000000
	19.656	394000000	108000000	309000000
	19.673	337000000	103000000	395000000
	19.689	270000000	102000000	409000000
	19.706	206000000	100000000	372000000
	19.723	169000000	98930712	297000000
	19.739	151000000	99510512	226000000
	19.756	143000000	103000000	164000000
	19.773	141000000	106000000	128000000
	19.789	140000000	111000000	112000000
	19.806	141000000	118000000	109000000
	19.823	149000000	133000000	111000000
	19.839	162000000	151000000	120000000
	19.856	174000000	167000000	131000000
	19.873	184000000	172000000	137000000
	19.889	193000000	169000000	137000000
	19.906	196000000	162000000	132000000
	19.923	195000000	149000000	126000000
	19.939	191000000	138000000	116000000
	19.956	186000000	123000000	108000000
	19.973	180000000	117000000	105000000
	19.989	168000000	113000000	101000000
	20.006	166000000	111000000	98616264
	20.023	166000000	110000000	99736560
	20.039	167000000	109000000	98562032
	20.056	166000000	109000000	98484720
	20.073	163000000	110000000	97373992
	20.089	158000000	109000000	99199440
	20.106	157000000	111000000	99998264
	20.123	160000000	112000000	99798160
	20.139	160000000	111000000	98932856
	20.156	162000000	109000000	98538664
	20.172	162000000	110000000	97357656
	20.189	157000000	112000000	94482032
	20.206	147000000	110000000	93021976
	20.222	139000000	109000000	92139072
	20.239	138000000	107000000	92935432
	20.256	140000000	104000000	92138544
	20.272	145000000	105000000	93179312
	20.289	150000000	108000000	94191432
	20.306	159000000	112000000	96010576
	20.322	172000000	117000000	97541936
	20.339	193000000	122000000	97178104
	20.356	216000000	125000000	97595952
	20.372	235000000	126000000	98051816
	20.389	249000000	124000000	101000000
	20.406	246000000	123000000	102000000
	20.422	245000000	128000000	99810080
	20.439	243000000	150000000	97524904
	20.456	260000000	185000000	96033024
	20.472	308000000	228000000	98696792
	20.489	358000000	267000000	106000000
	20.506	398000000	278000000	121000000
	20.522	431000000	285000000	134000000
	20.539	428000000	267000000	144000000
	20.556	419000000	234000000	143000000
	20.572	383000000	191000000	134000000
	20.589	337000000	158000000	123000000
	20.605	282000000	137000000	115000000
	20.622	245000000	124000000	108000000
	20.639	218000000	117000000	104000000
	20.655	202000000	110000000	102000000
	20.672	184000000	107000000	99934432
	20.689	169000000	108000000	98954192
	20.705	154000000	108000000	97458896
	20.722	149000000	111000000	96655792
	20.739	147000000	114000000	95773256
	20.755	149000000	118000000	94868704
	20.772	152000000	116000000	92444088
	20.789	157000000	115000000	92301544
	20.805	155000000	110000000	92999592
	20.822	157000000	107000000	93008304
	20.839	157000000	105000000	93331304
	20.855	163000000	103000000	93298456
	20.872	167000000	102000000	94031920
	20.889	176000000	103000000	93704912
	20.905	179000000	104000000	94457040
	20.922	183000000	106000000	95212616
	20.939	177000000	108000000	97344424
	20.955	166000000	111000000	98055184
	20.972	149000000	109000000	98304224
	20.989	142000000	109000000	96511800
	21.005	134000000	106000000	94831832
	21.022	130000000	106000000	93043216
	21.039	127000000	111000000	94569992
	21.055	132000000	118000000	97567712
	21.072	143000000	125000000	101000000
	21.088	163000000	131000000	101000000
	21.105	190000000	137000000	99621576
	21.122	216000000	135000000	97210616
	21.138	236000000	129000000	95258552
	21.155	240000000	122000000	93235792
	21.172	228000000	116000000	92638128
	21.188	206000000	114000000	93753936
	21.205	180000000	115000000	97801168
	21.222	157000000	117000000	99134112
	21.238	147000000	117000000	99178104
	21.255	147000000	122000000	97252488
	21.272	155000000	135000000	93502816
	21.288	170000000	161000000	91806640
	21.305	200000000	196000000	89570560
	21.322	242000000	232000000	89481976
	21.338	285000000	261000000	89010936
	21.355	310000000	284000000	87993808
	21.372	334000000	295000000	87812720
	21.388	358000000	274000000	86678160
	21.405	380000000	244000000	86582360
	21.422	389000000	210000000	87579680
	21.438	384000000	180000000	86883784
	21.455	373000000	156000000	86767792
	21.472	340000000	137000000	85991992
	21.488	300000000	123000000	86712712
	21.505	251000000	112000000	86101568
	21.521	209000000	105000000	87920400
	21.538	176000000	102000000	88888944
	21.555	156000000	99651976	88493744
	21.571	143000000	101000000	90374808
	21.588	134000000	99291528	90563712
	21.605	130000000	98674872	90899528
	21.621	128000000	103000000	92993584
	21.638	128000000	111000000	95953648
	21.655	133000000	123000000	102000000
	21.671	140000000	137000000	112000000
	21.688	151000000	150000000	124000000
	21.705	160000000	152000000	129000000
	21.721	171000000	146000000	129000000
	21.738	174000000	139000000	123000000
	21.755	174000000	132000000	115000000
	21.771	169000000	132000000	110000000
	21.788	173000000	138000000	102000000
	21.805	182000000	160000000	98268520
	21.821	213000000	196000000	93071320
	21.838	257000000	228000000	91367768
	21.855	311000000	257000000	89829120
	21.871	344000000	273000000	90135864
	21.888	369000000	262000000	89398976
	21.905	367000000	237000000	90100024
	21.921	349000000	204000000	89658352
	21.938	310000000	178000000	88519432
	21.955	269000000	162000000	88228320
	21.971	224000000	153000000	87589560
	21.988	191000000	145000000	88672568
	22.004	175000000	136000000	88294992
	22.021	165000000	124000000	89171936
	22.038	163000000	114000000	89443008
	22.054	156000000	105000000	90072480
	22.071	155000000	96754488	88804896
	22.088	150000000	91893448	88101888
	22.104	146000000	88633168	86270368
	22.121	136000000	89737496	87589192
	22.138	130000000	95241848	89223816
	22.154	129000000	107000000	94090192
	22.171	131000000	121000000	101000000
	22.188	145000000	145000000	116000000
	22.204	165000000	169000000	133000000
	22.221	190000000	180000000	150000000
	22.238	213000000	178000000	156000000
	22.254	247000000	162000000	144000000
	22.271	259000000	142000000	128000000
	22.288	259000000	121000000	111000000
	22.304	248000000	104000000	100000000
	22.321	213000000	94285376	95557488
	22.338	180000000	90135936	90772112
	22.354	160000000	87850656	88488664
	22.371	146000000	86156808	86107392
	22.388	139000000	82906312	87358368
	22.404	131000000	83080048	86912968
	22.421	121000000	83493488	86440776
	22.437	113000000	84091000	86662144
	22.454	108000000	85312296	87351448
	22.471	106000000	86212584	87152096
	22.487	106000000	85706240	87500752
	22.504	108000000	86658544	86308176
	22.521	109000000	85839744	87049296
	22.537	113000000	85824848	86218528
	22.554	113000000	85473368	87408136
	22.571	116000000	85030848	86566256
	22.587	115000000	86036144	87179240
	22.604	114000000	84320952	88714968
	22.621	114000000	83958168	87722280
	22.637	111000000	83949216	88852824
	22.654	110000000	83620512	88157928
	22.671	114000000	82577200	87849304
	22.687	115000000	81012728	86534208
	22.704	121000000	83454368	87005608
	22.721	133000000	85623320	86753104
	22.737	151000000	91996120	85849808
	22.754	192000000	99883256	86235496
	22.771	248000000	105000000	86185632
	22.787	300000000	110000000	86704328
	22.804	339000000	109000000	87682608
	22.821	351000000	103000000	86074984
	22.837	332000000	97913000	85295808
	22.854	290000000	91246024	85924320
	22.871	246000000	87514664	85609032
	22.887	200000000	85098232	85324448
	22.904	163000000	84116168	85471872
	22.92	138000000	83259664	86543592
	22.937	123000000	82668072	86427488
	22.954	113000000	83051456	85574528
	22.97	107000000	83309072	85723096
	22.987	104000000	85488808	86416808
	23.004	103000000	86084208	87077888
	23.02	103000000	87391200	87516992
	23.037	103000000	86236584	87790544
	23.054	105000000	86387072	86816440
	23.07	105000000	83061400	86695424
	23.087	103000000	81875776	86874080
	23.104	103000000	81119624	87291656
	23.12	102000000	80443488	86552576
	23.137	103000000	82585768	86080040
	23.154	108000000	82277440	86710736
	23.17	115000000	82099888	87408640
	23.187	122000000	82987648	88053824
	23.204	129000000	81747096	87781576
	23.22	131000000	82902992	87434920
	23.237	130000000	82450640	86781832
	23.254	125000000	82307352	86447632
	23.27	121000000	82920568	86633488
	23.287	118000000	81011416	86631624
	23.304	112000000	81819424	86686096
	23.32	105000000	81079536	87935448
	23.337	97551456	81064176	86929688
	23.353	95084944	80684176	88946920
	23.37	92657168	82417120	87423488
	23.387	92626688	81477152	88923496
	23.403	95798384	81470288	88385240
	23.42	105000000	80236592	88860720
	23.437	118000000	81071936	89259088
	23.453	154000000	80274584	87357536
	23.47	214000000	79880528	87727224
	23.487	291000000	79784216	88233864
	23.503	369000000	80359640	87829472
	23.52	401000000	80999632	88827792
	23.537	405000000	79553808	87788784
	23.553	389000000	79401584	88239264
	23.57	334000000	80184856	88165136
	23.587	263000000	79024800	87059672
	23.603	201000000	80464496	87067360
	23.62	157000000	81804320	87046944
	23.637	144000000	83254448	86637704
	23.653	156000000	85501840	86450784
	23.67	184000000	85725072	86721760
	23.687	215000000	83321496	86990792
	23.703	232000000	81248240	88260776
	23.72	218000000	80919040	87273608
	23.737	186000000	80794872	88350816
	23.753	154000000	81556088	88066800
	23.77	140000000	80849952	87479368
	23.787	138000000	81524832	87916856
	23.803	129000000	82106144	87189552
	23.82	116000000	83098504	87381144
	23.836	105000000	88699144	88921704
	23.853	99995904	99226160	91692536
	23.87	105000000	122000000	94415608
	23.886	118000000	155000000	98598168
	23.903	149000000	186000000	103000000
	23.92	196000000	203000000	106000000
	23.936	249000000	193000000	103000000
	23.953	287000000	165000000	100000000
	23.97	295000000	132000000	94568400
	23.986	273000000	107000000	91551712
	24.003	228000000	96381664	88557504
	24.02	181000000	94432912	87983504
	24.036	148000000	97570608	89212160
	24.053	140000000	104000000	89297376
	24.07	150000000	106000000	88733536
	24.086	173000000	106000000	88097456
	24.103	184000000	101000000	87827672
	24.12	178000000	95022632	88193704
	24.136	164000000	88451960	87639976
	24.153	136000000	83099064	88521376
	24.17	114000000	79144680	88973216
	24.186	96306320	79854080	88421960
	24.203	88808696	78498440	88208400
	24.22	86135808	79393536	87883552
	24.236	87476672	78434680	87547312
	24.253	89250472	77494464	87656616
	24.269	90235416	77050288	87228432
	24.286	88790304	77175680	87275920
	24.303	88601992	77325264	87182184
	24.319	84431616	76608304	86258064
	24.336	82786816	77700896	88205728
	24.353	81220976	80292672	88678256
	24.369	83742592	87124736	88380328
	24.386	89323208	99291288	88012144
	24.403	99936088	114000000	88692376
	24.419	120000000	134000000	87698920
	24.436	150000000	155000000	89764504
	24.453	191000000	181000000	89545840
	24.469	226000000	203000000	89274304
	24.486	271000000	224000000	87770840
	24.503	306000000	232000000	88758456
	24.519	330000000	227000000	88587440
	24.536	351000000	213000000	87384720
	24.553	342000000	188000000	87797216
	24.569	326000000	164000000	87542624
	24.586	306000000	146000000	87279976
	24.603	277000000	130000000	87689128
	24.619	252000000	117000000	88058880
	24.636	232000000	108000000	86670744
	24.653	215000000	102000000	87258296
	24.669	207000000	97043856	86312520
	24.686	206000000	96080576	86379936
	24.703	213000000	95050864	86484904
	24.719	226000000	93239352	87863856
	24.736	241000000	92441872	87306408
	24.752	249000000	89562808	87675656
	24.769	249000000	87747160	88561520
	24.786	240000000	85373184	86917400
	24.802	226000000	82523152	88508576
	24.819	201000000	80709712	87447904
	24.836	171000000	79145992	88418600
	24.852	145000000	77412304	88476488
	24.869	124000000	76705656	88730000
	24.886	108000000	76649736	86493904
	24.902	98249944	75553528	88681648
	24.919	94108736	75922776	88219840
	24.936	91126120	76147800	88260216
	24.952	91128384	76227328	87752016
	24.969	90335904	76587568	88649616
	24.986	88474704	77012768	88489872
	25.002	87237576	76000304	87697856
	25.019	85748784	76796032	87533504
	25.036	86620688	78745472	86997432
	25.052	85814408	77692568	87296536
	25.069	86284592	77398456	88750200
	25.086	85541048	77035456	87609232
	25.102	84547832	76631024	88630680
	25.119	83935288	77578344	88303424
	25.136	83004248	76899136	87730352
	25.152	84039504	77359024	88554016
	25.169	85476536	77417408	87873872
	25.185	86345328	77358696	87938528
	25.202	87947560	77526784	88089328
	25.219	87839272	77040720	87730464
	25.235	87265224	76951792	88514976
	25.252	84904040	76704080	88745344
	25.269	84522424	76943200	88655464
	25.285	84738672	77213200	87985600
	25.302	87188456	77517712	88344184
	25.319	92938000	79473000	89449632
	25.335	103000000	80802856	90019840
	25.352	114000000	80731296	90527920
	25.369	119000000	82828368	92792016
	25.385	115000000	83285800	92817064
	25.402	104000000	83843400	92231392
	25.419	95978712	81393432	92222800
	25.435	90562432	80209040	91479584
	25.452	85202456	79320256	90874568
	25.469	84292000	77921072	89956312
	25.485	82626112	77353552	90156824
	25.502	82175520	76362064	90589504
	25.519	81699072	77125544	90079832
	25.535	80783152	76616880	89889240
	25.552	80561600	76276992	90476728
	25.569	80017080	76648976	89518000
	25.585	81994024	77014568	89709656
	25.602	81694896	76635632	89278824
	25.619	83703528	77885816	90442632
	25.635	85230312	78368312	90378960
	25.652	86614112	77416720	90010720
	25.668	92922776	78923792	89873824
	25.685	98571808	79145904	90925704
	25.702	103000000	77860704	90515144
	25.718	107000000	77991800	89595808
	25.735	107000000	77253120	91015816
	25.752	103000000	76210744	88986936
	25.768	98758208	76223904	89420840
	25.785	94264520	76057920	89541960
	25.802	93235784	75839800	89492528
	25.818	89733632	75438344	89852736
	25.835	86524240	76372496	88964624
	25.852	81616256	76313024	89996136
	25.868	79327296	76412720	89538768
	25.885	78611992	77281264	90635520
	25.902	78492432	77380976	90396296
	25.918	78865464	77769048	91210464
	25.935	78589824	76820216	89939832
	25.952	77712864	77199384	89046320
	25.968	78058488	76765200	89113416
	25.985	78086240	76844848	90294800
	26.002	77448008	76043328	89073560
	26.018	77688592	77470432	88806352
	26.035	77260168	76570632	89178272
	26.052	77189936	76893472	90452696
	26.068	78197848	78390592	91174536
	26.085	78961936	77199352	91955744
	26.101	78594224	78844656	91282672
	26.118	79460008	78735776	90926760
	26.135	79689776	79139008	92203632
	26.151	81558960	80278696	92233672
	26.168	85539808	80133240	90858800
	26.185	87191048	80994984	91060536
	26.201	90227568	80806080	91727160
	26.218	96902512	81725248	93044824
	26.235	106000000	83715072	95392576
	26.251	127000000	87411568	98069840
	26.268	155000000	91980136	103000000
	26.285	189000000	96024888	106000000
	26.301	214000000	98626104	108000000
	26.318	225000000	93625200	109000000
	26.335	215000000	90612776	106000000
	26.351	186000000	85476536	100000000
	26.368	156000000	81358832	96611576
	26.385	124000000	79991400	93599352
	26.401	106000000	78363224	91389008
	26.418	102000000	77774296	90411312
	26.435	102000000	77608488	91406888
	26.451	105000000	78430144	91266256
	26.468	106000000	77579608	90611720
	26.485	103000000	77810576	90205888
	26.501	94014728	78411424	91020280
	26.518	86933352	77254848	90791856
	26.535	82174392	78325216	91071568
	26.551	77390784	77927792	90119016
	26.568	75930416	78316112	91201224
	26.584	74389152	78369696	90638936
	26.601	73821688	78968776	91077384
	26.618	74516952	77600808	90353440
	26.634	73362216	78591648	90931776
	26.651	74335872	78758344	92604056
	26.668	74885936	77839472	91316304
	26.684	75025016	77576600	91097088
	26.701	76282824	77335024	92018024
	26.718	77497432	76622008	91077720
	26.734	76038312	77884384	91466064
	26.751	75537024	77277312	90993824
	26.768	75177104	77632376	91338784
	26.784	75984608	78536792	91055384
	26.801	78779272	77966352	90311152
	26.818	79947928	78983320	91518336
	26.834	84723944	77723448	90789312
	26.851	88025416	77352912	90999112
	26.868	88791456	77853488	91123784
	26.884	87001920	78503992	91770512
	26.901	84113848	77877248	91815552
	26.918	81040800	77778328	91194416
	26.934	77797648	78303240	91699568
	26.951	78786352	78173192	91304472
	26.968	76732584	78101688	91125688
	26.984	78245824	78150776	91541656
	27.001	80177072	77736816	91005816
	27.017	82001880	77456544	91905536
	27.034	83640344	78239424	91066176
	27.051	86597944	77663200	92660112
	27.067	90465560	77112360	92134496
	27.084	96243944	76949440	91004456
	27.101	102000000	76552384	91701104
	27.117	108000000	75388272	91064896
	27.134	113000000	75091696	91136952
	27.151	112000000	73354784	89656944
	27.167	107000000	73812592	90035200
	27.184	96516192	73335360	89910096
	27.201	86789808	73895568	90260344
	27.217	78473240	73585592	90660008
	27.234	74265376	74218176	91073400
	27.251	72252328	75241760	91754448
	27.267	70288672	75937080	91292640
	27.284	69517928	77089232	91035984
	27.301	69773160	77013248	91870480
	27.317	70510952	77009552	91902056
	27.334	69956160	76021216	91053400
	27.351	71102112	77802144	90990360
	27.367	69677216	76600656	91580400
	27.384	69814408	77275816	90903960
	27.401	69869480	76288896	91116304
	27.417	69621696	77729400	92048984
	27.434	69716800	76884456	91085144
	27.451	70941440	77075096	91664888
	27.467	70623808	76968064	91961504
	27.484	70090448	77033568	92033464
	27.5	70604944	77392096	92503896
	27.517	70181456	77566240	92434928
	27.534	70454512	78178928	92672616
	27.55	70926944	77964568	92582312
	27.567	70633616	78612864	92191712
	27.584	70510888	77567808	93076496
	27.6	70288976	78691040	92235544
	27.617	71407000	79362784	93831408
	27.634	71950272	79522816	92657480
	27.65	73247056	79262480	92544080
	27.667	73629496	79665272	92437296
	27.684	75012832	79829576	92664728
	27.7	77151296	79942264	92638592
	27.717	78170704	80035880	93478648
	27.734	80560712	79779240	93451408
	27.75	82442664	79837664	93948936
	27.767	84486768	81187232	94461904
	27.784	84244696	81107192	94394896
	27.8	85617712	80014304	95298208
	27.817	85701928	80596336	94684768
	27.834	84563112	80318800	94702728
	27.85	81581440	79176568	93375752
	27.867	79511408	78951216	94074808
	27.884	76834848	79158152	91979040
	27.9	75245832	78670576	92341600
	27.917	75132936	78031920	91766824
	27.934	76369848	77884248	92156280
	27.95	78805976	77972328	91110944
	27.967	85179008	77843176	91732176
	27.983	91470592	79164984	91634328
	28	97796296	78301752	91556784
	28.017	101000000	77677120	91518744
	28.033	99141376	77531136	91284904
	28.05	94586288	77143136	92212192
	28.067	90908336	78017816	91451632
	28.083	84550056	77893872	91684544
	28.1	82112400	78011328	91403920
	28.117	80180560	77543280	91581160
	28.133	77621416	77630576	91318128
	28.15	75003840	77286400	92763672
	28.167	73892512	77736976	92710000
	28.183	73407400	77218976	92430016
	28.2	73721320	78366784	94077832
	28.217	75398576	77554672	91023080
	28.233	75092864	77959680	91444504
	28.25	76169648	78153056	91462800
	28.267	75318136	78125792	92255664
	28.283	73368624	76808032	93036448
	28.3	72858904	77439048	93186240
	28.317	72292072	77135672	92699224
	28.333	72110248	77623512	91660904
	28.35	71142024	77878016	91702592
	28.367	70688552	78165352	92310600
	28.383	71047016	77717088	92978368
	28.4	70000256	77397744	92312336
	28.416	73099320	77506880	91989480
	28.433	77118216	78685256	92532856
	28.45	93346008	77980576	92454552
	28.466	136000000	78153144	92803336
	28.483	209000000	78493592	91606216
	28.5	297000000	78368000	92419464
	28.516	370000000	78559304	93022224
	28.533	402000000	78484872	92698024
	28.55	403000000	77479560	92972080
	28.566	363000000	78356984	92667160
	28.583	292000000	77515992	92309552
	28.6	204000000	78202720	92689712
	28.616	129000000	78333504	94043072
	28.633	91245480	78824224	93293488
	28.65	77742696	78019592	94036112
	28.666	72625752	78121216	92350912
	28.683	71242584	79036816	91893064
	28.7	72047768	78294096	92828576
	28.716	72697144	77626248	92761824
	28.733	73923488	79093200	93439096
	28.75	74981160	78940784	93327952
	28.766	76867472	79473232	93579192
	28.783	80905968	80089336	94176160
	28.8	86400208	81750176	93892464
	28.816	92658144	81357936	94560872
	28.833	101000000	84245424	94205608
	28.85	114000000	84722088	93238216
	28.866	129000000	85836512	94718520
	28.883	152000000	85237424	94274672
	28.899	170000000	83074064	95167080
	28.916	182000000	83302672	94272832
	28.933	182000000	80942784	94987016
	28.949	174000000	80208072	94043000
	28.966	159000000	80350272	93119328
	28.983	140000000	79339064	94052344
	28.999	126000000	79236256	94444504
	29.016	115000000	78836864	94261696
	29.033	105000000	78994000	94629888
	29.049	98438216	78805672	93415072
	29.066	92999824	79947160	93589392
	29.083	89905296	78927928	93913600
	29.099	89861464	79491976	94534272
	29.116	94692160	79065904	94501520
	29.133	101000000	79746800	94182232
	29.149	108000000	77945360	95782016
	29.166	105000000	78037824	93751536
	29.183	95245352	79553240	94593384
	29.199	84159304	79535440	94126672
	29.216	75951064	79727672	94448288
	29.233	72153976	78957616	95195768
	29.249	69048312	80134368	94896672
	29.266	68004624	79758160	94937056
	29.283	69012776	80175936	95175056
	29.299	68862592	80523136	94359616
	29.316	69465208	79845144	94995488
	29.333	69864528	80250376	94923376
	29.349	71892720	80999768	94846232
	29.366	73851704	80548240	94712864
	29.383	75361800	81008744	95973616
	29.399	75776400	80218368	94874272
	29.416	76359904	79683800	94351776
	29.433	76961128	80358392	95376000
	29.449	75418560	78897680	94732528
	29.466	74484448	80477680	95186824
	29.483	73059352	80023640	94526440
	29.499	71878760	79782160	96217496
	29.516	71083120	79564128	95883816
	29.533	70875704	80513680	95581424
	29.549	72070032	80520704	95546232
	29.566	71346928	80520672	94884384
	29.583	72352112	79610736	94836568
	29.599	74019408	80600072	96621896
	29.616	74574656	80423360	95615040
	29.633	75900264	80681312	95050240
	29.649	77249984	81692856	95676856
	29.666	80635272	81058736	95658128
	29.683	83290664	81862112	96856672
	29.699	87671040	81452312	96581840
	29.716	91659856	81396888	97444144
	29.733	97485920	82658576	96845576
	29.749	103000000	82873480	97484352
	29.766	112000000	83083744	96944432
	29.783	119000000	83524720	95767680
	29.799	128000000	84236328	97421296
	29.816	139000000	84386152	95994040
	29.832	151000000	83566824	96231664
	29.849	162000000	83885144	95634984
	29.866	176000000	83285032	95031608
	29.882	189000000	84074736	95279952
	29.899	205000000	85497512	95108136
	29.916	222000000	86138336	94612720
	29.932	243000000	86760832	93802680
	29.949	265000000	88859704	95342080
	29.966	291000000	90963040	94982584
	29.982	324000000	91557600	95563304
	29.999	357000000	95493552	95047360
	30.016	399000000	98157536	94665464
	30.032	444000000	103000000	96374632
	30.049	493000000	105000000	94984800
	30.066	547000000	110000000	94919760
	30.082	601000000	114000000	95259216
	30.099	657000000	118000000	96236408
	30.116	689000000	116000000	97299520
	30.132	714000000	111000000	96024336
	30.149	707000000	104000000	96998648
	30.166	683000000	96248624	96416160
	30.182	642000000	89042256	96157216
	30.199	558000000	84831200	96015528
	30.216	446000000	81849352	96099352
	30.232	337000000	81436696	96364520
	30.249	248000000	81982080	96294552
	30.265	188000000	80887624	96268096
	30.282	152000000	81494488	96182520
	30.299	130000000	81538672	95127096
	30.315	114000000	80776592	96612304
	30.332	105000000	80164912	95655432
	30.349	99162384	79536520	95929928
	30.365	95124872	79525792	95092792
	30.382	92321832	79798144	96334304
	30.399	88645920	80154872	96384552
	30.415	86975160	80039528	97094416
	30.432	85462136	78614112	95915896
	30.449	84224968	78992576	94691096
	30.465	83979640	79297592	97246944
	30.482	83919064	79991840	95129712
	30.499	83365464	79590840	96011104
	30.515	82259704	78772016	95379856
	30.532	81112952	79420184	94445664
	30.549	80939424	79802560	95028928
	30.565	79545760	78300432	95566896
	30.582	79416744	80798312	96149840
	30.599	79132240	80960304	97378944
	30.615	79983872	80958152	97360896
	30.632	79861272	80791416	97248768
	30.649	79973968	80207488	96703440
	30.665	79962344	80421448	96924128
	30.682	80745592	80524288	97611688
	30.699	81442544	80301704	96698944
	30.715	80955776	80626544	96243360
	30.732	81576792	80484920	97087976
	30.748	82641272	80314816	97267128
	30.765	83762632	80623456	96367032
	30.782	88261632	81618144	96606704
	30.798	93230288	80511944	96500912
	30.815	103000000	80470984	96274256
	30.832	113000000	80919728	95264824
	30.848	122000000	80450816	96048256
	30.865	130000000	79582936	95677328
	30.882	130000000	79956192	95703528
	30.898	125000000	79481384	94635296
	30.915	117000000	80136976	95228536
	30.932	106000000	81715928	95635176
	30.948	95324960	80497056	95965280
	30.965	86802328	82895248	95831800
	30.982	82286984	83474304	96299640
	30.998	81106184	83709920	96735784
	31.015	82120928	83327248	97136912
	31.032	86541360	84047640	96933560
	31.048	96657584	84196960	96863328
	31.065	115000000	84422048	96066872
	31.082	149000000	85934928	96788160
	31.098	196000000	88333840	95694560
	31.115	248000000	87392168	95306472
	31.132	286000000	86393832	94643728
	31.148	300000000	83118864	94788920
	31.165	294000000	81501288	94376384
	31.181	265000000	80327176	94533072
	31.198	221000000	80057336	95214376
	31.215	176000000	80156272	94345760
	31.231	142000000	79824208	95363136
	31.248	115000000	79721320	95191408
	31.265	101000000	80766224	95085248
	31.281	91251128	80604392	95733024
	31.298	86998640	80031928	95030648
	31.315	87713088	80811904	96285080
	31.331	86665632	81274312	95559600
	31.348	89421928	80484048	97381032
	31.365	94458472	81041224	95623232
	31.381	101000000	81740920	96208696
	31.398	112000000	81031368	96153768
	31.415	124000000	81687600	96180976
	31.431	133000000	81710392	95935160
	31.448	139000000	81562920	96530624
	31.465	138000000	81047776	96318536
	31.481	129000000	81233008	95535696
	31.498	116000000	80344096	96460232
	31.515	102000000	80662344	95561376
	31.531	90007552	81082136	96208728
	31.548	82862392	79653920	96502784
	31.565	78802992	81002960	96895648
	31.581	76449008	81034664	96780256
	31.598	76452016	81255784	96960808
	31.615	76844216	80832520	97204544
	31.631	79951192	80522240	97069720
	31.648	82119720	80550680	98099936
	31.664	87940048	80349816	97302528
	31.681	91788808	80293984	97821184
	31.698	96296912	80567984	97081504
	31.714	101000000	79998216	97437704
	31.731	101000000	80752776	98781120
	31.748	95715160	80707928	97579312
	31.764	92530416	80624240	97880704
	31.781	86723568	80843984	98233664
	31.798	82242816	81311720	97991584
	31.814	79626584	81806768	98117464
	31.831	77819632	81933784	97067768
	31.848	77376352	81425056	98830352
	31.864	76805864	81583704	98723400
	31.881	78051712	80913968	98755072
	31.898	77353576	81480776	97700664
	31.914	79776680	81297208	98892872
	31.931	82127152	80929568	98949048
	31.948	84551072	81247520	98262352
	31.964	87678744	82049128	100000000
	31.981	86730608	82299504	98939208
	31.998	85440480	81278944	98792784
	32.014	83075232	80693160	97786064
	32.031	80532888	81694840	98773224
	32.048	77551760	79976816	98470160
	32.064	76311512	81146992	98060496
	32.081	75700864	81130600	99056536
	32.097	75515048	81218672	98773528
	32.114	75275728	80795184	97701424
	32.131	74943832	81250112	98871416
	32.147	74659960	81984208	99735760
	32.164	73597376	82183080	99106896
	32.181	74142592	82151536	98521896
	32.197	74342704	81015568	99753160
	32.214	74855216	81698432	98805912
	32.231	74238528	82030872	100000000
	32.247	75241856	82729112	99253584
	32.264	75497464	82783368	100000000
	32.281	76665440	82504520	101000000
	32.297	77734256	83831616	101000000
	32.314	78867256	82854736	100000000
	32.331	80302792	84134560	101000000
	32.347	81268568	83125712	101000000
	32.364	84222264	84975272	102000000
	32.381	85026912	83639984	101000000
	32.397	87918472	84439152	101000000
	32.414	88792880	83700096	102000000
	32.431	89775552	84758736	101000000
	32.447	89207880	82320608	99020032
	32.464	89067608	82898400	101000000
	32.481	86565608	82726984	100000000
	32.497	84220616	82523768	100000000
	32.514	83886448	82821976	100000000
	32.531	83137920	84130776	100000000
	32.547	81880368	82525344	99246992
	32.564	83227904	82870272	100000000
	32.58	82052928	83384696	99811672
	32.597	84765160	83146504	101000000
	32.614	87068376	82711280	101000000
	32.63	94155648	83196584	101000000
	32.647	105000000	83816584	98652224
	32.664	127000000	84962656	101000000
	32.68	171000000	87233856	101000000
	32.697	247000000	91024456	101000000
	32.714	372000000	100000000	101000000
	32.73	518000000	113000000	101000000
	32.747	657000000	131000000	102000000
	32.764	731000000	150000000	101000000
	32.78	776000000	164000000	102000000
	32.797	825000000	167000000	102000000
	32.814	799000000	162000000	101000000
	32.83	808000000	147000000	102000000
	32.847	786000000	129000000	103000000
	32.864	772000000	113000000	102000000
	32.88	721000000	101000000	102000000
	32.897	682000000	92868608	102000000
	32.914	584000000	89056008	103000000
	32.93	444000000	85915912	102000000
	32.947	313000000	84489040	102000000
	32.964	215000000	84132528	102000000
	32.98	155000000	83826904	102000000

## Sheet: Fig 2d
	5					9
		WT	ΔnanA	Media			WT	ΔnanA	Media
		120523529	7770815	0			139393044	190508	0
		106847979	8564421	0			145326549	294286	0
		114597074	10043475	0			131407466	228790	0
	6					10
		WT	ΔnanA	Media			WT	ΔnanA	Media
		166322332	358480	0			356472468	17147937	0
		183045987	415381	0			368466176	19897311	0
		171831861	501706	0			354842794	22659766	0
	7					11
		WT	ΔnanA	Media			WT	ΔnanA	Media
		134175680	1997614	0			132822464	6711178	0
		136438893	2285674	0			95441053	7429217	0
		118899167	2560490	0			128146271	7573134	0
	8
		WT	ΔnanA	Media
		176791001	112233	0
		210296942	132037	0
		175491308	159118	0

## Sheet: Fig 2e
		5		6		7		8		9		10		11
	WT M9-Gal	14575739	16474248	9422416	12283167	3081495	3883365	2671032	3741642	190508	294286	56908776	55180629	9474035	10298594
	WT M9+Gal	23051469	26233860	129723048	116921095	35388309	43325606	189191912	184213452	139393044	145326549	100345275	93442818	9261840	9064746
	ΔnanA M9+Neu5Ac+Gal	23273025	23579815	128406581	120585824	34802062	33610471	184363900	183199178	131407466	116637474	90997544	128844792	8919321	8809146
