# Supplementary material for: Mucosal sugars delineate pyrazine vs pyrazinone autoinducer signaling in Klebsiella oxytoca
Source: Nat Commun. 2024 Oct 16;15:8902. doi: 10.1038/s41467-024-53185-6 (PMC11480411; doi:10.1038/s41467-024-53185-6)
Supplement: Supplementary file 4 — Source Data [file 41467_2024_53185_MOESM4_ESM.zip › Source_Data_Fig5.xlsx]

## Sheet: Fig. 5a
		3	Homo-3
	ADCYAP1R1	0.214041	0.123104
	ADORA1	0.252698	0.0812113
	ADORA2A	0.347026	0.208619
	ADORA2B	0.0613384	-1.63197
	ADORA3	-0.334242	-0.403955
	ADRA1A	-0.215627	-0.0796584
	ADRA1B	0.170175	-0.447118
	ADRA1D	-0.210581	0.460555
	ADRA2A	0.0800148	-0.833627
	ADRA2B	2.20253	-0.504075
	ADRA2C	0.226566	0.69541
	ADRB1	0.472865	0.61634
	ADRB2	0.620862	-0.103929
	ADRB3	0.796645	-1.91231
	AGTR1	0.0619001	0.0176432
	AGTR2	-0.323891	0.197449
	APJ	0.604441	0.49316
	AVPR1A	0.972434	0.853068
	AVPR1B	0.629836	-0.0140205
	AVPR2	-1.81064	0.269178
	BB3	0.317568	-0.255566
	BDKBR1	-0.178302	-0.999332
	BDKBR2	-0.168593	-0.0939143
	C3AR1	-0.205824	-0.0011993
	C5A	0.107574	0.351616
	CALCRb	-0.623067	-1.59182
	CALCRL	-0.181607	1.28102
	CASR	-0.826147	-0.503807
	CCKAR	0.0662172	0.394521
	CCKBR	0.297918	0.235649
	CCR10	0.994598	0.782606
	CCR2	0.0589971	-0.241546
	CCR3	-0.695388	-0.0560761
	CCR4	-0.298979	0.429641
	CCR5	-0.691709	0.47231
	CCR6	0.500455	-1.37847
	CCR7	-2.33595	-1.00121
	CCR8	-0.888778	-1.73868
	CCRL2	0.371687	0.00970327
	CD97	0.499968	0.048018
	CHRM1	-1.18371	-1.54628
	CHRM2	0.330042	0.144133
	CHRM3	-0.861413	0.588931
	CHRM4	0.405869	0.0898417
	CHRM5	0.790193	-0.0089545
	CMKLR1	0.808764	-1.03377
	CNR1	0.267777	-0.24059
	CNR2	-0.04866	0.811441
	CRHR1	-0.375225	0.402472
	CRHR2	-0.276558	-0.327807
	CX3C1	0.553209	0.0956548
	CXCR1	0.186807	0.540568
	CXCR2	0.376555	0.0186862
	CXCR3	0.395692	0.846025
	CXCR4	-0.061329	0.157403
	CXCR5	0.284798	-0.905693
	CXCR6	0.0932403	1.01369
	CXCR7	-0.280172	-1.35236
	CYSLTR1	0.341628	-0.233391
	CYSLTR2	-0.219438	-0.0989373
	DRD1	0.863351	0.143368
	DRD2	0.0584229	-0.983619
	DRD3	0.612977	0.0418202
	DRD4	0.460929	-0.0418074
	DRD5	1.04964	-0.0313374
	EDNRA	-0.28354	-0.554049
	EDNRB	0.739708	-0.629217
	ELTD1	0.323397	0.0871877
	F2R	-0.0238862	-0.450693
	F2RL1	0.699656	-0.267795
	F2RL2	0.0767845	-0.0026416
	F2RL3	0.34967	-0.0006117
	FFA1	-0.723515	-0.171026
	FFA2	-0.0096248	-0.332247
	FFA3	-0.261284	-0.419096
	FPR1	0.719565	-1.27243
	FPR2	0.522048	0.0588172
	FPR3	0.0140145	0.135023
	FSHR	0.236094	-0.0128828
	GABBR1	0.735335	-1.04819
	GAL1	-0.0998334	-0.270317
	GAL2	0.199478	0.587818
	GAL3	0.028519	0.452315
	GCGR	0.347599	0.322246
	GHRHR	0.374878	0.502076
	GHSR	-0.118708	0.749962
	GIPR	0.191131	0.102448
	GLP1R	0.303566	0.17891
	GLP2R	0.189807	-0.347903
	GNRHR	0.305068	-0.577499
	GPBA	-0.136015	-0.0608456
	GPER	0.160326	-0.0731389
	GPR1	-0.717157	0.038023
	GPR101	0.414707	-0.243521
	GPR110	0.332301	-1.14151
	GPR111	-1.0133	-0.0652246
	GPR113	-0.0455722	-0.178361
	GPR114	0.00323547	0.071407
	GPR115	0.305305	-0.29149
	GPR116	-0.403682	-0.431682
	GPR119	0.0399469	-1.3809
	GPR12	0.558829	0.0727813
	GPR120	0.892666	0.157166
	GPR123	-0.457562	-0.131947
	GPR124	0.818531	-0.591781
	GPR125	0.465722	-0.263708
	GPR126	-0.379735	0.0786953
	GPR132	0.357819	0.463817
	GPR133	-0.632392	-0.321515
	GPR135	-1.11476	-0.12059
	GPR141	-0.11924	0.240193
	GPR142	-0.631736	-0.285961
	GPR143	0.568486	-0.0713624
	GPR144	0.665349	-0.252936
	GPR146	-0.226903	-0.823361
	GPR148	0.610498	0.155128
	GPR149	0.939428	0.0168492
	GPR15	-0.818117	-0.320428
	GPR150	-0.920586	-0.976781
	GPR151	-0.0339129	0.441854
	GPR152	-1.28886	-0.339555
	GPR153	0.191327	-0.467239
	GPR156	0.154157	0.271241
	GPR157	0.421464	0.207
	GPR158	-0.247392	-0.43114
	GPR160	0.66882	0.530016
	GPR161	0.17737	0.0378848
	GPR162	0.329006	-0.586441
	GPR17	0.173748	0.0671919
	GPR171	0.919688	-0.942365
	GPR173	-0.249489	-0.87276
	GPR174	0.332144	0.474224
	GPR18	0.788008	-0.306356
	GPR182	-0.42245	-0.24397
	GPR183	-0.995486	-0.623228
	GPR19	-0.133556	-0.211491
	GPR20	1.63401	0.638024
	GPR21	1.03404	0.435659
	GPR22	-1.5748	-1.09895
	GPR25	-0.88848	-0.676605
	GPR26	2.33887	-1.57326
	GPR27	0.142604	-0.511899
	GPR3	-0.815643	-1.58868
	GPR31	0.160602	0.0963594
	GPR32	0.0793711	-0.138923
	GPR34	0.302432	-0.625466
	GPR35	-0.582327	0.102698
	GPR37	-0.435633	-0.0083142
	GPR37L1	-0.669503	0.0303736
	GPR39	0.823831	0.564274
	GPR4	0.511347	0.34856
	GPR44	0.229992	0.025114
	GPR45	0.478081	-0.646077
	GPR50	0.142481	0.142481
	GPR52	0.903559	0.247317
	GPR55	0.592746	-0.51904
	GPR56	-0.0307545	-0.248856
	GPR6	-1.16789	0.175858
	GPR61	0.493192	1.16382
	GPR62	1.99095	0.193772
	GPR63	0.05297	0.373993
	GPR64	0.631984	0.743448
	GPR65	-0.226715	0.143338
	GPR68	0.36732	-0.364336
	GPR75	-1.25112	0.597811
	GPR77	0.568495	0.0830685
	GPR78	-0.278316	-0.410165
	GPR82	0.0221037	-0.583129
	GPR83	-0.0419615	0.23087
	GPR84	-0.194676	0.165635
	GPR85	-0.189177	-0.771696
	GPR87	-0.454777	-0.519174
	GPR88	-0.287791	-0.729262
	GPR97	-0.167529	-0.246934
	GPRC5A	-0.314842	0.0488343
	GPRC5B	0.693175	0.237952
	GPRC5C	0.188002	0.0727852
	GPRC5D	-1.12111	0.0555463
	GPRC6A	-0.903501	-1.01889
	GRM1	0.373951	-0.134729
	GRM2	-1.18584	-1.40275
	GRM4	-0.233085	-0.15742
	GRM5	0.026791	-0.914091
	GRM6	0.659713	-0.317464
	GRM7	0.0475396	-0.0693023
	GRM8	-0.781709	0.556002
	GRPR	0.167817	-0.690164
	HCA1	0.0588198	-0.613412
	HCA2	0.219664	0.437656
	HCA3	-0.0319995	-0.80558
	HCTR1	-0.394128	0.116287
	HCTR2	-0.261775	-1.62975
	HRH1	0.778362	0.184324
	HRH2	-0.404658	0.669665
	HRH3	-0.153951	-0.501284
	HRH4	2.21661	2.48105
	HTR1A	-0.0225825	-0.392717
	HTR1B	0.589946	-0.0242552
	HTR1D	0.20427	-0.0160178
	HTR1E	0.534491	0.00191366
	HTR1F	0.136862	-0.172725
	HTR2A	-0.204825	-0.172632
	HTR2B	-0.626209	-0.505161
	HTR2C	0.722775	0.347099
	HTR4	-1.23571	-0.12791
	HTR5	-0.0801471	0.40393
	HTR6	0.594405	-0.249285
	HTR7	-0.0732872	0.0991203
	KISSPEPTIN-R	0.319909	1.20645
	LHCGR	0.114721	0.178214
	LPAR1	-0.486949	-0.926453
	LPAR2	-0.485083	0.0524613
	LPAR4	0.373928	-0.162951
	LPAR5	0.0494349	0.168924
	LPAR6	0.56378	0.366432
	LTB4R	-0.0727405	0.110261
	LTB4R2B	-1.03752	0.0273136
	MAS1	0.0911106	0.057549
	MAS1L	-0.394208	0.150473
	MC1R	-1.48739	-0.85645
	MC2R	0.163051	-0.570722
	MC3R	0.416132	-0.276159
	MC4R	0.105412	-0.979121
	MC5R	-0.22428	0.415534
	MCHR1	-0.25933	-1.3275
	MCHR2	-1.21246	-0.0574771
	MLNR	-1.34465	-0.379414
	MRGPRD	-0.429843	0.269802
	MRGPRE	1.26423	0.853854
	MRGPRF	0.649563	0.998668
	MRGPRG	-0.520648	-0.519507
	MRGPRX1	-1.21541	0.123862
	MRGPRX2	0.165095	-0.666806
	MRGPRX3	-1.31933	-1.00522
	MRGPRX4	0.0701505	0.456237
	MTNR1A	0.38575	-0.0635392
	MTNR1B	-0.568246	0.0883865
	NMBR	0.76203	0.0644591
	NMUR1	-0.191041	0.821272
	NMUR2	0.0954545	0.361891
	NPBW1	-0.899237	-0.408911
	NPBW2	-0.207392	-0.379612
	NPFF1	0.728258	-0.480329
	NPFF2	-0.512065	-0.38947
	NPS	-0.773446	-0.342467
	NPY1R	-0.205619	-1.44024
	NPY2R	0.193247	0.340126
	NPY4R	0.792976	1.0914
	NPY5R	0.0881309	-0.259964
	NTSR1	-0.105289	0.167295
	NTSR2	-2.30378	-0.195256
	OPN3	0.928783	0.731662
	OPN5	-1.12303	-0.4496
	OPRD1	1.45123	-0.657894
	OPRK1	0.0299947	-0.124429
	OPRL1	0.326	0.776999
	OPRM1	1.46873	0.127039
	OXER1	-0.957896	0.00058515
	OXGR1	-0.226468	0.234262
	OXTR	0.107494	0.488274
	P2RY1	0.662781	0.791668
	P2RY10	-0.218057	-0.398012
	P2RY11	-0.408519	0.137288
	P2RY12	0.455913	0.337185
	P2RY13	-0.614261	0.461101
	P2RY14	0.608507	0.0799146
	P2RY2	0.0312952	-0.0486959
	P2RY4	0.754448	0.740805
	P2RY6	0.450636	-0.224806
	P2RY8	0.444386	0.286732
	PK1	-0.468653	-0.271769
	PK2	-0.447737	-0.909405
	PRRP	1.54197	1.00118
	PTAFR	-0.0502732	-0.137533
	PTGDR	0.806418	0.136758
	PTGER1	-0.584963	0.736966
	PTGER2	-0.324293	-0.308245
	PTGER3	0.034611	-1.20405
	PTGER4	0.501748	0.406989
	PTGFR	0.901016	0.399215
	PTGIR	0.217714	-0.204952
	PTH1R	0.579646	-0.115852
	PTH2R	-0.20387	-0.114206
	QRFP	0.125737	0.525007
	RXFP1	-0.42116	-0.541269
	RXFP2	-0.001018	0.290788
	RXFP3	-0.507901	0.0769498
	RXFP4	-0.671191	-0.862466
	S1PR1	-0.121961	-0.0373296
	S1PR2	0.524635	-0.0981296
	S1PR3	-0.833954	-0.0932268
	S1PR4	0.101169	0.573381
	S1PR5	0	-0.780245
	SCTR	-0.332721	-0.856549
	SSTR1	0.236884	-0.234581
	SSTR2	-0.805956	0.326976
	SSTR3	-0.350752	0.142247
	SSTR4	-0.01818	0.24113
	SSTR5	-1.08199	-0.024934
	SUCNR1	0.133573	-0.109118
	TA1	-0.5267	0.419928
	TAAR2	0.155288	0.318728
	TAAR5	-0.864117	-0.475664
	TAAR6	0.250469	0.505359
	TAAR8	0.313985	-0.286156
	TAAR9	-0.214638	-0.501236
	TACR1	-0.695581	-0.417786
	TACR2	0.29454	0.6939
	TACR3	-0.771446	-0.111779
	TBXA2R	0.0477376	0.338568
	TSHR	0.201622	-0.39754
	UTS2R	0.948399	-1.42286
	VIPR1	0.4975	-0.0639857
	VIPR2	-0.572088	0.538153

## Sheet: Fig. 5b
HRH1	Log(10)Conc (M)	7			9-Me			6			3			3-Homo			Histamine
	-4	51351	49812	56357	50545	47748		49886	44465		68060	70767		49786	49898		81577	82137
	-5	52012	52029	55110	50057	47492		46746	44008		51882	55219		48910	46012		78216	78255
	-6	48657	55248	53819	50434	47377		46048	46004		48232	47554		48701	46228		75259	78673
	-7	47504	53144	54812	50075	47693		45284	44521		45272	47466		46626	44830		76949	75622
	-8	48011	51622	55024	49488	47793		43675	43707		44320	47843		47613	46402		67606	69585
	-9	49795	49308	52115	48159	46626		43412	43896		43919	48335		46045	44597		52047	52194
	-10	46794	49653	52654	48713	47646		42790	43339		42578	45208		46658	45508		45399	45284
	-11	47026	50225	51761	49358	47065		45349	45281		43999	46555		45821	45927		44193	43739
	-12	51855	50992	52000	50278	46581		45812	46139		42215	46142		46189	46705		45001	44441
	-13	49320	51552	55349	49874	48613		46567	45803		45172	46997		47852	47304		46307	47693
	-14	48035	52604	51817	50243	49745		45579	46637		41526	48557		47480	47139		46469	45317
	-15	39264	44810	48161	45927	43079		40874	41360		37080	42401		43822	41222		42643	42151
HRH2	-4	62	50	47	83	65	100	65	32	68	18	44	35	77	94	47	3877	3933	3726
	-5	47	50	83	41	50	56	41	77	50	83	74	44	50	38	83	699	758	693
	-6	18	53	71	56	47	32	62	44	59	38	38	44	68	53	83	144	156	139
	-7	50	74	50	65	62	35	50	35	27	91	59	47	59	65	91	56	88	88
	-8	44	35	56	97	47	41	80	47	65	50	50	41	56	50	59	94	91	50
	-9	97	65	41	41	35	77	97	71	38	44	41	71	44	59	44	62	56	65
	-10	56	32	21	38	80	41	50	62	50	53	47	59	53	62	62	59	68	77
	-11	18	53	44	91	32	56	27	53	56	56	56	44	29	53	74	53	68	38
	-12	32	65	68	53	71	59	35	24	53	41	27	41	50	65	53	50	56	88
	-13	35	62	97	38	85	38	53	35	59	29	47	56	53	27	91	44	77	100
	-14	32	47	68	38	65	56	53	53	71	106	71	50	41	77	68	44	83	77
	-15	77	53	71	32	41	83	15	32	29	100	35	29	47	29	100	32	47	38
HRH3	-4	106	112	159	348	274	324	59	171	162	248	233	159	262	192	404	16317	17423	18042
	-5	124	133	80	112	156	153	85	156	94	121	136	127	245	283	383	15058	16356	16980
	-6	56	106	124	127	174	142	91	133	136	224	147	106	192	292	463	11521	13201	13584
	-7	83	106	180	91	130	165	91	106	124	127	100	124	286	312	310	4752	5651	5690
	-8	112	142	106	168	112	162	85	109	133	165	200	159	174	312	371	743	772	917
	-9	97	112	139	127	103	139	142	209	165	144	133	142	227	248	307	333	380	383
	-10	139	97	159	174	144	115	100	109	200	130	100	103	124	254	251	245	410	315
	-11	91	139	136	162	162	97	100	147	133	156	177	165	177	189	218	251	348	245
	-12	118	124	203	139	168	144	115	142	115	103	171	100	112	153	198	215	183	224
	-13	59	109	130	183	168	153	91	133	139	124	189	112	130	206	248	186	227	156
	-14	85	142	124	183	85	150	83	121	127	115	200	124	97	162	233	165	171	147
	-15	53	91	112	94	115	112	91	62	112	106	271	127	150	124	124	186	180	118
HRH4	-5	245	339		427	460		295	312		8773	9531		18151	17815		20161	21099
	-6	295	333		342	348		348	448		1621	2108		6385	6598		15058	15677
	-7	242	304		348	321		304	348		649	769		1365	1430		3788	3862
	-8	271	336		410	321		271	366		454	619		793	758		887	1023
	-9	425	324		324	251		318	324		531	542		522	575		590	625
	-10	307	401		377	368		271	230		578	380		463	475		537	513
	-11	312	366		262	307		342	265		348	430		357	469		475	416
	-12	242	292		407	336		298	248		348	454		542	504		433	407
	-13	256	383		298	395		318	271		286	351		404	363		377	419
	-14	271	304		268	268		374	307		262	481		351	360		545	448
	-15	286	230		215	212		242	254		292	283		333	448		416	245
