# Supplementary material for: Mucosal sugars delineate pyrazine vs pyrazinone autoinducer signaling in Klebsiella oxytoca
Source: Nat Commun. 2024 Oct 16;15:8902. doi: 10.1038/s41467-024-53185-6 (PMC11480411; doi:10.1038/s41467-024-53185-6)
Supplement: Supplementary file 4 — Source Data [file 41467_2024_53185_MOESM4_ESM.zip › Source_Data_Fig4.xlsx]

## Sheet: Fig 4a
		log2fold	neglogpvale
		3.44255	59.0465
		3.34822	38.3358
		3.33742	63.0154
		3.22293	69.1302
		3.13819	1.34246
		2.77726	5.02881
		2.73508	31.9925
		2.61615	8.71782
		2.5992	3.93637
		2.57533	9.36777
		2.54882	3.49739
		2.53211	4.7538
		2.51292	5.38
		2.50782	5.74604
		2.45584	39.6395
		2.44458	4.32774
		2.4364	3.90455
		2.38379	6.51964
		2.36256	62.4436
		2.3449	3.46163
		2.31275	3.58292
		2.31259	5.17996
		2.30947	2.9034
		2.3081	3.31777
		2.28129	3.25525
		2.2586	16.3789
		2.25214	3.56086
		2.23631	3.76138
		2.20272	15.1701
		2.17548	5.9441
		2.15175	4.81485
		2.14621	3.16252
		2.1455	12.4656
		2.13855	3.43524
		2.13465	12.5532
		2.10995	3.27028
		2.07601	4.09597
		2.07308	27.3169
		2.07088	5.69436
		2.06682	19.4195
		2.05894	2.97636
		2.05567	5.77533
		2.05024	17.4324
		2.03073	37.8257
		2.02862	3.07465
		2.01417	3.04064
		2.01307	36.5397
		2.00885	39.609
		1.94212	2.99423
		1.93199	2.18275
		1.92029	42.6
		1.90245	31.4126
		1.89856	4.4825
		1.89815	2.15248
		1.86443	37.4292
		1.85387	63.0154
		1.84336	2.26965
		1.84162	2.63959
		1.84094	1.71648
		1.83874	1.83052
		1.83834	19.7514
		1.81801	39.9544
		1.81684	7.35893
		1.81393	3.42919
		1.78547	2.34572
		1.77014	2.99498
		1.72185	8.34289
		1.71581	9.15618
		1.70709	77.7194
		1.69832	12.5378
		1.6878	6.23725
		1.68413	1.2678
		1.67666	29.8592
		1.67134	56.3661
		1.63894	32.6221
		1.62522	0.992641
		1.61248	1.6571
		1.58178	2.95379
		1.57801	58.4781
		1.56548	1.18614
		1.55225	49.2727
		1.54771	19.0863
		1.54595	18.2259
		1.53741	16.4948
		1.52817	11.9277
		1.52402	38.7528
		1.51423	1.96293
		1.50986	16.0578
		1.50666	1.014
		1.50339	13.3423
		1.49086	8.3771
		1.48989	23.2652
		1.48017	7.03658
		1.4667	19.3862
		1.45965	11.4812
		1.44798	16.8489
		1.44199	9.38005
		1.44036	23.8516
		1.43284	20.308
		1.42814	21.7428
		1.42261	25.119
		1.42133	19.5997
		1.4205	22.4838
		1.4194	1.41078
		1.41865	1.02234
		1.41185	10.725
		1.40464	1.73631
		1.4038	2.12701
		1.39853	10.3328
		1.38828	2.87152
		1.37988	5.15387
		1.37871	63.2593
		1.37797	37.829
		1.37434	7.41712
		1.37297	39.8967
		1.37158	20.6753
		1.36726	26.8459
		1.36721	5.00789
		1.3666	59.0465
		1.36277	22.168
		1.35634	0.903843
		1.35448	27.2384
		1.35425	12.4918
		1.35151	14.9689
		1.34743	9.64016
		1.34637	44.0021
		1.34585	27.7806
		1.3394	11.3907
		1.33513	0.982543
		1.33206	8.17956
		1.32639	19.09
		1.32241	9.40925
		1.31374	24.5309
		1.31165	13.9453
		1.30914	24.685
		1.3073	30.5814
		1.30528	8.92415
		1.30155	13.9319
		1.29643	10.3558
		1.29428	5.18589
		1.29252	0.925868
		1.29013	16.6834
		1.28487	20.8135
		1.27716	28.079
		1.27497	7.11533
		1.27326	0.814307
		1.26699	1.00378
		1.26635	7.65165
		1.26618	5.74004
		1.26066	1.4934
		1.25852	8.68636
		1.25512	48.2745
		1.25097	13.1775
		1.25016	21.5171
		1.2484	14.2042
		1.24658	18.7268
		1.24599	62.4436
		1.24597	11.5538
		1.24135	3.06311
		1.2297	15.7078
		1.22707	31.7267
		1.2268	1.57114
		1.22549	30.225
		1.22531	16.8204
		1.22482	22.0102
		1.22387	33.5094
		1.22374	40.2324
		1.21599	5.15387
		1.21288	23.3396
		1.21092	52.3818
		1.21003	24.8356
		1.2073	20.022
		1.20542	13.9044
		1.20135	7.99723
		1.19945	24.7876
		1.19792	21.3759
		1.19548	5.16418
		1.19183	7.64685
		1.19049	26.3693
		1.18874	0.812077
		1.18429	0.796066
		1.18186	26.315
		1.18163	21.9891
		1.18017	19.4482
		1.17899	11.0151
		1.17867	2.41792
		1.17709	74.0903
		1.1687	19.1201
		1.16832	20.0231
		1.1681	6.48406
		1.16575	0.798637
		1.16564	1.68341
		1.16293	14.1883
		1.15839	9.95613
		1.15837	21.0898
		1.158	21.1204
		1.15659	18.2533
		1.15472	1.03782
		1.15367	1.24703
		1.15342	19.4799
		1.15209	61.3067
		1.15119	8.20967
		1.1474	1.41449
		1.14499	46.1274
		1.14449	2.6868
		1.1429	25.5669
		1.14219	25.5669
		1.13947	17.7075
		1.13906	5.26626
		1.13285	9.41443
		1.12909	27.7438
		1.12539	0.931767
		1.12432	12.0558
		1.1237	26.2098
		1.12056	11.0445
		1.11618	33.9333
		1.11063	1.56095
		1.10919	25.7549
		1.10895	16.4981
		1.10883	3.30624
		1.10795	28.9203
		1.10376	12.1028
		1.10321	15.9338
		1.10309	16.8003
		1.10182	24.1697
		1.10144	5.51899
		1.09493	9.43772
		1.09217	2.61835
		1.08936	46.3333
		1.08761	2.92922
		1.08743	32.9456
		1.08628	3.82571
		1.08386	1.51794
		1.08189	6.58137
		1.08143	49.6552
		1.07738	19.3744
		1.07348	11.285
		1.06818	25.4249
		1.06624	29.4299
		1.0637	1.1197
		1.06016	45.7168
		1.05968	8.72759
		1.05645	21.3474
		1.0542	7.10069
		1.05381	0.719926
		1.05329	16.1754
		1.05289	6.46172
		1.05195	29.9228
		1.05151	18.5403
		1.05068	25.271
		1.04979	5.85204
		1.0491	19.7413
		1.04814	6.03993
		1.04758	30.8293
		1.04429	36.7996
		1.04287	16.5848
		1.04191	16.6865
		1.04058	1.14218
		1.03978	14.6289
		1.03812	8.44906
		1.03758	18.1022
		1.03632	3.63741
		1.03605	40.3495
		1.03524	27.2209
		1.03252	9.83347
		1.02563	1.55964
		1.02439	10.3338
		1.02276	11.7433
		1.02025	7.04297
		1.02008	21.2626
		1.01561	0.78018
		1.01547	30.0125
		1.01431	9.29555
		1.01409	6.83367
		1.00836	0.969443
		1.00836	32.086
		1.00478	19.4081
		1.00472	23.008
		0.998598	27.965
		0.998306	16.0516
		0.996916	8.57641
		0.994948	15.8416
		0.994273	9.55396
		0.993943	33.2162
		0.992796	0.279636
		0.988388	15.5768
		0.988387	4.48608
		0.987211	15.23
		0.98356	22.5385
		0.983019	9.85969
		0.979786	16.2497
		0.979435	5.23402
		0.979417	16.0029
		0.97892	11.1435
		0.973854	2.05856
		0.973291	2.73702
		0.97285	0.750577
		0.972038	22.6876
		0.96947	11.2736
		0.969426	11.1728
		0.966463	7.14252
		0.964848	15.5508
		0.964776	19.0766
		0.964281	9.86618
		0.962877	7.28386
		0.961538	5.5866
		0.961119	5.97289
		0.957808	1.58357
		0.955819	8.85686
		0.955742	16.9026
		0.955007	4.82842
		0.948727	0.692402
		0.946482	0.443759
		0.943202	9.25394
		0.941678	13.087
		0.93666	0.785312
		0.932273	16.9669
		0.927606	10.225
		0.925815	23.4728
		0.925037	0.462829
		0.922437	9.96265
		0.919257	20.6368
		0.91874	6.26913
		0.918444	20.8389
		0.917712	0.739462
		0.917233	19.5405
		0.917084	4.15442
		0.916833	2.91992
		0.914724	10.5523
		0.912951	22.9321
		0.91232	12.7725
		0.911338	23.8189
		0.910889	2.50897
		0.910715	13.6514
		0.910201	19.3214
		0.907145	8.89686
		0.905391	22.3312
		0.905355	7.04738
		0.904735	22.7399
		0.902269	8.56303
		0.900448	6.00418
		0.899007	10.8805
		0.897185	63.6796
		0.896358	3.63431
		0.892911	27.7438
		0.892318	38.2604
		0.888747	1.34063
		0.887938	12.2913
		0.887572	10.8879
		0.88526	15.1256
		0.884559	0.522811
		0.882489	2.61099
		0.882008	5.2001
		0.880005	12.937
		0.879389	17.3569
		0.874729	6.55523
		0.872197	17.3186
		0.870041	52.97
		0.866788	7.86263
		0.865758	1.7931
		0.864044	17.8936
		0.862195	6.37209
		0.861877	13.2559
		0.861217	3.14232
		0.86018	11.1742
		0.859571	1.06823
		0.858684	10.5588
		0.855835	7.2905
		0.855465	29.0165
		0.85214	26.5375
		0.852034	15.8817
		0.851533	11.6106
		0.85097	5.92158
		0.849172	9.41842
		0.847126	2.72382
		0.843222	6.46109
		0.841776	26.4524
		0.840487	4.34689
		0.838	9.04441
		0.834707	21.455
		0.832408	5.15484
		0.832261	16.7315
		0.83122	11.0783
		0.830361	4.50814
		0.829328	2.27383
		0.828803	2.94315
		0.825572	4.53357
		0.824736	6.87892
		0.823381	11.3701
		0.820361	8.91032
		0.817469	16.3633
		0.814329	22.3703
		0.813612	4.41038
		0.812464	13.4533
		0.807844	18.254
		0.80768	4.4806
		0.807492	9.09662
		0.80735	12.9192
		0.804327	10.593
		0.804252	33.0773
		0.802708	9.52097
		0.802708	8.33865
		0.802586	9.24804
		0.801931	2.3668
		0.800767	17.7796
		0.799434	5.56001
		0.799128	12.6067
		0.79905	4.1933
		0.797917	9.81504
		0.796304	3.3368
		0.795903	15.1157
		0.795233	23.701
		0.795098	7.41025
		0.794622	19.0952
		0.793315	12.7571
		0.792868	17.1444
		0.792794	22.3745
		0.792587	3.38845
		0.792523	13.2977
		0.791582	3.89726
		0.790728	3.72933
		0.789021	9.74992
		0.78902	6.75681
		0.78854	9.1681
		0.787428	19.785
		0.78604	15.4252
		0.785958	17.9507
		0.78376	11.7469
		0.782292	21.8341
		0.780888	1.61044
		0.780876	6.86251
		0.780634	11.852
		0.780286	21.2143
		0.778796	19.9264
		0.777075	37.0259
		0.776807	11.1721
		0.776752	18.2625
		0.776304	16.3549
		0.775164	1.06411
		0.775162	3.97794
		0.770264	5.15387
		0.768509	1.75458
		0.766575	6.36081
		0.765415	4.15149
		0.765	1.03761
		0.763838	4.04769
		0.763694	15.0216
		0.761257	5.0371
		0.760988	12.598
		0.76063	21.2451
		0.759395	16.1465
		0.758912	18.218
		0.758368	6.48712
		0.756976	9.39274
		0.756403	15.449
		0.755946	16.912
		0.754817	4.28748
		0.754731	3.57295
		0.754192	11.9044
		0.751132	16.7763
		0.749047	7.86451
		0.748899	1.88762
		0.748528	11.2184
		0.748513	11.8436
		0.74826	2.3799
		0.747894	13.6162
		0.746736	17.619
		0.746591	2.51218
		0.745213	1.34826
		0.744702	4.02355
		0.742908	11.6263
		0.741515	13.3361
		0.741122	10.4726
		0.73764	19.4081
		0.737613	8.19901
		0.736847	5.58144
		0.736292	1.68275
		0.736283	18.1497
		0.735771	11.8844
		0.735297	8.38232
		0.73428	17.1777
		0.733066	44.2806
		0.732835	7.7968
		0.731279	11.8212
		0.730597	9.21849
		0.729522	8.15587
		0.729457	19.3061
		0.728267	7.86384
		0.728219	9.65353
		0.727153	0.911511
		0.727083	14.209
		0.72527	0.551089
		0.72377	54.9166
		0.723626	2.19369
		0.723342	11.3303
		0.722837	2.46098
		0.722235	4.94127
		0.721093	2.79678
		0.720243	11.2886
		0.719865	6.64941
		0.718175	0.626551
		0.717967	9.81285
		0.717839	16.3986
		0.716405	19.51
		0.715861	7.28568
		0.714747	4.1415
		0.714488	0.781109
		0.713741	13.826
		0.712812	5.06049
		0.712071	1.06665
		0.711816	12.5948
		0.711611	5.86558
		0.711264	14.7402
		0.711031	12.1423
		0.710866	19.3894
		0.710631	1.58345
		0.709998	1.81169
		0.709936	5.0271
		0.709799	2.89258
		0.709382	9.47009
		0.708568	14.6226
		0.708515	17.3565
		0.708436	4.16017
		0.705659	5.69436
		0.705088	15.818
		0.705032	4.97249
		0.704105	27.7438
		0.703367	19.3126
		0.701655	0.968561
		0.700404	11.9213
		0.699459	2.00983
		0.699147	10.1615
		0.698634	5.56295
		0.698014	0.646848
		0.697806	19.1176
		0.697517	7.63285
		0.693773	9.0361
		0.691435	14.4047
		0.690726	3.06012
		0.690075	0.570591
		0.689565	23.3293
		0.687488	26.2098
		0.687213	18.5234
		0.686216	8.67035
		0.686026	1.39632
		0.685306	16.9361
		0.685251	1.89711
		0.684603	13.6295
		0.682964	8.35455
		0.682469	0.985398
		0.682093	12.4422
		0.681601	9.59956
		0.681235	14.0849
		0.68107	13.2045
		0.68048	9.01091
		0.680049	2.63148
		0.679444	7.78507
		0.679183	11.3241
		0.678912	7.72141
		0.678573	0.410716
		0.678535	13.0893
		0.677195	0.593827
		0.675018	6.36081
		0.673855	7.74442
		0.671843	4.69944
		0.671312	4.0853
		0.671185	6.86452
		0.670634	8.56027
		0.670054	6.93546
		0.669852	11.6417
		0.66964	15.7198
		0.669311	4.13631
		0.668972	13.6107
		0.667393	6.08677
		0.665673	7.01756
		0.665474	0.753001
		0.665361	11.4381
		0.664876	4.16907
		0.664533	20.0384
		0.664494	5.90348
		0.664377	5.05732
		0.663554	10.4726
		0.662348	2.91992
		0.661727	5.87359
		0.661672	4.42954
		0.661468	4.41667
		0.661032	18.0091
		0.660042	19.2447
		0.659871	7.9049
		0.659582	2.29523
		0.658919	13.8003
		0.658529	8.10185
		0.65678	3.63169
		0.65496	5.34505
		0.65474	5.89265
		0.654712	11.6484
		0.653731	9.76568
		0.6535	6.62298
		0.653322	15.0907
		0.652482	0.708497
		0.652441	8.36811
		0.648684	9.4363
		0.648364	2.26058
		0.648295	31.9769
		0.647829	4.45235
		0.647747	11.2651
		0.647639	11.7955
		0.64551	8.55884
		0.645369	0.637798
		0.643554	5.80607
		0.642781	9.33751
		0.64195	4.8157
		0.641666	1.74652
		0.641096	7.33296
		0.640807	2.27973
		0.640414	5.23942
		0.640281	11.852
		0.639921	5.08766
		0.639406	0.482781
		0.638638	2.01045
		0.637314	5.87596
		0.636867	7.95548
		0.63644	15.5179
		0.635457	4.7211
		0.634888	3.69008
		0.634378	6.17778
		0.634209	1.53539
		0.633859	11.8038
		0.633769	11.9331
		0.633089	10.7349
		0.633042	0.959049
		0.632965	8.56952
		0.631788	3.71082
		0.631715	12.1371
		0.631603	1.20119
		0.630984	1.74338
		0.630652	6.26424
		0.630119	3.81058
		0.629152	9.3863
		0.629092	17.0076
		0.626882	14.4085
		0.626823	6.39041
		0.626398	6.76583
		0.626119	0.530726
		0.625821	11.9889
		0.62553	11.7669
		0.625517	5.37387
		0.625308	21.6647
		0.624828	14.4213
		0.622395	19.3118
		0.62228	4.0167
		0.622093	1.07284
		0.621262	0.549233
		0.621217	4.65857
		0.620824	4.15189
		0.620774	8.72759
		0.620366	7.65547
		0.620106	18.0923
		0.619795	9.44956
		0.617723	20.6751
		0.614411	10.4238
		0.613385	11.5882
		0.612659	1.87424
		0.612433	5.06662
		0.612227	7.12471
		0.60989	1.24611
		0.609167	12.5084
		0.60823	4.13559
		0.607858	6.02709
		0.606181	16.2582
		0.603946	17.33
		0.603464	14.5996
		0.603435	8.15395
		0.603107	3.59624
		0.602663	8.87965
		0.601384	3.43995
		0.600979	4.81813
		0.600202	18.9788
		0.60003	5.07173
		0.599627	2.59331
		0.599544	7.74037
		0.599459	1.73719
		0.598677	4.71624
		0.598626	4.82583
		0.59831	19.6937
		0.598304	3.71603
		0.598277	5.87184
		0.597801	11.3438
		0.59774	19.0651
		0.596932	1.76316
		0.596425	5.78446
		0.595572	10.5523
		0.595446	4.7749
		0.594303	2.36451
		0.593999	13.5313
		0.593874	7.18312
		0.593209	11.6538
		0.592412	11.2773
		0.591912	2.55988
		0.590715	7.32233
		0.590235	2.71981
		0.590132	13.5298
		0.590037	1.84935
		0.58986	0.677297
		0.589733	6.80767
		0.58949	18.5234
		0.588749	3.71093
		0.588721	2.85387
		0.588692	7.34906
		0.588249	7.28067
		0.588176	14.0009
		0.587885	8.97182
		0.587599	1.22255
		0.587338	1.73505
		0.586886	10.9331
		0.586572	8.53292
		0.58601	14.8902
		0.585651	1.8455
		0.585599	3.07743
		0.585476	7.46063
		0.58521	7.29648
		0.584451	2.91361
		0.584096	6.17763
		0.583205	7.90162
		0.583011	2.88938
		0.582968	4.13497
		0.580757	3.43749
		0.580548	1.0455
		0.580366	16.6932
		0.580165	14.0305
		0.57998	11.6786
		0.578942	3.01417
		0.577436	11.5707
		0.577348	3.01103
		0.576708	1.83543
		0.576506	8.60653
		0.575495	3.38797
		0.575397	1.03084
		0.575197	11.3453
		0.574976	19.853
		0.573776	3.94994
		0.573492	0.780359
		0.572467	0.559404
		0.572455	0.874425
		0.572371	13.7147
		0.572111	2.09139
		0.569612	10.5577
		0.568503	0.541983
		0.568384	12.0981
		0.568108	3.2286
		0.567875	13.4926
		0.567407	18.3594
		0.566974	2.31011
		0.565805	5.58189
		0.56548	1.59854
		0.565319	5.85305
		0.565226	7.16415
		0.56462	9.10123
		0.564218	14.6754
		0.563218	5.75253
		0.563125	9.6662
		0.562978	0.345803
		0.562884	3.68257
		0.562656	17.2123
		0.562472	3.80425
		0.562397	14.6752
		0.562185	8.21349
		0.56005	4.65455
		0.56001	0.69694
		0.55984	4.40981
		0.559483	6.09734
		0.55796	20.8336
		0.557164	3.18273
		0.557044	18.8816
		0.556923	4.55148
		0.556213	13.1306
		0.556032	4.75488
		0.555754	11.8221
		0.554889	4.42401
		0.554361	1.85693
		0.553498	4.75869
		0.553363	17.7721
		0.553341	8.01915
		0.553229	11.8854
		0.553193	2.83527
		0.553042	5.54886
		0.552573	2.8985
		0.551899	8.38489
		0.551594	6.70536
		0.551246	4.37929
		0.551121	5.49492
		0.550752	6.32294
		0.550433	1.81719
		0.549515	7.00547
		0.549508	1.69339
		0.549098	3.16024
		0.548919	5.69436
		0.54869	7.29591
		0.548454	4.18523
		0.547999	11.3289
		0.547415	8.55155
		0.546991	10.8952
		0.54669	9.68706
		0.546585	0.976434
		0.546462	8.25855
		0.546454	9.30329
		0.546442	4.55449
		0.544782	1.53993
		0.544303	5.6103
		0.543421	3.76826
		0.543334	0.932888
		0.542654	2.99414
		0.542184	12.7639
		0.541005	5.7539
		0.540956	12.6627
		0.540673	1.28002
		0.54031	14.0227
		0.539899	6.0473
		0.53978	12.2365
		0.539525	11.482
		0.539482	5.185
		0.538997	7.17506
		0.538935	4.88184
		0.537312	5.2925
		0.537234	1.20546
		0.536877	13.1992
		0.535933	1.3207
		0.535564	0.419519
		0.534751	5.37422
		0.533849	4.06464
		0.533406	2.4215
		0.533105	0.575726
		0.532941	7.58788
		0.53281	4.08971
		0.532113	1.69127
		0.531936	3.85287
		0.531749	0.48348
		0.53171	1.89719
		0.531411	8.44004
		0.531317	4.97499
		0.5309	0.42043
		0.530888	2.55301
		0.530488	0.377153
		0.530469	8.5813
		0.529699	11.3586
		0.529092	1.3543
		0.527529	9.56245
		0.527436	6.57913
		0.526841	5.07664
		0.52635	2.17361
		0.526029	1.20887
		0.525689	9.26583
		0.525507	5.09488
		0.525319	10.8739
		0.525055	0.65292
		0.52352	1.66951
		0.522742	2.27936
		0.522524	1.79244
		0.521716	1.3694
		0.520887	6.74216
		0.520708	8.03209
		0.52027	4.18649
		0.519954	4.44977
		0.519892	8.53755
		0.519384	8.85886
		0.519329	5.05037
		0.51813	3.90536
		0.51739	2.10165
		0.516342	0.134502
		0.515804	3.00175
		0.515257	0.98566
		0.514684	3.77736
		0.513937	11.6652
		0.513835	14.4468
		0.513556	1.26123
		0.513128	7.04446
		0.51312	13.1041
		0.512901	7.42165
		0.512874	6.31793
		0.512848	3.89209
		0.512349	11.8683
		0.512031	10.4509
		0.511961	3.59633
		0.511423	2.8648
		0.509733	3.64448
		0.509531	8.63739
		0.507589	5.95126
		0.507338	3.09799
		0.507332	2.302
		0.507236	2.13011
		0.507068	4.50439
		0.504387	8.15968
		0.504192	1.63003
		0.504021	8.56952
		0.503669	4.74929
		0.503593	0.639895
		0.503421	7.83851
		0.502991	4.31032
		0.502294	14.2254
		0.502257	3.53942
		0.501731	10.9205
		0.501678	0.916079
		0.500787	4.76363
		0.500612	17.0606
		0.500341	0.679782
		0.499767	0.869228
		0.499594	2.25896
		0.499466	2.65865
		0.499038	4.11957
		0.498849	4.92779
		0.498354	17.4018
		0.497941	4.34049
		0.497779	2.13179
		0.497719	4.61987
		0.497594	4.39817
		0.497362	10.4726
		0.497161	1.49074
		0.496434	5.65807
		0.496038	3.25754
		0.495927	3.52062
		0.495256	1.68053
		0.493177	1.93508
		0.49299	3.61077
		0.492251	12.9192
		0.491996	1.28349
		0.49173	1.77158
		0.491085	0.0700824
		0.490606	4.48918
		0.490488	7.32227
		0.489356	9.49749
		0.488296	10.4744
		0.488229	6.3836
		0.488187	7.96105
		0.487552	0.187162
		0.487266	0.0982742
		0.486988	5.61923
		0.486966	5.94085
		0.486793	2.34739
		0.485803	9.61596
		0.485329	3.97677
		0.483677	7.79323
		0.483283	12.5082
		0.483028	6.41241
		0.483004	2.69969
		0.481997	3.69427
		0.481879	2.91709
		0.481779	2.08439
		0.481367	5.8227
		0.480292	7.65058
		0.480113	1.83393
		0.479132	6.85949
		0.478578	1.17819
		0.477278	6.18732
		0.47726	4.6135
		0.477165	3.37875
		0.47705	3.25614
		0.47655	4.62295
		0.475894	14.9899
		0.475418	3.17838
		0.47528	2.85988
		0.474548	3.92935
		0.47445	8.80205
		0.473164	4.42401
		0.472586	1.01461
		0.472512	0.406282
		0.47232	5.21233
		0.472154	2.04909
		0.472149	1.88671
		0.471754	1.48398
		0.471631	1.10917
		0.471332	5.0888
		0.471287	3.41737
		0.470968	3.49355
		0.469401	3.79125
		0.468495	2.56027
		0.468381	0.162981
		0.468301	10.7909
		0.468197	2.90634
		0.468006	7.83866
		0.467089	2.2559
		0.467032	13.7219
		0.466537	3.52379
		0.466149	2.81381
		0.465672	2.90463
		0.464802	4.69183
		0.464458	2.87514
		0.463389	5.57261
		0.463189	6.86409
		0.46303	5.7153
		0.46106	10.5531
		0.459859	1.54016
		0.4596	3.82106
		0.459169	1.24251
		0.457915	5.13196
		0.457758	3.06215
		0.457143	2.42717
		0.456848	1.74338
		0.456734	6.2199
		0.456139	1.97212
		0.456017	2.20803
		0.455822	7.56399
		0.455549	13.5251
		0.455492	2.48725
		0.455088	3.35386
		0.453107	2.47125
		0.452657	2.63229
		0.452182	9.60503
		0.451908	11.3359
		0.451634	4.85604
		0.451092	4.50489
		0.450838	4.78961
		0.449508	9.21808
		0.448172	3.57875
		0.447802	9.17548
		0.447787	5.96029
		0.447493	2.93509
		0.447062	2.28103
		0.445323	2.40987
		0.444211	1.51742
		0.443618	7.05018
		0.443506	0.822962
		0.443441	1.14218
		0.443242	3.2975
		0.442423	3.55358
		0.442307	0.910327
		0.442049	8.42427
		0.441703	8.88856
		0.441523	16.3915
		0.441139	1.57496
		0.440907	1.80462
		0.440058	2.08079
		0.439813	1.83052
		0.439672	5.81562
		0.439182	9.70036
		0.439084	1.06359
		0.438586	3.76277
		0.438342	3.68776
		0.438176	8.70952
		0.438169	3.99907
		0.436633	3.94715
		0.436421	2.92922
		0.433884	4.63712
		0.433496	2.65252
		0.433326	5.23917
		0.432878	6.15125
		0.431946	6.51035
		0.431889	4.01122
		0.431222	1.92173
		0.431076	1.06953
		0.430884	3.72541
		0.430241	5.55188
		0.430122	0.657692
		0.430096	1.05205
		0.429931	5.80597
		0.42976	0.780291
		0.429629	2.43605
		0.429214	3.36635
		0.429043	3.02515
		0.428604	2.69906
		0.428553	0.862141
		0.428462	1.61291
		0.428255	3.3841
		0.428248	2.33482
		0.427781	2.23995
		0.427453	7.78507
		0.42729	7.38648
		0.426857	1.41452
		0.426483	1.10324
		0.425707	4.21195
		0.425651	3.82106
		0.425286	5.70174
		0.425135	2.48318
		0.423993	2.41879
		0.423701	5.00386
		0.42366	7.26881
		0.423062	5.62602
		0.422879	6.07117
		0.422799	0.326082
		0.422706	13.7544
		0.422486	5.29112
		0.422415	6.34163
		0.422378	4.11642
		0.421693	0.774411
		0.421534	7.7355
		0.421474	1.49297
		0.42131	2.93521
		0.420631	1.17581
		0.420598	3.69008
		0.4205	4.43352
		0.419739	2.97675
		0.419692	1.46772
		0.419668	7.1342
		0.419439	2.708
		0.419253	5.30094
		0.418881	2.41792
		0.418276	4.84793
		0.418258	1.4963
		0.418204	2.68611
		0.417976	4.89613
		0.417378	5.7798
		0.4173	1.6508
		0.416933	0.833041
		0.41634	2.39612
		0.416037	2.87103
		0.415845	2.77715
		0.415337	4.16193
		0.414887	1.50477
		0.414756	6.38899
		0.414061	3.8296
		0.413703	3.9038
		0.412645	1.79041
		0.412454	0.755932
		0.410483	3.12764
		0.410461	3.71998
		0.410393	5.03241
		0.410045	1.41479
		0.40998	5.49548
		0.409856	3.1743
		0.409812	7.28555
		0.409469	1.528
		0.409338	2.30317
		0.409302	0.763802
		0.409288	1.45187
		0.409246	1.79807
		0.409114	3.08314
		0.408996	1.24611
		0.408053	2.48071
		0.407984	1.75735
		0.407208	0.245862
		0.4072	7.00432
		0.406907	6.6263
		0.406674	5.15947
		0.406553	0.505503
		0.405974	0.440385
		0.405889	3.79936
		0.404969	5.69623
		0.404918	2.46098
		0.403141	3.75608
		0.403059	4.7596
		0.402698	1.02695
		0.402152	0.780846
		0.4016	3.82764
		0.401091	6.88524
		0.400679	5.59087
		0.400613	1.39756
		0.40006	2.80744
		0.399784	3.43498
		0.399418	0.491484
		0.399367	5.12854
		0.399153	5.18594
		0.398775	5.58202
		0.398458	1.44127
		0.398362	2.93423
		0.397914	1.81717
		0.397551	4.85062
		0.397504	5.41302
		0.397457	5.37693
		0.397041	1.36049
		0.395978	6.2387
		0.395541	1.75229
		0.395326	2.26465
		0.394213	2.28933
		0.393567	0.484959
		0.393252	2.36926
		0.39234	1.22513
		0.391922	2.09035
		0.391738	3.18953
		0.391316	2.41285
		0.390758	7.00486
		0.390741	2.79391
		0.390596	1.49954
		0.389868	2.07054
		0.389679	12.5539
		0.389592	2.64467
		0.389398	4.30317
		0.389264	1.18049
		0.388813	1.74683
		0.388439	1.07332
		0.388155	4.62271
		0.387978	0.570367
		0.387808	2.26335
		0.387189	1.36452
		0.387105	3.5621
		0.386113	1.38185
		0.385455	2.48318
		0.385127	2.97268
		0.384977	5.91024
		0.384313	3.58231
		0.384309	4.0832
		0.383952	3.48929
		0.383765	7.79447
		0.383667	2.0932
		0.383542	3.29784
		0.383464	4.7627
		0.383314	4.08422
		0.383095	1.82612
		0.382641	2.93884
		0.382377	7.344
		0.382101	0.900432
		0.382081	5.65045
		0.381904	0.345135
		0.381839	0.968909
		0.380821	3.41886
		0.380818	3.02013
		0.380708	1.03253
		0.380675	5.68819
		0.380493	1.7325
		0.380212	5.09461
		0.379568	5.56307
		0.379071	3.63993
		0.379049	3.64141
		0.379034	2.68728
		0.378561	4.22157
		0.378484	9.71059
		0.37819	3.32746
		0.378146	0.69694
		0.377898	3.17602
		0.376953	1.49954
		0.376112	4.61342
		0.375986	2.33951
		0.375932	3.81217
		0.375159	1.29084
		0.374726	1.7651
		0.3746	5.00787
		0.374596	7.40096
		0.37431	0.458599
		0.374255	3.67875
		0.373615	5.03625
		0.373614	2.16261
		0.372883	0.367146
		0.372684	0.797313
		0.372319	3.80953
		0.372013	0.252015
		0.371973	0.580259
		0.371854	1.97212
		0.371753	3.81822
		0.37171	6.01471
		0.371418	4.72848
		0.371352	0.91426
		0.371218	2.55012
		0.371158	2.29809
		0.369603	0.225248
		0.369012	6.3663
		0.367988	1.75875
		0.366938	0.326616
		0.366703	1.16922
		0.366568	2.21233
		0.366553	1.51396
		0.366367	2.06239
		0.366333	1.37007
		0.365781	1.51432
		0.365662	2.09209
		0.365074	3.2327
		0.364461	5.96987
		0.364216	1.24898
		0.362739	4.43891
		0.36253	4.96664
		0.362175	0.505174
		0.361353	1.83032
		0.361344	3.30624
		0.360328	1.41761
		0.360307	2.06286
		0.36024	4.47107
		0.359996	1.62956
		0.359172	0.305424
		0.358815	1.58279
		0.358737	6.88454
		0.357421	4.84286
		0.35731	0.168047
		0.357264	3.45845
		0.357239	2.15632
		0.357219	1.40587
		0.356501	1.12189
		0.356049	6.70221
		0.355934	4.08422
		0.355804	1.60631
		0.355661	1.6904
		0.355486	2.92171
		0.355047	1.43469
		0.35427	2.33312
		0.353797	3.17216
		0.353513	3.04818
		0.353054	2.03153
		0.352769	2.29316
		0.352768	2.11528
		0.352757	0.775496
		0.352591	2.62422
		0.351946	3.68742
		0.351926	1.94892
		0.351795	3.23056
		0.351699	5.4195
		0.351453	3.21792
		0.351064	0.776706
		0.350847	6.34931
		0.350672	1.56907
		0.350582	2.73367
		0.350558	2.08981
		0.350526	1.29739
		0.350517	1.14241
		0.34896	2.78511
		0.34864	2.19777
		0.348531	0.350743
		0.348088	1.04144
		0.347644	0.838104
		0.347462	3.58198
		0.346984	4.16034
		0.346921	4.55218
		0.346265	2.06695
		0.346189	2.49755
		0.345868	2.81704
		0.345713	3.54615
		0.345582	0.689535
		0.344998	1.53251
		0.344991	5.55291
		0.34498	3.90035
		0.344934	3.37207
		0.344876	1.26937
		0.344846	5.10589
		0.344508	1.36545
		0.344405	0.4951
		0.343746	1.96635
		0.34358	4.45787
		0.342857	1.18594
		0.342678	2.1185
		0.342674	6.81603
		0.342523	1.83331
		0.342275	1.9975
		0.34191	3.29842
		0.341772	1.0215
		0.34135	4.64771
		0.340726	2.86079
		0.340699	3.37229
		0.340253	1.50689
		0.339821	1.66207
		0.339589	2.79458
		0.339531	8.46485
		0.339467	3.50373
		0.339424	2.73436
		0.339179	1.15747
		0.339105	1.97723
		0.339067	4.47685
		0.339045	2.69118
		0.338214	0.996329
		0.338001	2.68082
		0.337665	5.03476
		0.336231	0.947626
		0.336143	0.414369
		0.335963	0.74631
		0.335906	2.8805
		0.335597	0.917773
		0.335104	2.61567
		0.334833	0.678843
		0.334831	2.22225
		0.334428	1.31662
		0.334425	1.09444
		0.334173	0.548519
		0.334123	3.27639
		0.333918	3.79455
		0.333792	0.506986
		0.333742	7.50405
		0.333585	1.80617
		0.33347	2.3482
		0.333252	3.09746
		0.332642	3.1027
		0.332606	3.84352
		0.332062	0.123057
		0.332005	0.584837
		0.331474	3.37872
		0.33126	1.2926
		0.331205	0.89199
		0.330909	2.93631
		0.330653	3.42626
		0.330537	2.98402
		0.330203	2.45356
		0.32956	1.94712
		0.329388	1.32037
		0.329336	1.65568
		0.32918	5.42833
		0.329145	3.5806
		0.329115	2.28933
		0.328715	3.21072
		0.328557	3.25964
		0.328095	3.72014
		0.327925	1.65962
		0.327873	3.1759
		0.327359	2.83723
		0.327338	7.44417
		0.326916	2.6868
		0.32649	1.77313
		0.326377	2.13441
		0.325809	4.48942
		0.325757	3.85196
		0.324794	1.04787
		0.324165	2.29206
		0.323697	3.06499
		0.322994	0.908653
		0.322456	0.988521
		0.322266	1.17654
		0.321785	1.50689
		0.321633	0.286617
		0.320504	3.4262
		0.320489	0.906779
		0.319973	7.32254
		0.319466	0.17277
		0.318954	0.446881
		0.318908	0.548519
		0.31839	0.718624
		0.318009	4.3739
		0.317572	5.51229
		0.317237	2.87027
		0.317065	0.701219
		0.317053	1.06058
		0.316999	0.874308
		0.316069	4.78218
		0.316021	1.20881
		0.315925	4.13039
		0.315512	2.68411
		0.315134	1.44787
		0.314695	2.37201
		0.314555	1.36683
		0.3141	3.70286
		0.313673	1.14511
		0.312924	1.53141
		0.312661	1.48918
		0.31215	3.1759
		0.311937	2.78764
		0.311865	1.43047
		0.311434	2.96555
		0.31141	1.34995
		0.311369	0.378751
		0.311265	1.75059
		0.310916	3.89447
		0.310915	0.392116
		0.310865	3.91596
		0.310848	1.27017
		0.310444	3.70551
		0.309931	3.03548
		0.309745	1.52176
		0.309355	3.93637
		0.309334	1.91184
		0.309289	6.36853
		0.30845	0.983412
		0.308406	0.892704
		0.308251	9.84212
		0.308026	0.793239
		0.307547	3.78847
		0.307545	2.18596
		0.307437	5.11322
		0.307412	1.38043
		0.307398	1.28423
		0.306755	2.04044
		0.306632	0.685925
		0.305768	1.68275
		0.305632	3.70336
		0.305365	3.45741
		0.305218	1.4519
		0.305072	2.606
		0.305013	3.21796
		0.304602	1.00659
		0.304554	3.07152
		0.30437	2.74367
		0.30401	1.16905
		0.303756	4.11802
		0.303077	1.85804
		0.302861	4.74842
		0.302812	6.43524
		0.3023	2.5071
		0.302217	4.01697
		0.302103	2.89179
		0.301883	2.61144
		0.30166	0.341874
		0.301438	1.84935
		0.301403	1.40891
		0.301366	2.01128
		0.301008	0.402271
		0.300971	1.28799
		0.300702	1.40268
		0.300632	0.497228
		0.300207	2.50379
		0.299444	4.88692
		0.299269	0.829471
		0.299028	1.3826
		0.298765	1.44535
		0.29842	1.32345
		0.298017	2.36872
		0.297725	1.10792
		0.297608	0.67703
		0.297596	2.66985
		0.297197	0.456976
		0.297058	1.70792
		0.296864	1.89194
		0.296707	0.452512
		0.296462	0.410424
		0.294724	2.14604
		0.294695	5.2925
		0.294532	1.528
		0.294475	0.171882
		0.294406	1.19621
		0.294156	0.848569
		0.293717	2.78097
		0.293437	2.68228
		0.293294	0.322834
		0.293283	2.15158
		0.292933	2.26424
		0.292458	3.61986
		0.292454	3.21072
		0.292171	2.76286
		0.292127	0.78334
		0.292046	0.370388
		0.291887	3.47393
		0.291792	1.51543
		0.291587	0.377153
		0.29135	2.3665
		0.290379	4.9013
		0.290184	1.70712
		0.289767	1.17832
		0.289464	0.418488
		0.289133	0.574943
		0.28884	1.92218
		0.288456	1.82241
		0.288199	6.22936
		0.288116	1.86147
		0.28759	0.450827
		0.287423	0.591016
		0.287245	0.910117
		0.287094	2.81837
		0.286131	1.22666
		0.285871	1.2241
		0.285712	0.758922
		0.285471	1.15508
		0.284933	0.841256
		0.284744	0.84916
		0.284592	2.00043
		0.284408	1.50559
		0.284268	0.406329
		0.284262	2.70917
		0.284041	1.09631
		0.284017	1.13772
		0.283987	2.78994
		0.283772	0.189818
		0.283609	5.49301
		0.283391	0.757706
		0.283376	1.12821
		0.283107	1.68413
		0.283047	0.995579
		0.283001	0.793117
		0.282991	3.79922
		0.282343	1.64071
		0.282231	1.03782
		0.282203	1.7995
		0.281978	0.842196
		0.281945	0.260423
		0.281781	4.38511
		0.281731	5.85783
		0.281538	1.32562
		0.281491	3.02515
		0.281482	0.61746
		0.28117	4.14618
		0.281075	1.66477
		0.281	1.76648
		0.280935	2.68017
		0.280872	1.20025
		0.280665	1.69127
		0.280604	2.08582
		0.280403	2.20793
		0.280317	0.84916
		0.280306	1.56293
		0.280257	2.10724
		0.280244	5.48998
		0.280196	0.842732
		0.279942	0.575872
		0.279717	2.25837
		0.279576	2.03201
		0.27933	6.27178
		0.279037	2.24984
		0.278857	0.55705
		0.278649	1.58509
		0.278196	2.72042
		0.277641	0.454833
		0.277585	2.29596
		0.277373	2.05334
		0.276877	1.53187
		0.276522	0.171081
		0.276437	0.261161
		0.275936	2.1935
		0.275708	0.250408
		0.275289	0.287421
		0.275117	2.25837
		0.274544	0.811947
		0.274502	3.35699
		0.274376	0.291496
		0.27429	2.18601
		0.274072	0.561244
		0.273934	1.60985
		0.273825	5.43473
		0.2738	2.33009
		0.272629	0.836
		0.272264	0.436619
		0.272168	1.86573
		0.27177	1.31032
		0.271711	2.86952
		0.271348	2.33745
		0.27084	1.41449
		0.270648	0.489488
		0.270634	1.42168
		0.27052	1.56391
		0.270173	1.56391
		0.26953	0.505736
		0.269429	1.18063
		0.269101	2.5049
		0.268955	0.450327
		0.267777	2.70824
		0.266822	1.19484
		0.266094	0.604504
		0.265925	1.16456
		0.265344	0.492279
		0.265037	0.59503
		0.264752	3.82428
		0.264499	1.52323
		0.264481	2.43166
		0.264119	1.09924
		0.26406	3.22589
		0.263801	2.53341
		0.26368	0.154374
		0.26343	2.26557
		0.26303	1.81237
		0.262953	0.344182
		0.262783	2.04988
		0.261946	0.669347
		0.261806	1.4319
		0.261625	1.01084
		0.261212	1.82186
		0.261183	3.79253
		0.261144	4.0832
		0.261067	0.268366
		0.260734	1.84021
		0.260091	1.51494
		0.259785	0.271281
		0.258062	2.03176
		0.258012	0.290637
		0.257705	4.08464
		0.257174	2.3616
		0.257095	1.52952
		0.256988	0.883904
		0.256384	1.36015
		0.256298	4.24654
		0.255645	4.64771
		0.254709	1.47869
		0.254279	0.656818
		0.254257	1.85541
		0.254194	0.703774
		0.253365	3.19072
		0.2533	1.69201
		0.253104	0.414335
		0.252968	0.619201
		0.252631	3.59564
		0.252096	1.93435
		0.252013	2.72862
		0.251129	3.15547
		0.250393	0.543807
		0.250363	2.32266
		0.250226	0.991728
		0.250208	2.95435
		0.25018	0.27472
		0.249712	3.11074
		0.249561	0.763779
		0.249447	0.599613
		0.249388	4.18706
		0.249368	0.673356
		0.249284	1.75803
		0.24921	2.81344
		0.248973	0.918779
		0.248775	0.442274
		0.248739	4.11175
		0.248469	1.7353
		0.248447	1.11475
		0.248156	0.436619
		0.248014	1.07558
		0.247953	0.689366
		0.247838	3.13636
		0.247636	2.13134
		0.247521	0.508669
		0.24749	0.285739
		0.247266	0.815149
		0.246392	1.17141
		0.246241	1.72441
		0.246237	1.528
		0.246133	3.37446
		0.245934	1.03419
		0.245678	1.34735
		0.245678	2.05533
		0.245257	1.96833
		0.245184	0.331902
		0.24501	0.692413
		0.244252	1.14941
		0.244184	1.79505
		0.24403	4.30317
		0.243967	0.434675
		0.243633	1.01943
		0.243452	2.84778
		0.243189	2.27383
		0.243084	1.55024
		0.242983	0.830875
		0.242727	1.19115
		0.242657	0.942975
		0.242164	2.25547
		0.242103	0.9191
		0.241446	3.81266
		0.241303	4.16294
		0.241292	3.3841
		0.241042	0.407222
		0.24093	2.46098
		0.240841	1.52323
		0.240797	0.135397
		0.240789	1.30202
		0.240388	0.584461
		0.240294	0.802367
		0.240215	0.780846
		0.240077	0.675159
		0.240051	1.30432
		0.239912	1.60465
		0.239838	1.38185
		0.239568	0.623087
		0.239485	0.622973
		0.239217	2.30734
		0.239155	1.53254
		0.238858	1.31027
		0.238682	0.1318
		0.238408	1.23657
		0.238389	2.03994
		0.238308	0.276873
		0.238198	0.916469
		0.236793	1.21502
		0.236413	1.42101
		0.235878	0.953528
		0.235324	0.478529
		0.2351	0.618998
		0.235063	0.127863
		0.234719	0.69694
		0.233992	1.61565
		0.233898	1.56375
		0.233449	1.72705
		0.232848	4.71537
		0.231819	2.16531
		0.231404	1.48476
		0.231204	0.545401
		0.230649	3.93502
		0.230553	0.604199
		0.230451	0.900495
		0.230381	2.14654
		0.23037	1.19169
		0.230352	2.15873
		0.230209	0.857782
		0.230007	1.09262
		0.229755	0.993201
		0.229711	0.489613
		0.229479	1.27524
		0.229104	0.481884
		0.229057	0.680175
		0.229034	1.31009
		0.228786	1.56113
		0.228672	0.590313
		0.228577	1.39842
		0.227922	2.16105
		0.227467	0.534015
		0.227446	0.901311
		0.227261	0.846864
		0.227163	1.70505
		0.227011	1.04545
		0.226954	1.88858
		0.226848	2.26223
		0.226472	0.328476
		0.226283	0.950682
		0.226258	1.48714
		0.226234	1.47971
		0.226182	0.360536
		0.226017	1.04595
		0.225789	0.863484
		0.225539	3.84994
		0.225477	1.08566
		0.22522	4.02535
		0.225204	0.331902
		0.225161	2.2896
		0.224934	1.71873
		0.224827	1.23758
		0.224343	2.0991
		0.224307	0.317771
		0.223648	5.5993
		0.223469	2.776
		0.223148	4.1452
		0.222792	0.744312
		0.222786	1.81717
		0.222224	1.17784
		0.221453	1.03753
		0.221353	1.79026
		0.221071	1.03753
		0.220853	0.926633
		0.220605	0.982206
		0.220515	0.172962
		0.220117	1.51181
		0.219661	0.480494
		0.219057	0.668384
		0.218584	0.882769
		0.218038	1.45573
		0.217978	1.19327
		0.217875	0.978255
		0.217684	2.05533
		0.217678	1.14218
		0.217643	0.95039
		0.21756	0.104148
		0.217423	0.0409258
		0.216633	2.51296
		0.216488	1.13999
		0.216388	1.28107
		0.216214	1.57387
		0.216075	1.20985
		0.216052	1.32491
		0.216023	1.13123
		0.21592	1.24686
		0.215577	2.53436
		0.215295	0.616123
		0.215285	1.05428
		0.214896	0.762149
		0.214865	0.479734
		0.214799	0.918437
		0.214523	1.38743
		0.214066	0.908246
		0.21377	0.866197
		0.213496	0.72947
		0.213167	1.12886
		0.213005	0.365975
		0.212952	1.65105
		0.212865	1.55371
		0.21281	0.842177
		0.212235	0.805084
		0.211877	1.89875
		0.211772	0.616123
		0.211282	1.17784
		0.211125	0.273889
		0.211086	3.12171
		0.211061	1.73925
		0.211012	0.735779
		0.210959	0.474009
		0.210719	1.22256
		0.210428	3.09635
		0.21012	0.527032
		0.210045	0.216554
		0.209748	1.06877
		0.209599	0.68123
		0.20946	1.31171
		0.208922	0.607907
		0.208313	0.234805
		0.208293	1.015
		0.207894	0.967676
		0.207535	1.02891
		0.207273	0.632441
		0.207221	1.35821
		0.206783	2.06087
		0.206486	0.762444
		0.206467	0.672247
		0.206462	0.839764
		0.206308	0.950687
		0.206274	0.109471
		0.205942	1.13836
		0.205938	2.28956
		0.205441	1.4101
		0.205165	0.252745
		0.204969	1.03879
		0.204941	1.29084
		0.204201	1.78771
		0.20404	0.43388
		0.203462	0.9453
		0.20323	0.328391
		0.203142	0.608269
		0.203139	0.636345
		0.203119	1.60959
		0.203044	0.183546
		0.202641	0.978801
		0.202622	1.84717
		0.202491	0.271075
		0.20205	0.714589
		0.201692	1.37621
		0.201608	0.565669
		0.201428	0.537952
		0.201326	1.49337
		0.20127	0.579539
		0.201204	1.30343
		0.201014	3.32445
		0.200655	1.16533
		0.200592	1.01259
		0.200418	0.212748
		0.200388	1.44636
		0.199938	1.03184
		0.199625	1.20709
		0.199489	1.80486
		0.199105	0.108836
		0.198847	0.637226
		0.198668	1.11295
		0.1985	0.609681
		0.198238	0.701809
		0.197985	0.751951
		0.197628	0.956221
		0.197491	0.811211
		0.197247	1.75881
		0.197152	1.69073
		0.196786	0.793606
		0.196585	0.203724
		0.196112	2.08775
		0.195892	0.239577
		0.195638	1.85735
		0.195072	1.25626
		0.194877	0.614757
		0.194672	0.585625
		0.194654	0.873548
		0.194287	1.30165
		0.193887	1.68629
		0.193687	0.425185
		0.193594	0.419274
		0.193574	0.701182
		0.19343	1.53659
		0.192938	2.51194
		0.192613	0.65505
		0.192237	1.48528
		0.192236	1.49267
		0.192159	0.660611
		0.192156	1.17075
		0.191425	1.2871
		0.191341	1.63366
		0.191175	0.202917
		0.190848	0.861374
		0.19064	0.71751
		0.190619	0.660025
		0.190374	0.475432
		0.190368	0.228035
		0.190352	0.209933
		0.190313	0.404507
		0.190255	1.63888
		0.189873	1.08909
		0.189563	0.610864
		0.189016	0.759971
		0.188925	0.730677
		0.188199	0.616123
		0.188168	0.214852
		0.187976	0.486949
		0.187804	1.23856
		0.18708	0.77746
		0.186746	1.01373
		0.186285	0.270849
		0.185912	2.00193
		0.185121	0.722843
		0.184534	1.49158
		0.184294	0.780093
		0.184057	0.622753
		0.183128	0.477497
		0.182836	0.434428
		0.182194	3.07483
		0.181611	1.15285
		0.18114	0.348844
		0.180605	0.227719
		0.180366	3.02656
		0.180172	1.11475
		0.179959	0.852717
		0.17966	0.492079
		0.179611	2.87242
		0.179451	0.761829
		0.17933	1.55059
		0.179062	0.774719
		0.178869	2.50046
		0.178469	0.167632
		0.178322	0.556817
		0.178199	0.423471
		0.17815	0.639387
		0.177906	0.882331
		0.17789	0.312202
		0.177843	0.641063
		0.177782	0.327399
		0.17765	0.697762
		0.176957	0.234809
		0.176568	1.41078
		0.176481	0.662252
		0.175775	0.154084
		0.175708	0.387034
		0.175482	2.03406
		0.175397	1.3029
		0.175121	1.17474
		0.174774	0.327492
		0.174745	1.15769
		0.174552	0.772667
		0.174421	1.07897
		0.174296	1.32561
		0.174009	0.212748
		0.173968	0.371896
		0.173509	0.254392
		0.173504	0.98214
		0.173362	0.772874
		0.17326	2.23397
		0.172619	1.40748
		0.172248	0.413626
		0.17204	0.746359
[truncated: 3,597 more rows]

## Sheet: Fig 4b
		log2fold	neglogpvale
		-2.57138	127.664
		1.55201	116.276
		3.24741	111.038
		2.24384	110.94
		1.59499	103.478
		1.28232	101.106
		2.14992	91.2368
		1.54352	85.9326
		1.64017	77.9679
		1.55893	76.1098
		-1.75221	75.6158
		1.14205	74.1695
		-2.48373	73.5633
		0.883093	72.7332
		1.28546	72.694
		1.38559	72.3462
		-1.71694	71.6606
		1.51898	69.1025
		1.32632	69.0539
		0.985347	65.8432
		1.51098	65.744
		-1.17816	65.0839
		-2.05178	64.4031
		-2.56374	58.9692
		1.32921	58.9692
		-1.59357	56.2519
		1.23853	53.4955
		0.935525	53.4955
		-1.52388	52.2882
		-0.863214	52.2625
		-1.31602	52.0211
		1.23996	51.999
		0.779558	51.5191
		-1.06257	51.3934
		0.953704	50.8954
		-1.1991	50.4842
		0.942399	49.9602
		-0.92272	49.1694
		1.08069	48.4939
		1.0276	48.4621
		-1.5281	48.4136
		0.725584	47.8678
		-2.17168	46.6475
		1.4278	45.9237
		0.687089	45.787
		0.872714	45.1566
		1.29231	44.9563
		0.67345	44.6687
		1.01187	44.2651
		-1.79601	44.2651
		1.06732	44.1208
		-1.80389	43.2816
		0.917924	43.0231
		-1.11815	42.8565
		-2.75364	41.9188
		1.15897	41.6376
		1.2527	41.1721
		1.05603	40.5926
		0.969258	40.2047
		-2.37675	40.0579
		0.755727	39.3923
		2.43258	38.9021
		-2.6156	38.4294
		-1.37421	37.7569
		0.899434	37.1961
		0.91419	36.7724
		-1.09134	36.2703
		-1.29517	36.2651
		2.485	36.0516
		2.49922	35.779
		1.55766	35.7711
		1.16233	35.5588
		-1.76664	34.6523
		0.906271	34.2017
		-2.17509	33.5782
		-1.97823	33.2151
		0.706557	33.0509
		-2.17518	32.8877
		-0.661686	32.2662
		0.924152	32.1675
		-1.58075	31.8384
		1.41692	31.4839
		1.02619	31.0542
		0.633	30.6076
		0.803697	30.1031
		0.67613	29.931
		-1.21082	29.894
		0.851077	29.3985
		0.954639	29.1704
		1.01635	29.1077
		-1.42321	28.8554
		-0.970816	28.7316
		-1.04976	28.7316
		1.03213	28.6267
		-0.59539	28.1529
		0.754288	28.0703
		-0.917008	27.9727
		0.785783	27.8246
		-1.14415	27.6692
		-1.13274	27.5883
		-1.67818	27.356
		-0.866376	27.3332
		0.831434	27.2415
		0.552586	27.1525
		0.668291	26.3428
		-1.28402	26.2595
		-0.856094	26.2193
		0.843641	26.1562
		0.858386	25.9147
		-1.42249	25.6759
		0.86867	25.6578
		-1.11212	25.4425
		-2.0445	25.4284
		0.885937	25.4153
		-0.63449	25.3775
		-0.886059	25.3152
		0.915275	25.0366
		0.814314	24.979
		-1.81246	24.9722
		-1.39845	24.8811
		0.667838	24.6882
		-0.809556	24.622
		-0.981672	24.5633
		0.714522	24.478
		0.860157	24.4615
		1.31698	23.975
		1.28555	23.9588
		0.638955	23.851
		-0.719917	23.8073
		-0.677294	23.7896
		0.846203	23.6424
		-0.906344	23.5827
		-1.17964	23.5224
		-1.77577	23.2295
		1.33865	23.1787
		0.876306	23.0935
		1.02924	23.0906
		1.06922	23.0353
		0.850784	22.9703
		0.717527	22.5974
		-2.39477	22.5435
		-0.960832	22.4176
		-1.39718	22.2835
		-1.11254	21.8428
		0.810149	21.7674
		2.26494	21.6751
		0.968154	21.6448
		-0.896231	21.622
		0.80831	21.6035
		0.764483	21.568
		1.01071	21.5026
		-0.471463	21.437
		-1.09249	21.4168
		0.454818	21.3857
		1.13699	21.1685
		-0.722737	21.1378
		0.75366	21.0467
		-0.89706	20.9846
		0.707339	20.9467
		-0.719196	20.8607
		0.591569	20.8607
		0.566743	20.7828
		0.663373	20.7359
		0.725054	20.7251
		-0.767157	20.6468
		1.11712	20.5902
		1.18724	20.4491
		-0.627335	20.204
		-1.42311	20.2023
		-0.866983	19.987
		0.562458	19.9257
		-0.649458	19.9067
		1.51838	19.8643
		-1.01644	19.8634
		0.762146	19.862
		-0.50976	19.8478
		0.49872	19.7559
		-0.725579	19.7076
		-1.31017	19.6879
		0.827847	19.6409
		0.644402	19.6342
		-0.788184	19.5234
		-0.657948	19.5187
		0.63892	19.499
		0.775947	19.4817
		0.662789	19.4765
		-0.687716	19.3326
		0.765146	19.3043
		0.713951	19.2942
		-0.928121	19.2048
		-0.944917	19.1972
		0.85036	19.1328
		0.594958	19.1149
		-0.788851	19.0598
		0.713078	18.9786
		-0.593901	18.9219
		0.914745	18.8505
		0.910301	18.7512
		0.723181	18.7433
		-1.49954	18.7329
		-1.09527	18.6667
		0.959125	18.6377
		0.867747	18.6239
		-1.06988	18.5694
		-1.05668	18.5598
		0.716374	18.5499
		-0.912168	18.5282
		0.829214	18.4933
		-1.42022	18.4338
		-0.877171	18.2993
		-1.54019	18.2993
		-1.1583	18.0366
		1.04642	17.9528
		2.04951	17.9427
		2.26756	17.8642
		1.20917	17.8512
		0.587478	17.8281
		0.682034	17.7377
		-1.05038	17.6873
		1.25469	17.5985
		-0.933647	17.5571
		0.65394	17.5445
		-0.63398	17.5417
		1.05933	17.5286
		-0.839471	17.4634
		0.942568	17.4634
		-0.603463	17.3335
		0.86385	17.2793
		0.701912	17.2661
		-1.00197	17.2248
		-0.53478	17.2248
		-0.757688	17.1142
		1.84093	17.0519
		-1.21871	17
		-1.1861	16.9363
		0.7498	16.8544
		-0.996639	16.6903
		2.07304	16.6498
		-0.651791	16.5559
		-0.854124	16.5535
		-0.604022	16.5455
		-0.580519	16.513
		0.685581	16.4867
		-1.32757	16.4605
		-1.35973	16.3313
		0.708215	16.3081
		-0.590473	16.2915
		1.6026	16.2504
		1.1291	16.1485
		0.704183	16.0425
		1.40282	15.8428
		0.7711	15.8418
		0.722777	15.7785
		0.435564	15.6404
		0.571183	15.6354
		0.653214	15.5603
		1.74576	15.5515
		0.529707	15.5149
		0.765528	15.4717
		0.48915	15.4546
		1.11561	15.4457
		0.747152	15.4428
		0.624811	15.4347
		1.18875	15.4058
		-0.659183	15.4038
		-1.20249	15.3387
		1.91166	15.2976
		0.490524	15.2404
		0.590428	15.1525
		-0.625394	15.142
		-0.982695	15.1371
		0.567063	15.1231
		-0.818364	15.1231
		1.28058	15.1006
		-0.695097	15.0618
		-0.903179	15.0325
		-1.17531	15.0201
		0.467361	14.9711
		-0.661012	14.9698
		0.602613	14.9686
		0.890998	14.9125
		-0.824204	14.8939
		-0.509675	14.7692
		-0.882056	14.7513
		-1.77263	14.6927
		0.541308	14.682
		-0.616348	14.6696
		-0.628446	14.5907
		-0.820578	14.476
		-1.25583	14.3736
		0.515904	14.3736
		-0.72834	14.2441
		0.52962	14.2145
		-0.93094	14.1508
		-0.822808	14.1501
		-0.51009	13.957
		0.803308	13.8635
		-0.545865	13.8629
		0.568536	13.7252
		-0.83769	13.6928
		-0.646305	13.645
		1.27019	13.606
		-0.503529	13.5578
		-0.717108	13.4665
		0.660987	13.4432
		-0.604119	13.3124
		-1.02433	13.3082
		1.85833	13.293
		0.607082	13.2881
		0.462292	13.2603
		-0.787982	13.2208
		-0.518045	13.1583
		-0.502937	13.1416
		0.929458	13.0209
		-0.458649	13.0209
		0.774882	13.0193
		-0.490446	12.9922
		0.546121	12.9881
		0.517129	12.9501
		-0.478329	12.9444
		0.547601	12.9297
		-0.644787	12.8956
		0.751376	12.8893
		-0.67673	12.8804
		0.542092	12.8471
		0.500226	12.837
		-0.73654	12.8193
		0.725123	12.7603
		0.756923	12.7244
		-0.654189	12.6896
		-0.972696	12.6597
		-0.815319	12.6195
		0.616933	12.6035
		-1.14497	12.5554
		-0.928485	12.5554
		0.381047	12.5492
		-0.700607	12.5138
		-0.541444	12.4857
		-1.28083	12.4857
		0.522111	12.4451
		-0.701519	12.4443
		1.08378	12.4417
		-1.3951	12.4184
		0.695104	12.3957
		-1.02659	12.3026
		-1.32448	12.2812
		-0.518011	12.2267
		0.85918	12.1564
		0.481816	12.1171
		0.404208	12.1152
		-0.647608	12.0997
		0.467294	12.0403
		-0.826959	12.0101
		0.715067	11.931
		0.889665	11.9026
		0.406492	11.8616
		1.02201	11.8413
		-0.608275	11.8358
		0.434713	11.7642
		-0.599788	11.6983
		0.706459	11.6858
		0.652015	11.6415
		-0.775055	11.6169
		1.06027	11.6055
		0.597639	11.5705
		-0.41785	11.522
		0.453687	11.4688
		0.880061	11.4471
		1.00352	11.4186
		-1.2388	11.4182
		0.469922	11.4175
		-0.755288	11.41
		0.761794	11.4018
		-0.649184	11.3767
		-0.735649	11.3649
		0.45031	11.3428
		0.519357	11.3335
		0.584634	11.3238
		-1.07847	11.3141
		-0.687857	11.2973
		1.04258	11.2647
		0.850776	11.2569
		0.422354	11.2397
		-0.435375	11.1975
		0.531516	11.1775
		1.05555	11.1585
		-0.71045	11.1559
		1.20986	11.1485
		1.04554	11.0985
		-2.61544	11.082
		-0.551249	11.0663
		-0.573885	11.0646
		-0.630447	11.0618
		0.563352	11.0615
		1.16899	11.0003
		-0.594403	10.964
		-0.700934	10.9544
		0.533681	10.9333
		-0.484024	10.9325
		-0.773966	10.905
		-1.56077	10.8773
		0.62749	10.8613
		0.474674	10.8613
		-0.709635	10.8498
		0.568268	10.8361
		-0.495478	10.788
		0.488514	10.7309
		-0.594199	10.714
		0.4802	10.6645
		0.883964	10.6553
		-0.643538	10.6507
		-0.848593	10.5558
		0.569753	10.5411
		1.04298	10.4752
		0.582814	10.4741
		1.24159	10.3792
		-1.33253	10.3534
		-0.35959	10.3456
		0.533629	10.3364
		-0.776099	10.2988
		0.525015	10.2492
		-0.425758	10.2492
		-0.665709	10.1827
		-0.40999	10.1778
		0.537328	10.1593
		-0.754248	10.0983
		0.35932	10.0926
		0.753103	10.01
		0.738753	9.99805
		-0.871356	9.98144
		0.658524	9.95825
		1.12245	9.93454
		0.50556	9.89563
		0.583424	9.86059
		0.526738	9.8602
		0.516732	9.8364
		-1.23153	9.83343
		0.64079	9.82063
		-0.471422	9.81521
		-0.673834	9.73276
		1.25519	9.7161
		0.376542	9.71471
		0.50848	9.66865
		-0.797388	9.63969
		-0.787517	9.62585
		0.606039	9.6022
		-0.574075	9.5842
		-0.772574	9.56763
		-1.36562	9.51928
		0.428337	9.46989
		0.681323	9.41389
		0.394372	9.39118
		0.370755	9.38731
		-0.659828	9.37461
		-0.544723	9.37267
		0.481221	9.3289
		-0.629688	9.31578
		-0.8659	9.24399
		0.854222	9.2432
		-1.25589	9.21795
		-0.465376	9.20031
		-2.35161	9.19062
		0.291033	9.18749
		0.761084	9.18334
		-0.790267	9.14549
		-0.835466	9.13558
		-0.631512	9.1229
		-0.555686	9.08954
		0.786787	9.0658
		0.296089	9.03134
		0.679093	9.02891
		0.919897	8.92925
		0.467866	8.78519
		0.512568	8.77554
		-0.702891	8.73456
		-0.494776	8.69181
		-0.456339	8.69039
		-0.508057	8.6835
		-0.691155	8.67792
		0.623858	8.66634
		-0.475392	8.61546
		0.649007	8.6046
		0.341376	8.59495
		0.419526	8.58886
		-0.446176	8.57701
		-0.828967	8.57701
		-0.463763	8.5733
		-0.551512	8.55423
		-0.553508	8.54793
		-0.490658	8.54389
		0.558947	8.54107
		0.436971	8.52837
		0.748967	8.50114
		0.50948	8.48243
		0.613914	8.40109
		0.435304	8.40032
		1.2164	8.39142
		1.01845	8.38513
		0.39821	8.3423
		0.4471	8.32439
		-0.746104	8.32439
		-0.722461	8.30388
		1.2777	8.27237
		-0.550479	8.24477
		-0.415394	8.22417
		0.458418	8.22409
		0.461008	8.21881
		-0.588767	8.21538
		0.431704	8.18276
		0.383809	8.13973
		-0.677682	8.1356
		0.519486	8.13102
		-0.536291	8.1192
		-0.744599	8.11093
		-0.841124	8.11093
		-0.960073	8.06975
		-0.536889	8.06577
		0.32809	8.05757
		-0.457331	8.04468
		0.415071	8.03448
		-0.498627	8.01322
		-0.611794	8.00997
		-0.510994	7.99179
		-0.603277	7.96383
		-0.599257	7.91937
		0.427449	7.9168
		-0.487698	7.90868
		0.718852	7.90406
		-1.29301	7.8499
		-0.436273	7.84481
		-1.1625	7.82652
		-0.539797	7.8165
		0.662979	7.75482
		-0.384697	7.71445
		0.50195	7.70366
		0.745054	7.66039
		0.3463	7.62792
		-0.531598	7.62792
		0.389425	7.62259
		0.577	7.61871
		0.603195	7.60461
		1.31952	7.58764
		0.454621	7.58653
		0.623698	7.55749
		-0.652008	7.55749
		0.397448	7.55243
		0.412423	7.5437
		-0.459077	7.5409
		-1.1146	7.52611
		-0.546803	7.5155
		-0.643229	7.50194
		0.591834	7.48019
		1.52953	7.46486
		1.0834	7.41566
		-0.413202	7.37554
		-0.69089	7.3662
		0.515037	7.36541
		-0.615957	7.33276
		0.389304	7.32318
		-0.503857	7.32101
		-0.463115	7.31238
		-0.632716	7.29513
		0.371082	7.25607
		0.999068	7.24093
		0.690491	7.17266
		-0.586911	7.15743
		-0.469094	7.14308
		0.439647	7.12152
		-0.65027	7.11986
		-0.536232	7.11353
		-0.528275	7.10981
		-0.57775	7.08515
		-0.58503	7.08378
		0.80895	7.07996
		1.29484	7.07146
		0.477278	7.06969
		-0.42542	7.04153
		0.38924	7.01939
		-0.46058	6.99814
		0.442284	6.96816
		-0.521146	6.96509
		1.92043	6.95108
		0.346308	6.9219
		0.412889	6.90885
		0.502668	6.89696
		0.722474	6.82867
		-0.786479	6.82667
		-0.371822	6.80785
		0.440261	6.76517
		-0.382485	6.71039
		0.640683	6.64305
		0.307192	6.64305
		0.607039	6.64215
		0.273891	6.59098
		-0.40056	6.58979
		0.413263	6.5885
		0.420793	6.57815
		-0.742033	6.57687
		-0.826269	6.54257
		0.335627	6.49672
		-1.19085	6.48435
		-0.905381	6.45306
		-0.843227	6.43662
		-0.416857	6.42213
		0.309698	6.41143
		0.29964	6.33659
		-0.490073	6.31177
		0.864351	6.29159
		0.28819	6.29041
		-0.573318	6.28971
		-0.314999	6.2893
		-0.337468	6.27872
		-0.902022	6.27379
		0.39925	6.27201
		1.33754	6.26914
		-0.412651	6.2606
		0.398688	6.25526
		0.412458	6.22872
		0.271796	6.22765
		0.390559	6.22418
		0.253568	6.21005
		-0.758001	6.20393
		1.37185	6.20381
		0.459419	6.19025
		-0.629242	6.19025
		0.446658	6.18034
		0.755149	6.16226
		-0.398031	6.16197
		0.420823	6.14879
		-0.611214	6.12585
		0.431123	6.12482
		0.33946	6.121
		-0.577101	6.11593
		0.897334	6.11149
		-0.544078	6.0752
		0.452351	6.0752
		0.533414	6.06721
		-0.4633	6.06054
		-0.450156	6.04808
		0.329718	6.04114
		1.0113	6.03474
		-0.976292	6.01159
		0.314388	5.9995
		0.345432	5.98909
		-0.335957	5.95049
		0.47045	5.90492
		0.346407	5.88223
		-0.360948	5.87652
		-0.880905	5.84625
		0.337664	5.84016
		-0.900825	5.83338
		-0.822217	5.83055
		0.681811	5.81357
		-0.408089	5.8074
		-0.642503	5.80458
		0.360222	5.7848
		-0.529877	5.76221
		-0.4816	5.76221
		0.596751	5.75622
		-0.443702	5.73274
		0.287308	5.68344
		-1.02692	5.66404
		-0.425735	5.66276
		-0.280465	5.62291
		-0.444205	5.60973
		-0.369681	5.60476
		0.406467	5.60382
		0.59038	5.60142
		0.514754	5.57605
		0.311424	5.57553
		-1.52183	5.57165
		-0.652539	5.55056
		-0.436751	5.55054
		-0.289327	5.52315
		-0.725488	5.51436
		-0.327242	5.50319
		0.472911	5.49559
		0.246245	5.49559
		-0.429057	5.48432
		0.570206	5.47343
		-0.451833	5.47277
		-0.261368	5.45683
		-0.828092	5.45202
		0.419056	5.43259
		-0.513105	5.42972
		0.707612	5.42893
		-0.443154	5.4227
		0.334941	5.41815
		-0.473043	5.3987
		-0.593792	5.38728
		0.465593	5.37269
		-0.666309	5.36078
		0.777494	5.35298
		0.330196	5.34265
		0.809988	5.33719
		-0.398462	5.33719
		-0.680396	5.32937
		0.357153	5.32593
		-0.400238	5.32213
		0.536233	5.31328
		0.433333	5.29151
		0.248328	5.2267
		0.366171	5.21482
		-0.267311	5.21482
		0.406117	5.19441
		-0.419533	5.19441
		0.826494	5.18981
		-0.664949	5.16617
		-0.44731	5.16122
		-0.311082	5.158
		-0.360474	5.15505
		0.390541	5.13451
		-0.334812	5.09803
		0.482531	5.08419
		1.0103	5.07961
		-0.727261	5.07501
		0.266385	5.0612
		-0.584979	5.05855
		-0.574455	5.04514
		0.52916	5.03933
		0.452863	5.02035
		-0.446152	4.99082
		-1.08929	4.98717
		-0.587869	4.98675
		-0.350956	4.97884
		0.341509	4.97449
		0.400277	4.96015
		0.314599	4.94661
		0.343673	4.94275
		0.602918	4.93719
		0.418179	4.90453
		-0.455924	4.89753
		-1.08241	4.88044
		-0.525674	4.84371
		0.296888	4.82288
		-0.732943	4.82269
		0.328587	4.80597
		-0.267063	4.79886
		0.539331	4.7892
		0.366996	4.78602
		-0.675582	4.78005
		-0.723409	4.77951
		-0.522854	4.75876
		0.372382	4.7569
		-0.333461	4.74812
		0.409122	4.73324
		-0.446219	4.72315
		0.771148	4.72151
		-0.31165	4.70406
		1.08267	4.69378
		-0.367321	4.66756
		-1.13024	4.66412
		-0.729137	4.65746
		-0.38463	4.65746
		-0.376454	4.65746
		-0.436625	4.64778
		-0.44841	4.62997
		0.422009	4.62842
		-0.402794	4.6243
		0.22613	4.62047
		-0.325732	4.61612
		-0.407344	4.59424
		-0.243502	4.58803
		-0.278191	4.57714
		-0.672986	4.57403
		-0.929927	4.57145
		0.3604	4.54418
		-0.409778	4.53792
		0.265928	4.53564
		0.459824	4.52475
		-0.246176	4.52
		-0.617432	4.51254
		0.350143	4.47114
		-0.335281	4.46837
		0.341293	4.4617
		0.400681	4.44665
		0.331474	4.42835
		1.06216	4.42473
		-0.301971	4.38766
		-0.350211	4.38661
		0.264174	4.35105
		0.698194	4.34791
		0.389371	4.30199
		0.919175	4.27
		0.594847	4.27
		-0.411889	4.26801
		-0.275837	4.2636
		0.248963	4.19932
		0.593526	4.18333
		-0.351629	4.17581
		-0.386107	4.17149
		-0.219426	4.15115
		0.646141	4.14226
		-0.374937	4.13374
		0.359068	4.12148
		-0.244858	4.11965
		0.769108	4.1074
		-0.349259	4.10459
		-0.42534	4.08563
		-0.49733	4.03715
		0.232919	4.03064
		-0.476457	3.992
		0.625507	3.99038
		-0.38095	3.98132
		-0.347644	3.96912
		-0.298739	3.96321
		-1.25773	3.95558
		0.278457	3.95412
		0.21735	3.95207
		-0.873683	3.93923
		-0.430553	3.93553
		0.228374	3.91487
		0.391213	3.91367
		0.213109	3.89885
		0.289706	3.89568
		0.268069	3.89408
		0.383727	3.89384
		0.289342	3.8879
		-0.566143	3.87826
		0.267606	3.87766
		-0.218496	3.87687
		0.528552	3.86936
		-0.397236	3.86467
		-0.823123	3.86002
		-0.395464	3.84659
		-0.40344	3.83065
		-0.318241	3.81852
		0.288632	3.78966
		-0.400003	3.78211
		0.804241	3.77406
		-0.300547	3.77406
		0.904318	3.76608
		0.306151	3.75199
		0.47311	3.74765
		0.621388	3.71659
		-0.411067	3.7044
		-0.340908	3.70038
		-0.392983	3.69508
		0.235436	3.6925
		-0.337978	3.68824
		0.24369	3.66467
		0.418536	3.64482
		-0.245675	3.63456
		0.281832	3.62702
		0.225317	3.62702
		0.413368	3.61344
		-0.338802	3.609
		0.385498	3.60628
		0.360215	3.59063
		-0.328859	3.58105
		0.408329	3.57301
		-0.276155	3.56499
		0.271308	3.56137
		-0.328707	3.55033
		-0.31237	3.55033
		-0.284197	3.55033
		-0.352987	3.54134
		0.463183	3.53847
		0.378028	3.53473
		0.4336	3.52952
		-0.314574	3.51832
		-0.347018	3.5176
		0.969446	3.51405
		-0.241788	3.50783
		-0.516393	3.50427
		0.915702	3.50174
		-0.594442	3.4921
		-0.446574	3.48618
		0.358618	3.47339
		-0.293661	3.47032
		-0.53295	3.45483
		1.0398	3.44694
		0.526717	3.42713
		-0.319232	3.42548
		-0.473198	3.41839
		-0.251737	3.41729
		0.403326	3.40986
		0.547919	3.39193
		-0.27624	3.38215
		0.229836	3.38215
		-0.356433	3.37228
		-0.60277	3.36786
		-0.294362	3.34647
		0.261618	3.34384
		0.295088	3.32871
		-0.467019	3.32041
		0.252273	3.28073
		-0.413561	3.28049
		-0.323555	3.2738
		-0.351801	3.26944
		-0.304339	3.26685
		-0.387005	3.24961
		0.373762	3.22397
		0.360598	3.21439
		-1.06858	3.21439
		-0.431142	3.21347
		0.485321	3.1844
		-0.222839	3.16523
		0.634265	3.16454
		0.54613	3.16355
		0.360002	3.16049
		0.410324	3.15943
		0.184266	3.15468
		-0.525114	3.14183
		0.314694	3.13903
		-0.245638	3.137
		-0.286071	3.13191
		0.50152	3.13171
		0.605006	3.11056
		-0.459234	3.10542
		0.645422	3.10207
		0.270531	3.09647
		-0.454603	3.07418
		0.899101	3.07148
		0.545613	3.04502
		-0.342969	3.03426
		-0.900466	3.0219
		-0.640086	3.0058
		0.662373	2.99509
		0.400863	2.99212
		-0.466269	2.98535
		0.275965	2.97916
		0.47756	2.96396
		-0.515421	2.95755
		0.249717	2.95418
		0.243045	2.94804
		0.247909	2.92947
		-0.25026	2.92947
		-0.186989	2.92856
		0.644127	2.92587
		0.405179	2.91755
		0.626635	2.91755
		0.859414	2.9078
		-0.498367	2.89128
		0.220459	2.88875
		0.283479	2.88652
		-0.236855	2.88507
		-0.283281	2.88242
		0.25806	2.86675
		-0.236497	2.83763
		0.470166	2.83209
		-0.661684	2.82007
		0.267918	2.81748
		-0.271057	2.80881
		-0.237318	2.79722
		0.191476	2.78775
		0.348003	2.78749
		0.470011	2.77186
		-0.385351	2.77014
		0.481226	2.76983
		-0.434246	2.76614
		0.304029	2.76614
		0.17824	2.75811
		0.292166	2.74917
		0.170883	2.74725
		-0.527272	2.74513
		-1.53364	2.73877
		0.18183	2.7306
		-0.746344	2.73048
		-0.227659	2.72813
		-0.372815	2.71592
		-0.310387	2.71107
		-0.232749	2.70833
		0.446701	2.70129
		-0.176298	2.69442
		0.272027	2.6942
		0.196101	2.69406
		0.215527	2.69291
		-0.54935	2.69187
		0.21664	2.68901
		-0.249119	2.6889
		-0.208827	2.68676
		0.355513	2.68661
		0.258701	2.68661
		-0.471015	2.67006
		0.800025	2.67006
		0.348136	2.66852
		-0.210319	2.64592
		-0.220858	2.64289
		-0.288393	2.6268
		-0.38706	2.61964
		-0.266181	2.61688
		-0.46001	2.61098
		-0.96587	2.60623
		-0.531877	2.583
		0.258702	2.56505
		-0.22058	2.55686
		0.541679	2.55176
		0.28317	2.55162
		0.253085	2.52803
		0.28449	2.52349
		-0.36271	2.51666
		0.314548	2.51163
		0.466712	2.49309
		-0.250293	2.48801
		-0.295128	2.48329
		-0.318314	2.47498
		-0.406582	2.47367
		-0.336943	2.47323
		-0.498853	2.4709
		-0.22462	2.45774
		0.235191	2.4521
		0.417088	2.45074
		0.370157	2.44528
		0.45052	2.44381
		-0.421785	2.43797
		-0.781664	2.43717
		-0.279179	2.42511
		-0.222104	2.42034
		-0.362395	2.40727
		-0.254955	2.40311
		-0.250263	2.40284
		-0.647556	2.40284
		0.419828	2.4017
		-0.46367	2.39094
		-0.263327	2.38001
		-0.252745	2.37938
		0.285053	2.37869
		-0.252032	2.37451
		0.186007	2.37451
		-0.448487	2.36734
		0.308879	2.36734
		0.441471	2.35893
		0.145422	2.35844
		0.345677	2.35741
		0.52406	2.34172
		0.196728	2.34062
		-0.625542	2.32863
		-0.263312	2.32716
		-0.18715	2.31028
		-0.689978	2.30968
		0.300601	2.29823
		0.432472	2.28776
		-0.355597	2.28585
		-0.381042	2.27891
		-0.274429	2.27748
		-0.226469	2.2732
		0.208354	2.26208
		0.453353	2.24936
		-0.226172	2.2414
		0.261716	2.23792
		-0.232562	2.23331
		0.254808	2.23149
		0.230521	2.21961
		0.520246	2.20749
		-0.220823	2.20709
		-0.659037	2.20559
		-0.316951	2.20377
		-0.166396	2.20345
		-0.382041	2.19725
		0.312638	2.19689
		-0.26389	2.19651
		0.252606	2.19158
		0.290422	2.19153
		0.267906	2.19051
		0.317091	2.18477
		0.248102	2.18327
		0.607698	2.17707
		-0.517693	2.16324
		0.418107	2.15667
		0.500724	2.14007
		-0.30659	2.13797
		0.210584	2.13724
		0.307378	2.13722
		-0.350368	2.13722
		0.322603	2.13487
		-0.387553	2.12887
		0.238348	2.12691
		0.157383	2.12463
		-0.203084	2.12248
		-0.630816	2.11904
		0.253994	2.11904
		0.319338	2.11109
		-0.262833	2.10875
		-0.462176	2.10794
		-0.166448	2.10333
		-0.199003	2.10305
		-0.201939	2.10103
		-0.467316	2.09607
		0.437922	2.09119
		0.152409	2.08684
		-0.403287	2.08684
		-0.243484	2.06638
		0.250249	2.06441
		-0.264228	2.05679
		0.186242	2.05557
		-0.322282	2.05557
		-0.3873	2.05357
		-0.333497	2.05246
		0.172072	2.05219
		-0.299227	2.05061
		-0.239898	2.04642
		-0.232785	2.0281
		0.254568	2.02032
		0.432307	2.01817
		0.200659	1.99896
		0.208801	1.99581
		0.306173	1.99111
		-0.281854	1.98813
		0.217825	1.98781
		-1.11443	1.97983
		0.201182	1.97208
		-0.325913	1.96722
		0.701498	1.96272
		-0.247831	1.95237
		-0.36854	1.95065
		-0.261386	1.94923
		0.209011	1.94564
		-0.503573	1.94088
		0.24316	1.93114
		0.406302	1.92966
		0.217111	1.92886
		0.170283	1.92111
		-0.257361	1.92111
		-0.180464	1.92111
		0.240727	1.92013
		0.287081	1.91989
		-0.272833	1.91266
		0.151465	1.90739
		0.187901	1.90593
		0.191021	1.9053
		0.281892	1.90339
		0.283114	1.90339
		0.209831	1.9025
		-0.349787	1.89067
		0.274563	1.89053
		0.468385	1.89051
		-0.244033	1.88665
		0.226417	1.88617
		0.136766	1.88617
		-0.493499	1.88152
		0.249721	1.87594
		0.30668	1.86987
		-0.280529	1.86916
		-0.148932	1.86679
		0.778091	1.86663
		0.212517	1.85884
		0.274235	1.85406
		0.364124	1.85144
		0.28773	1.85144
		0.122941	1.84083
		-0.272822	1.83901
		-0.327206	1.83254
		0.212547	1.83181
		-0.170784	1.82998
		0.197245	1.82779
		-0.196647	1.82608
		-0.334802	1.81702
		0.177817	1.80835
		0.780479	1.80321
		-0.202367	1.80321
		0.313368	1.79685
		0.235236	1.79574
		0.263185	1.79029
		-0.197632	1.78628
		-0.54053	1.78102
		0.205703	1.76825
		0.266494	1.76796
		-0.225741	1.76738
		0.16613	1.76482
		-0.188054	1.76374
		-0.248817	1.76304
		0.158117	1.74847
		-0.348204	1.7483
		0.216643	1.74464
		-0.321333	1.74401
		0.399549	1.74028
		0.225665	1.73828
		-0.670949	1.73458
		-0.176581	1.73381
		-0.299674	1.72215
		-0.47095	1.72215
		-0.407753	1.71877
		0.340535	1.71482
		-0.419703	1.712
		0.228769	1.71167
		-0.35183	1.71167
		-0.296579	1.70979
		-0.21774	1.68895
		-0.165125	1.68844
		0.215394	1.68302
		-0.136514	1.68119
		-0.161313	1.67704
		0.442589	1.6648
		-0.167142	1.66257
		0.175281	1.65769
		0.288388	1.65231
		0.299252	1.64911
		-0.240715	1.64776
		0.28299	1.63874
		0.223467	1.63472
		-0.495474	1.63007
		-0.121016	1.62491
		0.176651	1.62052
		-0.389708	1.61433
		0.224627	1.61297
		0.313593	1.61181
		0.373305	1.61095
		-0.308205	1.60769
		-0.313108	1.60752
		-0.27958	1.60542
		0.312938	1.60136
		-0.225362	1.60105
		0.146037	1.59793
		-0.407048	1.59586
		-0.208837	1.59457
		-0.141661	1.57935
		0.242203	1.573
		-0.233788	1.56435
		-0.361442	1.56179
		0.194491	1.56116
		0.12266	1.55935
		-0.183835	1.55917
		-0.127065	1.55917
		0.339153	1.5562
		0.259761	1.53404
		-0.197609	1.53404
		-0.182849	1.53134
		0.190458	1.5312
		-0.163099	1.53008
		-1.06608	1.52935
		0.249769	1.51826
		-0.258144	1.506
		-0.164241	1.5046
		-0.875261	1.50309
		0.235372	1.50213
		-0.432083	1.49601
		-0.196326	1.49358
		0.155804	1.49211
		-0.27295	1.48255
		0.132266	1.48255
		-0.158089	1.48133
		0.295749	1.47891
		0.171326	1.47038
		0.299023	1.4667
		0.207888	1.4667
		0.306646	1.46507
		0.130084	1.46328
		0.196166	1.46282
		-0.278363	1.4624
		0.454069	1.4624
		0.296253	1.46071
		0.53316	1.46071
		-0.206822	1.45832
		0.495426	1.45448
		-0.285316	1.45358
		0.2493	1.45355
		-0.20852	1.44983
		0.21922	1.44822
		-0.180078	1.4472
		0.307014	1.44636
		-0.28839	1.42809
		0.179885	1.42254
		0.235653	1.42254
		0.178102	1.42017
		-0.181929	1.40872
		-0.223872	1.40524
		-0.219992	1.40242
		-0.113917	1.39887
		-0.191813	1.39549
		-0.291184	1.39282
		-0.215525	1.38943
		0.173358	1.38325
		0.327282	1.38136
		0.167553	1.37961
		0.278426	1.379
		-0.556727	1.37306
		0.251292	1.36769
		-0.282618	1.36769
		0.208585	1.3653
		-0.140129	1.36118
		0.223149	1.35718
		0.200876	1.3558
		-0.162871	1.35417
		0.290157	1.34806
		-0.206331	1.34215
		-0.191788	1.34215
		0.235537	1.32985
		0.292615	1.32724
		0.156051	1.32721
		0.252725	1.32219
		0.247571	1.32164
		-0.15005	1.31736
		-0.306128	1.31502
		-0.145233	1.31499
		0.233717	1.29754
		0.24088	1.29245
		-0.263375	1.2881
		0.347644	1.28441
		-0.262582	1.28155
		0.248898	1.27312
		-0.117809	1.27309
		-0.201111	1.2726
		-0.319626	1.26814
		-0.220034	1.26771
		0.194386	1.2662
		0.164418	1.2662
		0.185484	1.26235
		0.212287	1.26235
		-0.892481	1.26133
		-0.21261	1.26133
		-0.293546	1.25843
		-0.205966	1.25591
		-0.240851	1.25591
		0.192225	1.25268
		0.36252	1.25145
		-0.490921	1.24818
		0.11326	1.23639
		0.178115	1.22735
		-0.240641	1.22309
		0.229818	1.21966
		0.261103	1.21966
		-0.177988	1.21966
		0.192185	1.21571
		-0.159832	1.2099
		0.249228	1.20774
		-0.252335	1.20565
		0.179111	1.20565
		0.157681	1.20499
		-0.190449	1.20009
		0.125838	1.19861
		-0.704026	1.19609
		0.182745	1.18637
		-0.123083	1.18228
		0.432434	1.18145
		0.181706	1.17704
		0.180581	1.17641
		-0.244512	1.17422
		-0.608548	1.17134
		-0.218124	1.16952
		0.116663	1.16617
		0.218615	1.16467
		0.230203	1.16434
		-0.284271	1.16015
		-0.538399	1.15945
		-0.155056	1.15906
		-0.891748	1.15079
		0.232421	1.14877
		-0.274099	1.14631
		-0.237507	1.14295
		-0.144437	1.13712
		-0.229634	1.13614
		-0.54087	1.12801
		-0.258309	1.12741
		-0.35678	1.12078
		0.218722	1.11729
		0.141051	1.11717
		-0.218934	1.11609
		-0.103057	1.11361
		-0.187261	1.11361
		0.159854	1.11196
		-0.5346	1.10894
		-0.281296	1.10677
		0.373191	1.1009
		-0.224346	1.09474
		0.13643	1.09098
		-0.510469	1.08942
		0.262917	1.08914
		0.157423	1.08758
		-0.16389	1.08635
		-0.202704	1.08106
		-0.331982	1.0783
		0.117049	1.0783
		-0.115318	1.07697
		-0.244416	1.07441
		0.220376	1.07215
		0.146251	1.06737
		-0.254138	1.06491
		0.161668	1.06297
		0.15072	1.05734
		0.232935	1.052
		-0.535206	1.04419
		-0.20898	1.04419
		-0.161136	1.04419
		-0.273918	1.0375
		-0.194746	1.03671
		-0.15378	1.0339
		0.148997	1.03345
		-0.258416	1.03136
		-0.232056	1.02937
		0.137562	1.02427
		-0.141693	1.02363
		-0.192744	1.02257
		0.148827	1.02156
		-0.119746	1.01973
		-0.317888	1.01881
		-0.256706	1.0151
		0.163957	1.01233
		-0.209581	1.01219
		-0.164564	1.00863
		0.168473	1.00863
		0.375473	1.00829
		0.131056	1.00461
		0.466359	0.998339
		-0.353319	0.994996
		-0.254352	0.994199
		0.290222	0.987687
		0.402965	0.986881
		0.146101	0.971146
		-0.197889	0.969609
		-0.738706	0.960276
		0.199794	0.951681
		0.154793	0.947747
		0.559063	0.942365
		-0.130167	0.936479
		-0.359023	0.936479
		-0.134975	0.932165
		0.158171	0.931746
		0.230485	0.927943
		-0.673397	0.922359
		-0.191366	0.919272
		-0.215719	0.918932
		-0.105817	0.916593
		-0.43353	0.916593
		-0.170806	0.909864
		0.137844	0.90612
		0.145981	0.898386
		-0.216041	0.898386
		0.119657	0.893991
		-0.200685	0.893828
		-0.624857	0.890444
		0.528254	0.889924
		-0.178287	0.88972
		-0.555905	0.884222
		-0.174594	0.883191
		-0.424609	0.879484
		0.132227	0.878086
		-0.21485	0.875922
		-0.296328	0.875748
		0.159965	0.875194
		-0.152335	0.868368
		-0.111614	0.863769
		-0.0989094	0.862063
		-0.387103	0.861691
		-0.166763	0.85973
		0.285305	0.855999
		-0.158749	0.8547
		-0.161703	0.848154
		-0.30602	0.846147
		0.212332	0.846147
		0.102704	0.846147
		0.0901253	0.845717
		0.386041	0.844759
		0.280748	0.843856
		0.0854826	0.842239
		0.180089	0.839843
		-0.182838	0.839714
		0.0907628	0.831997
		0.152022	0.831197
		-0.194721	0.831059
		-0.311655	0.828948
		-0.316529	0.825045
		-0.150399	0.824843
		0.0960213	0.824843
		-0.247954	0.822643
		0.197873	0.820946
		0.144824	0.81935
		-0.157326	0.818131
		0.141473	0.812327
		-0.0865331	0.812327
		-0.146548	0.810444
		0.157987	0.809346
		0.139686	0.802793
		0.130845	0.799324
		0.28128	0.797661
		0.168957	0.794612
		0.134195	0.792246
		-0.159413	0.789883
		-0.100066	0.787835
		0.184619	0.784232
		0.300457	0.783964
		-0.156131	0.779564
		0.285799	0.777831
		-0.353778	0.777141
		-0.256756	0.777046
		-0.129898	0.776956
		0.271632	0.773969
		0.112588	0.773585
		0.133872	0.772632
		-0.110236	0.769793
		0.11429	0.759328
		-0.146892	0.754828
		0.119027	0.745086
		0.245194	0.741983
		0.122522	0.740632
		0.353899	0.739729
		0.206744	0.739729
		-0.175298	0.737683
		0.103657	0.73193
		-0.609923	0.728957
		-0.176808	0.726982
		-0.123613	0.72688
		-0.127299	0.72403
		0.172815	0.719741
		-0.428123	0.715574
		-0.106997	0.713817
		0.0909543	0.713122
		-0.14268	0.713122
		-0.146361	0.712468
		-0.114937	0.70616
		-0.253098	0.704315
		-0.189927	0.704052
		0.0876939	0.701551
		0.119848	0.698416
		0.221189	0.698416
		-0.354167	0.698416
		-0.114927	0.693729
		0.13945	0.693352
		0.281568	0.693352
		-0.145565	0.692075
		-0.105234	0.684263
		0.103207	0.683915
		-0.187045	0.683894
		-0.145866	0.683834
		0.100832	0.681982
		0.238047	0.681982
		0.142801	0.681369
		-0.101765	0.678866
		-0.0867823	0.67514
		-0.129792	0.669503
		0.478964	0.66895
		0.167022	0.667966
		0.0929136	0.667463
		0.107151	0.657302
		0.163355	0.655021
		-0.117886	0.653568
		0.500413	0.653155
		-0.125578	0.650988
		-0.144608	0.647883
		-0.264191	0.645464
		0.0894634	0.640895
		0.133614	0.639338
		0.255863	0.637173
		-0.275583	0.632629
		0.164665	0.632078
		0.187428	0.632078
		-0.155387	0.632078
		0.0685075	0.631075
		0.0980874	0.627742
		-0.203454	0.627742
		-0.339142	0.627307
		-0.0947472	0.624612
		-0.131278	0.62426
		0.0699107	0.621541
		-0.13069	0.612248
		-0.258723	0.610563
		0.162622	0.610382
		0.136949	0.60623
		0.0987678	0.604115
		-0.132252	0.602922
		0.0838988	0.601305
		0.105969	0.599515
		0.112198	0.595607
		-0.457216	0.591093
		-0.163154	0.589843
		-0.153509	0.589843
		-0.139786	0.586047
		0.129179	0.581944
		0.124364	0.578814
		-0.23625	0.575402
		0.148217	0.57113
		0.101083	0.571007
		0.155628	0.570914
		-0.14312	0.569433
		-0.409309	0.566112
		0.119325	0.563762
		0.173784	0.563364
		0.208965	0.56148
		-0.101719	0.559018
		-0.499824	0.556611
		0.06792	0.554798
		-0.100318	0.554572
		-0.0922575	0.549432
		-0.192556	0.549057
		-0.17625	0.546654
		-0.279502	0.545577
		0.123089	0.543708
		-0.496636	0.54038
		0.170976	0.540208
		-0.0821757	0.539979
		-0.439133	0.539764
		-0.109485	0.539764
		-0.134491	0.5371
		-0.0722233	0.533518
		-0.102202	0.532689
		-0.228926	0.531317
		0.130077	0.531317
		-0.209118	0.530069
		0.197828	0.529557
		0.237422	0.529237
		-0.128288	0.528699
		-0.0715983	0.528699
		0.241188	0.527047
		0.161615	0.527047
		-0.174103	0.523866
		0.0676844	0.521187
		-0.126732	0.521187
		0.0692595	0.514074
		0.22352	0.512963
		-0.125087	0.509841
		0.102456	0.505575
		-0.0894379	0.505039
		-0.122354	0.504411
		-0.0716355	0.499406
		-0.125067	0.499179
		0.408442	0.49434
		0.140175	0.492774
		-0.0956678	0.49272
		0.179513	0.49272
		-0.285865	0.49217
		-0.189536	0.488993
		0.0878261	0.480136
		0.18557	0.475672
		-0.183584	0.474802
		-0.0956816	0.473539
		0.202681	0.473539
		-0.149553	0.463738
		-0.185955	0.46341
		0.065675	0.462445
		0.133567	0.457609
		-0.111736	0.457609
		-0.0722142	0.457535
		-0.0754538	0.455723
		-0.120197	0.454987
		0.186871	0.454208
		-0.06835	0.451914
		-0.0956257	0.448619
		0.119106	0.447131
		-0.156876	0.446898
		0.153948	0.4434
		-0.0727578	0.442614
		0.112093	0.44071
		0.118626	0.43942
		0.3735	0.439308
		-0.224058	0.437893
		-0.125634	0.437893
		0.115419	0.435453
		-0.106624	0.435453
		0.0872296	0.434092
		0.0788513	0.43059
		-0.0872722	0.430413
		0.0651934	0.427356
		-0.12552	0.427188
		-0.14226	0.427188
		0.109545	0.42588
		0.0963299	0.42588
		0.0820724	0.42588
		0.151906	0.424968
		-0.386852	0.421345
		0.413658	0.420452
		0.191903	0.417656
		-0.0615274	0.416495
		-0.195748	0.416495
		-0.159551	0.416495
		0.0676424	0.416272
		0.473443	0.414083
		0.474067	0.414083
		0.197876	0.413709
		0.169224	0.410735
		0.0704407	0.410534
		0.470759	0.410534
		0.448979	0.409415
		0.0710612	0.409299
		-0.075066	0.406952
		0.139771	0.406952
		0.0635958	0.404376
		0.0707769	0.404215
		-0.0525688	0.401802
		-0.0738326	0.401802
		-0.139896	0.401802
		0.105816	0.400798
		-0.0598138	0.400798
		0.0946872	0.40069
		0.0597743	0.399885
		-0.167934	0.39324
		0.0644769	0.39292
		-0.413822	0.391669
		0.0780215	0.391615
		0.428972	0.391385
		-0.0613723	0.389225
		-0.0897198	0.389225
		0.0770417	0.389225
		-0.0712317	0.388099
		0.0823894	0.387685
		0.200977	0.38611
		0.127873	0.38611
		-0.0857134	0.381929
		0.0928448	0.377274
		0.140384	0.376793
		-0.433284	0.376668
		-0.0694937	0.376668
		-0.120448	0.376322
		0.0883696	0.376322
		0.0978295	0.374595
		0.075876	0.37234
		0.366298	0.37121
		-0.117218	0.370424
		-0.0541539	0.368542
		0.151105	0.368258
		0.0875713	0.36613
		-0.0884905	0.361479
		0.0787318	0.361479
		0.238519	0.360359
		0.0696343	0.359289
		-0.0997998	0.357771
		0.4202	0.357481
		0.157698	0.355961
		-0.109523	0.35414
		0.417896	0.353764
		0.151089	0.349194
		0.41608	0.349194
		-0.0802401	0.347767
		0.0956035	0.346414
		-0.0862663	0.340987
		-0.119176	0.339112
		0.0586211	0.335905
		0.123531	0.334209
		-0.0716651	0.332952
		0.0665424	0.332236
		0.189193	0.326182
		0.0834875	0.325321
		-0.140341	0.32439
		-0.0588906	0.323591
		0.168738	0.322298
		-0.055881	0.319052
		-0.0878922	0.318991
		0.060909	0.316652
		-0.246639	0.312512
		-0.0544707	0.311617
		0.0824604	0.311617
		-0.0824848	0.309092
		-0.0780491	0.308893
		0.0480304	0.308129
		0.0706264	0.308129
		0.0669223	0.308129
		0.0686596	0.307463
		-0.289781	0.307463
		0.0589945	0.306364
		-0.0582747	0.306364
		0.0967273	0.306364
		0.0789655	0.306364
		-0.0728187	0.305366
		-0.076438	0.304554
		-0.147615	0.304192
		0.0947631	0.303989
		0.132478	0.303305
		0.0946604	0.302898
		-0.095508	0.301385
		-0.0784681	0.299349
		0.119289	0.297051
		-0.0892985	0.295626
		-0.102714	0.293635
		-0.122882	0.293635
		0.0827544	0.292505
		-0.288552	0.290466
		-0.0732262	0.286919
		0.0415174	0.285387
		-0.0691461	0.283413
		-0.0744019	0.279625
		-0.162114	0.279625
		0.329945	0.279525
		0.0982123	0.277099
		0.125938	0.277099
		0.15812	0.277017
		0.0534332	0.276412
		-0.159796	0.274399
		0.0884358	0.273633
		-0.105512	0.272119
		-0.0471981	0.267375
		0.0455605	0.266414
		-0.0457929	0.263989
		0.0680971	0.263639
		-0.0504579	0.262247
		-0.0504928	0.261728
		0.0746799	0.261276
		-0.0606975	0.260531
		-0.130161	0.259588
		0.070776	0.259178
		0.0614073	0.259096
		0.0430999	0.25791
		-0.0449288	0.254977
		-0.0634699	0.253445
		-0.0706678	0.253445
		-0.0734663	0.252581
		-0.0399743	0.247853
		-0.0755559	0.246408
		0.0602051	0.242721
		-0.0603695	0.24179
		-0.142808	0.240255
		0.0490104	0.239661
		0.0506084	0.239395
		0.134183	0.239395
		0.112475	0.239358
		-0.0895259	0.237301
		-0.0699524	0.237116
		0.0706965	0.235877
		-0.0568797	0.233424
		-0.0859931	0.231547
		-0.0537048	0.231442
		-0.0544822	0.223739
		0.0691626	0.223691
		-0.0953815	0.222638
		-0.0414344	0.221906
		0.0478946	0.220739
		-0.0532895	0.218052
		0.0318449	0.216236
		0.057573	0.215932
		0.0515906	0.213961
		0.058427	0.21297
		0.0467704	0.211836
		0.0714041	0.210263
		-0.0358316	0.210263
		-0.278313	0.209753
		0.0475964	0.209559
		0.07256	0.207847
		0.0572942	0.207154
		0.0629782	0.207154
		-0.0592581	0.205443
		0.113791	0.205357
		-0.0458841	0.205045
		-0.0830526	0.203586
		-0.0833142	0.203532
		-0.0656209	0.194571
		-0.051589	0.194504
		-0.0327908	0.194138
		0.0612896	0.193783
		-0.0376837	0.193598
		-0.0397739	0.193412
		0.200716	0.191393
		-0.107186	0.191393
		-0.101594	0.191393
		-0.229121	0.187659
		-0.0349697	0.186719
		-0.0541642	0.186308
		0.0606339	0.186101
		-0.0381151	0.184835
		-0.0321385	0.184663
		-0.0573771	0.180138
		-0.062379	0.179133
		0.0365049	0.178916
		-0.0422621	0.178297
		-0.0329191	0.178279
		-0.0422264	0.177609
		0.0288227	0.176592
		0.0359393	0.175042
		-0.0634727	0.174945
		-0.0515089	0.174945
		0.0590029	0.174689
		0.0864038	0.172474
		0.061692	0.171158
		0.0573954	0.164606
		0.0340289	0.159998
		-0.0803989	0.159667
		0.0330707	0.157716
		-0.0231924	0.156935
		-0.0989695	0.156883
		-0.0401873	0.154278
		-0.0449887	0.154127
		0.0429565	0.152494
		0.0746477	0.151554
		0.0232638	0.149538
		0.0589631	0.149175
		-0.0370956	0.148735
		-0.101233	0.146651
		-0.0363486	0.146651
		0.0338825	0.146651
		-0.106432	0.144695
		-0.0445174	0.144616
		0.0544362	0.141106
		-0.034208	0.138806
		-0.0521986	0.137592
		-0.0401711	0.137555
		-0.033288	0.136368
		0.192326	0.136101
		0.0294091	0.135802
		0.0321047	0.133618
		0.17462	0.132755
		0.17462	0.132755
		0.17462	0.132755
		0.17462	0.132755
		0.0348933	0.132755
		0.17462	0.132755
		0.17462	0.132755
		0.0205715	0.132032
		-0.0387722	0.131311
		-0.0323089	0.129256
		0.0574263	0.129256
		0.129999	0.128119
		0.0538537	0.127804
		-0.0502915	0.127804
		0.0247778	0.126949
		-0.040757	0.125782
		0.0414162	0.125425
		-0.166308	0.124655
		-0.0208088	0.123389
		-0.0268958	0.112438
		0.03008	0.111214
		-0.0308029	0.110245
		-0.0604733	0.108471
		-0.0924501	0.108367
		0.0690156	0.107914
		-0.0494728	0.107539
		-0.0335654	0.106806
		-0.0310229	0.102265
		0.0334719	0.101815
		0.0410497	0.0982661
		0.0170756	0.0978234
		0.0152046	0.0975439
		0.0284859	0.0950243
		-0.0186866	0.0914434
		0.0268971	0.0896116
		0.0215859	0.0896116
		0.0217611	0.0896116
		-0.0810307	0.0888747
		-0.0413149	0.0880911
		-0.0305382	0.0880911
		-0.103513	0.0865522
		0.0210378	0.0860135
		0.0226878	0.0860135
		-0.0650321	0.0859969
		0.0315112	0.0856027
		-0.0283015	0.0849538
		0.0165179	0.0816588
		-0.0986557	0.0816588
		0.0477885	0.0808867
		0.0312569	0.0803574
		0.0202514	0.080237
		0.0208615	0.0794797
		0.026434	0.0763134
		-0.0231138	0.0759913
		0.0185948	0.0749088
		0.0168481	0.0747598
		0.0360564	0.0747598
		0.0386246	0.0725629
		0.0232216	0.0704162
		0.0320358	0.0701445
		-0.0246276	0.0701445
		0.0335675	0.0689975
		-0.0661954	0.0675812
		-0.0251098	0.0675812
		-0.0310023	0.067557
		-0.0935967	0.0656029
		-0.0167656	0.0647816
		-0.0137559	0.0647077
		0.02657	0.0647077
		-0.0201718	0.0643599
		0.0610055	0.0632268
		-0.0181246	0.0628085
		-0.0215511	0.0627709
		0.0444218	0.0627709
		-0.0217604	0.0606857
		-0.0220992	0.0601454
		-0.0331694	0.0601454
		-0.0118922	0.060117
		0.0132295	0.059731
		0.0158689	0.0594001
		-0.0223729	0.0571337
		0.0182127	0.0530903
		0.0187889	0.0524257
		-0.0417852	0.0498223
		0.0185031	0.0475004
		-0.0107064	0.0475004
		-0.016186	0.0459971
		0.011382	0.0403838
		-0.0108473	0.0402631
		0.0444809	0.0394373
		-0.0175022	0.0377785
		-0.0124931	0.0377785
		0.00842874	0.036178
		0.00764107	0.0359852
		-0.0186763	0.035522
		-0.0166905	0.035522
		-0.0157531	0.035522
		0.0124405	0.0352355
		-0.014183	0.0342085
		-0.0211864	0.0342085
		-0.0069184	0.0322093
		-0.0093063	0.0322093
		0.00954272	0.0320882
		-0.0122861	0.0307585
		0.00614337	0.027829
		-0.0064638	0.0265758
		-0.0123183	0.0260418
		-0.0067931	0.0255316
		-0.0063445	0.0252638
		-0.0190662	0.0251697
		0.00658721	0.0247837
		-0.0308147	0.0231007
		0.00632177	0.0214695
		0.00528876	0.0208479
		-0.0041255	0.0208479
		-0.0056399	0.0208479
		0.0290934	0.0206506
		-0.0106313	0.0174654
		0.00728421	0.0159722
		-0.0050781	0.0155664
		0.00502981	0.0150727
		0.00297596	0.0149596
		-0.0031899	0.014049
[truncated: 23 more rows]

## Sheet: Fig 4c
		7 upreg				7 downreg			3 upreg
		ABC Transporters	Phenylalanine Metabolism	Biosynthesis of siderophore group nonribosomal peptides	Oxidative phosphorylation	Citrate cycle	Nitrogen metabolism	Glycerolipid metabolism	Biosynthesis of Siderophore Group Nonribosomal Peptides	ABC Transporters
	neglogP	4.60206	4.30103	5.30103	3.25181	3.04096	3.06048	4.48149	9.09691	5.63827

## Sheet: Fig 4d
				WT	ΔnanA
				1092724	892693
				1150575	893597
				1070894	812506

## Sheet: Fig 4e
			LogFC
			Mean	std
	ybtS		0.952553	0.345783
	ybtX		1.09266	0.371152
	ybtQ		1.19092	0.404048
	ybtP		1.32694	0.39084
	ybtA		0.481148	0.33242
	ybtS		1.30884	0.375922
	ybtU		0.979696	0.317952
	ybtT		0.802356	0.332171
	ybtE		0.467844	0.303795
	fyuA		1.21857	0.342572
	KOX_12700		-0.14006	0.082313
	KOX_12705		-0.18091	0.111105
	KOX_12710		-0.13833	0.105811
	KOX_12715		-0.16136	0.122803
	KOX_12720		-0.15974	0.083651
	fbpA		-0.37858	0.394507
	fbpB		-0.51574	0.459967
	fbpC		-0.34897	0.34352
	iutA		-0.42796	0.52184
	KOX_00310		-0.94932	0.470365
	KOX_00315		-0.9638	0.5756
	KOX_00320		-1.04726	0.560427

## Sheet: Fig 4f
			Δleup	Δpyr	WT K. oxytoca
			1521466	4687038	5346211
			1677318	3492380	5356239
			1499448	4306195	4289135
